# Supplementary material for: Tris(4-chloro­phen­yl) phosphate
Source: IUCrdata. 2024 Nov 8;9(Pt 11):x241061. doi: 10.1107/S2414314624010617 (PMC11618868; doi:10.1107/S2414314624010617)
Supplement: Supplementary file 1 [file x-09-x241061-sup1.cif]

##############################################################################
#                                                                            #
# This CIF contains the data for a data article accepted for                 #
# publication in IUCrData. It conforms to the requirements of                #
# Notes for Authors for IUCrData, and has been                               #
# peer reviewed under the auspices of IUCrData.                              #
#                                                                            #
# Full details of the Crystallographic Information File format               #
# are given in the paper "The Crystallographic Information File (CIF):       #
# a New Standard Archive File for Crystallography" by S. R. Hall, F. H.      #
# Allen and I. D. Brown [Acta Cryst. (1991), A47, 655-685].                  #
#                                                                            #
# The current version of the core CIF dictionary is obtainable from          #
# ftp://ftp.iucr.org/pub/cif_core.dic.                                       #
#                                                                            #
# Software is freely available for graphical display of the structure(s)     #
# in this CIF. For information consult the CIF software page                 #
# http://www.iucr.org/resources/cif/software.                                #
#                                                                            #
# This file may be used for bona fide research purposes within the           #
# scientific community so long as proper attribution is given to the data    # 
# article from which it was obtained.                                        #
#                                                                            #
##############################################################################
data_I
_audit_creation_method     'SHELXL-2019/3'
_journal_date_recd_electronic     2024-11-01
_journal_date_accepted     2024-11-02
_journal_name_full     'IUCrData'
_journal_year     2024
_journal_volume     9
_journal_issue      1
_journal_page_first     0
_journal_page_last     0
_journal_paper_category     HO
_journal_paper_doi     10.1107/S2414314624010617
_journal_coeditor_code     HB4490
_publ_contact_author_name     'Dr Richard Betz'
_publ_contact_author_address
;
Department of Chemistry
Nelson Mandela University
Summerstrand Campus (South)
University Way
Summerstrand
PO Box 77000
Port Elizabeth
6031
South Africa
;
_publ_contact_author_email     'Richard.Betz@mandela.ac.za'
_publ_contact_author_fax     '+27-41-504-4236'
_publ_contact_author_phone     '+27-41-504-4863'
_publ_section_title
;
Tris(4-chlorophenyl) phosphate
;
loop_
    _publ_author_name
    _publ_author_address
    'Birch, Joshua'
;
Nelson Mandela University
Summerstrand Campus
Department of Chemistry
University Way
Summerstrand
PO Box 77000
Port Elizabeth
6031
South Africa
;
    'Hosten, Eric Cyriel'
;
Nelson Mandela University
Summerstrand Campus
Department of Chemistry
University Way
Summerstrand
PO Box 77000
Port Elizabeth
6031
South Africa
;
    'Betz, Richard'
;
Nelson Mandela University
Summerstrand Campus
Department of Chemistry
University Way
Summerstrand
PO Box 77000
Port Elizabeth
6031
South Africa
;
_publ_section_synopsis
;
In the title compound, the symmetric phosphate derived from
<i>para</i>-chlorophenol and phosphoric acid, two of the three aromatic
moieties adopt <i>syn</i>-orientation towards the P\\db O bond while the last
chlorophenol ring is pointing away from this bond. In the extended structure,
C---H...O bonds connect the individual molecules into sheets lying
perpendicular to the crystallographic <i>b</i> axis.
;
_chemical_name_systematic
;
Tris(4-chlorophenyl) phosphate
;
_chemical_name_common
;
Tris(4-chlorophenyl) phosphate
;
_chemical_formula_moiety     'C18 H12 Cl3 O4 P'
_chemical_formula_sum     'C18 H12 Cl3 O4 P'
_chemical_formula_iupac     'C18 H12 Cl3 O4 P'
_chemical_formula_weight     429.60
_chemical_melting_point     ?
_space_group_crystal_system     monoclinic
_space_group_name_H-M_alt     'P 21/n'
_space_group_name_Hall     '-P 2yn'
loop_
    _space_group_symop_operation_xyz
    'x, y, z'
    '-x+1/2, y+1/2, -z+1/2'
    '-x, -y, -z'
    'x-1/2, -y-1/2, z-1/2'
_cell_length_a     7.5771(5)
_cell_length_b     21.1280(14)
_cell_length_c     11.2665(7)
_cell_angle_alpha     90
_cell_angle_beta     95.835(2)
_cell_angle_gamma     90
_cell_volume     1794.3(2)
_cell_formula_units_Z     4
_cell_measurement_reflns_used     9220
_cell_measurement_theta_min     2.65
_cell_measurement_theta_max     28.28
_cell_measurement_temperature     200(2)
_exptl_crystal_description     'rod'
_exptl_crystal_colour     'colourless'
_exptl_crystal_size_max     0.599
_exptl_crystal_size_mid     0.141
_exptl_crystal_size_min     0.128
_exptl_crystal_density_diffrn     1.590
_exptl_crystal_density_meas     ?
_exptl_crystal_density_method     ?
_exptl_crystal_F_000     872
_exptl_absorpt_coefficient_mu     0.622
_exptl_absorpt_correction_type     multi-scan
_exptl_absorpt_process_details
;
(SADABS; Krause <i>et al.</i>, 2015)
;
_exptl_absorpt_correction_T_min     0.7920
_exptl_absorpt_correction_T_max     1.0000
_diffrn_ambient_temperature     200(2)
_diffrn_source     ?
_diffrn_radiation_type     MoK\a
_diffrn_radiation_wavelength     0.71073
_diffrn_measurement_device_type     'Bruker APEXII CCD'
_diffrn_measurement_method     '\f and \w scans'
_diffrn_detector_area_resol_mean     ?
_diffrn_reflns_number     58447
_diffrn_reflns_av_R_equivalents     0.0356
_diffrn_reflns_av_unetI/netI     0.0249
_diffrn_reflns_theta_min     2.057
_diffrn_reflns_theta_max     28.293
_diffrn_reflns_theta_full     25.242
_diffrn_measured_fraction_theta_max     0.997
_diffrn_measured_fraction_theta_full     0.997
_diffrn_reflns_limit_h_min     -10
_diffrn_reflns_limit_h_max     9
_diffrn_reflns_limit_k_min     -28
_diffrn_reflns_limit_k_max     28
_diffrn_reflns_limit_l_min     -15
_diffrn_reflns_limit_l_max     15
_refine_special_details
;
The carbon-bound H atoms were
placed in calculated positions (C---H = 0.95 \%A) and were included in the
refinement in the riding model approximation, with <i>U</i>~iso~(H) set to
1.2<i>U</i>~eq~(C).
;
_reflns_number_total     4427
_reflns_number_gt     3920
_reflns_threshold_expression     'I > 2\s(I)'
_refine_ls_structure_factor_coef     Fsqd
_refine_ls_matrix_type     full
_refine_ls_R_factor_all     0.0443
_refine_ls_R_factor_gt     0.0376
_refine_ls_wR_factor_gt     0.0912
_refine_ls_wR_factor_ref     0.0969
_refine_ls_goodness_of_fit_ref     1.118
_refine_ls_restrained_S_all     1.118
_refine_ls_number_reflns     4427
_refine_ls_number_parameters     235
_refine_ls_number_restraints     0
_refine_ls_hydrogen_treatment     constr
_refine_ls_weighting_scheme     calc
_refine_ls_weighting_details
              'w=1/[\s^2^(Fo^2^)+(0.0344P)^2^+1.6089P] where P=(Fo^2^+2Fc^2^)/3'
_atom_sites_solution_hydrogens     geom
_atom_sites_solution_primary     direct
_atom_sites_solution_secondary     difmap
_refine_ls_shift/su_max     0.001
_refine_ls_shift/su_mean     0.000
_refine_diff_density_max     0.373
_refine_diff_density_min     -0.435
_refine_ls_extinction_method     none
_refine_ls_extinction_coef     .
loop_
    _atom_type_symbol
    _atom_type_description
    _atom_type_scat_dispersion_real
    _atom_type_scat_dispersion_imag
    _atom_type_scat_source
    'C' 'C' 0.0033 0.0016
                         'International Tables Vol C Tables 4.2.6.8 and 6.1.1.4'
    'H' 'H' 0.0000 0.0000
                         'International Tables Vol C Tables 4.2.6.8 and 6.1.1.4'
    'Cl' 'Cl' 0.1484 0.1585
                         'International Tables Vol C Tables 4.2.6.8 and 6.1.1.4'
    'O' 'O' 0.0106 0.0060
                         'International Tables Vol C Tables 4.2.6.8 and 6.1.1.4'
    'P' 'P' 0.1023 0.0942
                         'International Tables Vol C Tables 4.2.6.8 and 6.1.1.4'
_computing_data_collection
;
APEX2 (Bruker, 2016)
;
_computing_cell_refinement
;
SAINT (Bruker, 2016)
;
_computing_data_reduction
;
SAINT (Bruker, 2016)
;
_computing_structure_solution
;
SHELXS97 (Sheldrick 2008)
;
_computing_structure_refinement
;
<i>SHELXL2019/3</i> (Sheldrick, 2015)
;
_computing_molecular_graphics
;
ORTEP-3 for Windows (Farrugia, 2012), Mercury (Macrae <i>et al</i>,
2020)
;
_computing_publication_material
;
<i>SHELXL2019/3</i> (Sheldrick, 2015), PLATON (Spek, 2020)
;
loop_
    _atom_site_type_symbol
    _atom_site_label
    _atom_site_fract_x
    _atom_site_fract_y
    _atom_site_fract_z
    _atom_site_U_iso_or_equiv
    _atom_site_adp_type
    _atom_site_calc_flag
    _atom_site_occupancy
    _atom_site_disorder_assembly
    _atom_site_disorder_group
    Cl Cl1 0.17450(8) 0.67130(3) 0.25722(4) 0.04555(15) Uani d 1 . .
    Cl Cl2 0.15619(7) 0.96171(2) 1.13729(5) 0.04071(14) Uani d 1 . .
    Cl Cl3 0.96260(7) 0.50899(3) 1.16357(5) 0.03942(14) Uani d 1 . .
    P P1 0.23268(6) 0.67194(2) 0.87255(4) 0.02265(11) Uani d 1 . .
    O O1 0.31794(18) 0.63308(6) 0.77432(11) 0.0272(3) Uani d 1 . .
    O O2 0.34438(17) 0.73521(6) 0.87549(12) 0.0277(3) Uani d 1 . .
    O O3 0.29349(17) 0.63395(6) 0.98911(11) 0.0269(3) Uani d 1 . .
    O O4 0.04172(17) 0.68072(6) 0.85985(12) 0.0298(3) Uani d 1 . .
    C C11 0.2781(2) 0.64485(8) 0.65109(15) 0.0227(3) Uani d 1 . .
    C C12 0.1892(2) 0.59829(8) 0.58403(16) 0.0262(4) Uani d 1 . .
    H H12 0.150962 0.560988 0.620952 0.031 Uiso calc 1 . .
    C C13 0.1561(2) 0.60655(9) 0.46160(17) 0.0280(4) Uani d 1 . .
    H H13 0.094852 0.575032 0.413415 0.034 Uiso calc 1 . .
    C C14 0.2138(2) 0.66143(9) 0.41085(16) 0.0276(4) Uani d 1 . .
    C C15 0.3042(3) 0.70793(9) 0.47845(18) 0.0298(4) Uani d 1 . .
    H H15 0.343241 0.745139 0.441633 0.036 Uiso calc 1 . .
    C C16 0.3373(2) 0.69956(9) 0.60092(17) 0.0273(4) Uani d 1 . .
    H H16 0.399366 0.730840 0.649255 0.033 Uiso calc 1 . .
    C C21 0.2917(2) 0.78820(8) 0.93942(16) 0.0237(3) Uani d 1 . .
    C C22 0.2113(3) 0.83806(9) 0.87600(16) 0.0288(4) Uani d 1 . .
    H H22 0.186261 0.835618 0.791773 0.035 Uiso calc 1 . .
    C C23 0.1678(3) 0.89184(9) 0.93736(17) 0.0292(4) Uani d 1 . .
    H H23 0.112444 0.926854 0.895784 0.035 Uiso calc 1 . .
    C C24 0.2060(2) 0.89370(9) 1.05993(17) 0.0269(4) Uani d 1 . .
    C C25 0.2854(2) 0.84366(9) 1.12328(16) 0.0279(4) Uani d 1 . .
    H H25 0.309330 0.845798 1.207611 0.033 Uiso calc 1 . .
    C C26 0.3298(2) 0.79007(9) 1.06137(16) 0.0264(4) Uani d 1 . .
    H H26 0.385733 0.755121 1.102768 0.032 Uiso calc 1 . .
    C C31 0.4588(2) 0.60700(8) 1.02654(15) 0.0229(3) Uani d 1 . .
    C C32 0.6164(3) 0.62701(9) 0.98716(17) 0.0300(4) Uani d 1 . .
    H H32 0.617447 0.660803 0.931603 0.036 Uiso calc 1 . .
    C C33 0.7737(3) 0.59701(10) 1.03000(18) 0.0315(4) Uani d 1 . .
    H H33 0.883513 0.610130 1.004259 0.038 Uiso calc 1 . .
    C C34 0.7679(2) 0.54797(9) 1.11032(16) 0.0260(4) Uani d 1 . .
    C C35 0.6100(2) 0.52804(8) 1.14972(15) 0.0256(4) Uani d 1 . .
    H H35 0.608753 0.494033 1.204801 0.031 Uiso calc 1 . .
    C C36 0.4536(2) 0.55828(8) 1.10788(15) 0.0244(3) Uani d 1 . .
    H H36 0.344168 0.545645 1.134817 0.029 Uiso calc 1 . .
loop_
    _atom_site_aniso_label
    _atom_site_aniso_U_11
    _atom_site_aniso_U_22
    _atom_site_aniso_U_33
    _atom_site_aniso_U_12
    _atom_site_aniso_U_13
    _atom_site_aniso_U_23
    Cl1 0.0594(4) 0.0555(3) 0.0228(2) 0.0116(3) 0.0091(2) 0.0070(2)
    Cl2 0.0412(3) 0.0326(2) 0.0492(3) -0.0024(2) 0.0087(2) -0.0158(2)
    Cl3 0.0279(2) 0.0446(3) 0.0451(3) 0.0055(2) 0.0005(2) 0.0124(2)
    P1 0.0239(2) 0.0231(2) 0.0209(2) 0.00231(16) 0.00230(16) -0.00020(16)
    O1 0.0338(7) 0.0262(6) 0.0214(6) 0.0082(5) 0.0025(5) 0.0001(5)
    O2 0.0298(7) 0.0248(6) 0.0298(6) -0.0003(5) 0.0088(5) -0.0018(5)
    O3 0.0248(6) 0.0327(7) 0.0231(6) 0.0027(5) 0.0031(5) 0.0053(5)
    O4 0.0249(6) 0.0321(7) 0.0319(7) 0.0031(5) 0.0009(5) -0.0025(5)
    C11 0.0233(8) 0.0246(8) 0.0206(8) 0.0071(6) 0.0044(6) 0.0004(6)
    C12 0.0290(9) 0.0227(8) 0.0274(9) 0.0032(7) 0.0058(7) 0.0025(7)
    C13 0.0286(9) 0.0284(9) 0.0269(9) 0.0032(7) 0.0021(7) -0.0036(7)
    C14 0.0285(9) 0.0350(9) 0.0205(8) 0.0103(7) 0.0076(7) 0.0038(7)
    C15 0.0295(9) 0.0283(9) 0.0334(9) 0.0033(7) 0.0117(8) 0.0064(7)
    C16 0.0247(8) 0.0264(9) 0.0316(9) -0.0002(7) 0.0065(7) -0.0013(7)
    C21 0.0222(8) 0.0228(8) 0.0265(8) -0.0021(6) 0.0048(6) -0.0010(6)
    C22 0.0338(10) 0.0303(9) 0.0218(8) 0.0008(7) 0.0010(7) 0.0019(7)
    C23 0.0310(9) 0.0268(9) 0.0293(9) 0.0036(7) 0.0010(7) 0.0046(7)
    C24 0.0239(8) 0.0254(8) 0.0321(9) -0.0040(7) 0.0064(7) -0.0056(7)
    C25 0.0262(9) 0.0350(10) 0.0219(8) -0.0045(7) 0.0007(7) -0.0002(7)
    C26 0.0253(8) 0.0272(8) 0.0261(8) 0.0004(7) 0.0004(7) 0.0059(7)
    C31 0.0253(8) 0.0252(8) 0.0182(7) 0.0012(6) 0.0018(6) -0.0008(6)
    C32 0.0286(9) 0.0308(9) 0.0306(9) -0.0035(7) 0.0034(7) 0.0104(7)
    C33 0.0256(9) 0.0361(10) 0.0330(10) -0.0044(7) 0.0046(7) 0.0070(8)
    C34 0.0252(8) 0.0277(9) 0.0243(8) 0.0013(7) -0.0010(7) 0.0005(7)
    C35 0.0310(9) 0.0247(8) 0.0213(8) -0.0011(7) 0.0045(7) 0.0032(6)
    C36 0.0263(8) 0.0265(8) 0.0213(8) -0.0018(7) 0.0064(6) 0.0009(6)
_geom_special_details
;
 All esds (except the esd in the dihedral angle between two l.s. planes)
 are estimated using the full covariance matrix.  The cell esds are taken
 into account individually in the estimation of esds in distances, angles
 and torsion angles; correlations between esds in cell parameters are only
 used when they are defined by crystal symmetry.  An approximate (isotropic)
 treatment of cell esds is used for estimating esds involving l.s. planes.
;
loop_
    _geom_bond_atom_site_label_1
    _geom_bond_atom_site_label_2
    _geom_bond_site_symmetry_2
    _geom_bond_distance
    _geom_bond_publ_flag
    Cl1 C14 . 1.7388(18) ?
    Cl2 C24 . 1.7418(19) ?
    Cl3 C34 . 1.7422(19) ?
    P1 O4 . 1.4513(14) ?
    P1 O3 . 1.5678(13) ?
    P1 O1 . 1.5690(13) ?
    P1 O2 . 1.5806(14) ?
    O1 C11 . 1.413(2) ?
    O2 C21 . 1.411(2) ?
    O3 C31 . 1.401(2) ?
    C11 C12 . 1.374(3) ?
    C11 C16 . 1.381(3) ?
    C12 C13 . 1.388(3) ?
    C12 H12 . 0.9500 ?
    C13 C14 . 1.383(3) ?
    C13 H13 . 0.9500 ?
    C14 C15 . 1.381(3) ?
    C15 C16 . 1.388(3) ?
    C15 H15 . 0.9500 ?
    C16 H16 . 0.9500 ?
    C21 C26 . 1.376(3) ?
    C21 C22 . 1.379(3) ?
    C22 C23 . 1.387(3) ?
    C22 H22 . 0.9500 ?
    C23 C24 . 1.382(3) ?
    C23 H23 . 0.9500 ?
    C24 C25 . 1.379(3) ?
    C25 C26 . 1.389(3) ?
    C25 H25 . 0.9500 ?
    C26 H26 . 0.9500 ?
    C31 C36 . 1.381(2) ?
    C31 C32 . 1.382(3) ?
    C32 C33 . 1.392(3) ?
    C32 H32 . 0.9500 ?
    C33 C34 . 1.379(3) ?
    C33 H33 . 0.9500 ?
    C34 C35 . 1.383(3) ?
    C35 C36 . 1.386(3) ?
    C35 H35 . 0.9500 ?
    C36 H36 . 0.9500 ?
loop_
    _geom_angle_atom_site_label_1
    _geom_angle_atom_site_label_2
    _geom_angle_atom_site_label_3
    _geom_angle_site_symmetry_1
    _geom_angle_site_symmetry_3
    _geom_angle
    _geom_angle_publ_flag
    O4 P1 O3 . . 110.68(8) ?
    O4 P1 O1 . . 118.37(8) ?
    O3 P1 O1 . . 102.47(7) ?
    O4 P1 O2 . . 114.86(8) ?
    O3 P1 O2 . . 107.72(7) ?
    O1 P1 O2 . . 101.50(7) ?
    C11 O1 P1 . . 122.62(11) ?
    C21 O2 P1 . . 120.20(11) ?
    C31 O3 P1 . . 129.62(11) ?
    C12 C11 C16 . . 122.37(16) ?
    C12 C11 O1 . . 117.26(15) ?
    C16 C11 O1 . . 120.24(16) ?
    C11 C12 C13 . . 119.02(17) ?
    C11 C12 H12 . . 120.5 ?
    C13 C12 H12 . . 120.5 ?
    C14 C13 C12 . . 118.92(17) ?
    C14 C13 H13 . . 120.5 ?
    C12 C13 H13 . . 120.5 ?
    C15 C14 C13 . . 121.88(17) ?
    C15 C14 Cl1 . . 119.26(15) ?
    C13 C14 Cl1 . . 118.85(15) ?
    C14 C15 C16 . . 119.12(17) ?
    C14 C15 H15 . . 120.4 ?
    C16 C15 H15 . . 120.4 ?
    C11 C16 C15 . . 118.68(17) ?
    C11 C16 H16 . . 120.7 ?
    C15 C16 H16 . . 120.7 ?
    C26 C21 C22 . . 122.15(17) ?
    C26 C21 O2 . . 119.43(16) ?
    C22 C21 O2 . . 118.33(16) ?
    C21 C22 C23 . . 118.83(17) ?
    C21 C22 H22 . . 120.6 ?
    C23 C22 H22 . . 120.6 ?
    C24 C23 C22 . . 119.00(17) ?
    C24 C23 H23 . . 120.5 ?
    C22 C23 H23 . . 120.5 ?
    C25 C24 C23 . . 122.09(17) ?
    C25 C24 Cl2 . . 118.61(15) ?
    C23 C24 Cl2 . . 119.29(15) ?
    C24 C25 C26 . . 118.69(17) ?
    C24 C25 H25 . . 120.7 ?
    C26 C25 H25 . . 120.7 ?
    C21 C26 C25 . . 119.23(17) ?
    C21 C26 H26 . . 120.4 ?
    C25 C26 H26 . . 120.4 ?
    C36 C31 C32 . . 121.64(17) ?
    C36 C31 O3 . . 114.70(15) ?
    C32 C31 O3 . . 123.66(16) ?
    C31 C32 C33 . . 119.12(17) ?
    C31 C32 H32 . . 120.4 ?
    C33 C32 H32 . . 120.4 ?
    C34 C33 C32 . . 119.09(17) ?
    C34 C33 H33 . . 120.5 ?
    C32 C33 H33 . . 120.5 ?
    C33 C34 C35 . . 121.70(17) ?
    C33 C34 Cl3 . . 119.91(15) ?
    C35 C34 Cl3 . . 118.38(14) ?
    C34 C35 C36 . . 119.20(16) ?
    C34 C35 H35 . . 120.4 ?
    C36 C35 H35 . . 120.4 ?
    C31 C36 C35 . . 119.24(16) ?
    C31 C36 H36 . . 120.4 ?
    C35 C36 H36 . . 120.4 ?
loop_
    _geom_torsion_atom_site_label_1
    _geom_torsion_atom_site_label_2
    _geom_torsion_atom_site_label_3
    _geom_torsion_atom_site_label_4
    _geom_torsion_site_symmetry_1
    _geom_torsion_site_symmetry_2
    _geom_torsion_site_symmetry_3
    _geom_torsion_site_symmetry_4
    _geom_torsion
    _geom_torsion_publ_flag
    O4 P1 O1 C11 . . . . 48.94(16) ?
    O3 P1 O1 C11 . . . . 170.98(13) ?
    O2 P1 O1 C11 . . . . -77.74(14) ?
    O4 P1 O2 C21 . . . . 40.80(15) ?
    O3 P1 O2 C21 . . . . -83.02(14) ?
    O1 P1 O2 C21 . . . . 169.75(13) ?
    O4 P1 O3 C31 . . . . 169.27(14) ?
    O1 P1 O3 C31 . . . . 42.15(16) ?
    O2 P1 O3 C31 . . . . -64.41(16) ?
    P1 O1 C11 C12 . . . . -113.75(16) ?
    P1 O1 C11 C16 . . . . 70.2(2) ?
    C16 C11 C12 C13 . . . . -0.5(3) ?
    O1 C11 C12 C13 . . . . -176.52(15) ?
    C11 C12 C13 C14 . . . . 0.0(3) ?
    C12 C13 C14 C15 . . . . 0.4(3) ?
    C12 C13 C14 Cl1 . . . . 179.27(14) ?
    C13 C14 C15 C16 . . . . -0.4(3) ?
    Cl1 C14 C15 C16 . . . . -179.23(14) ?
    C12 C11 C16 C15 . . . . 0.6(3) ?
    O1 C11 C16 C15 . . . . 176.44(15) ?
    C14 C15 C16 C11 . . . . -0.1(3) ?
    P1 O2 C21 C26 . . . . 78.94(19) ?
    P1 O2 C21 C22 . . . . -104.39(17) ?
    C26 C21 C22 C23 . . . . 0.1(3) ?
    O2 C21 C22 C23 . . . . -176.51(16) ?
    C21 C22 C23 C24 . . . . -0.1(3) ?
    C22 C23 C24 C25 . . . . -0.3(3) ?
    C22 C23 C24 Cl2 . . . . 178.60(15) ?
    C23 C24 C25 C26 . . . . 0.7(3) ?
    Cl2 C24 C25 C26 . . . . -178.23(14) ?
    C22 C21 C26 C25 . . . . 0.3(3) ?
    O2 C21 C26 C25 . . . . 176.86(16) ?
    C24 C25 C26 C21 . . . . -0.7(3) ?
    P1 O3 C31 C36 . . . . -157.17(13) ?
    P1 O3 C31 C32 . . . . 23.3(3) ?
    C36 C31 C32 C33 . . . . 0.4(3) ?
    O3 C31 C32 C33 . . . . 179.97(17) ?
    C31 C32 C33 C34 . . . . 0.2(3) ?
    C32 C33 C34 C35 . . . . -0.3(3) ?
    C32 C33 C34 Cl3 . . . . 179.11(15) ?
    C33 C34 C35 C36 . . . . -0.3(3) ?
    Cl3 C34 C35 C36 . . . . -179.68(14) ?
    C32 C31 C36 C35 . . . . -1.0(3) ?
    O3 C31 C36 C35 . . . . 179.43(15) ?
    C34 C35 C36 C31 . . . . 0.9(3) ?
loop_
    _geom_hbond_atom_site_label_D
    _geom_hbond_atom_site_label_H
    _geom_hbond_atom_site_label_A
    _geom_hbond_site_symmetry_A
    _geom_hbond_distance_DH
    _geom_hbond_distance_HA
    _geom_hbond_distance_DA
    _geom_hbond_angle_DHA
    _geom_hbond_publ_flag
    C15 H15 O4 4_675 0.95 2.42 3.324(2) 159 yes
    C25 H25 O4 4_676 0.95 2.40 3.176(2) 139 yes
    C33 H33 O4 1_655 0.95 2.59 3.423(2) 147 yes
_shelx_space_group_comment
;
The symmetry employed for this shelxl refinement is uniquely defined
by the following loop, which should always be used as a source of
symmetry information in preference to the above space-group names.
They are only intended as comments.
;
_shelx_estimated_absorpt_T_min     ?
_shelx_estimated_absorpt_T_max     ?
_shelx_hkl_file
;
  -1   0   0    0.06    0.02
   1   0   0    0.07    0.02
   1   0   0    0.03    0.03
   1   0   0    0.02    0.02
  -1   0   0    0.02    0.02
  -1   0   0    0.05    0.02
  -1   0   0    0.05    0.03
   2   0   0  906.59   31.41
  -2   0   0 1000.00   31.48
  -3   0   0    0.06    0.06
  -3   0   0    0.02    0.06
  -3   0   0    0.00    0.06
   3   0   0    0.06    0.04
   3   0   0   -0.01    0.06
  -3   0   0    0.06    0.05
  -3   0   0    0.08    0.05
   4   0   0   21.01    0.77
   4   0   0   20.83    0.66
  -4   0   0   20.76    0.66
  -4   0   0   20.58    0.68
   4   0   0   21.16    0.66
  -4   0   0   20.74    0.66
   5   0   0    0.46    0.11
   5   0   0    0.46    0.07
  -5   0   0    0.41    0.13
  -5   0   0    0.25    0.10
  -5   0   0    0.45    0.12
  -5   0   0    0.36    0.06
  -6   0   0   37.33    1.16
  -6   0   0   36.47    1.15
  -6   0   0   38.33    1.29
  -6   0   0   32.68    1.21
  -6   0   0   36.80    1.13
   6   0   0   35.31    1.30
   6   0   0   37.53    1.16
   6   0   0   36.59    1.15
  -6   0   0   35.27    1.14
  -6   0   0   38.27    1.19
  -6   0   0   38.41    1.32
  -7   0   0    0.46    0.16
   7   0   0    0.33    0.09
   7   0   0    0.42    0.15
   7   0   0    0.33    0.08
  -8   0   0    8.66    0.42
  -8   0   0    8.95    0.61
  -8   0   0    9.75    0.34
  -9   0   0   -0.10    0.18
  -9   0   0    0.01    0.18
 -10   0   0    3.39    0.53
 -10   0   0    3.22    0.18
 -10   0   0    3.37    0.58
  -1  -1   0    5.70    0.19
  -1  -1   0    5.64    0.19
  -1  -1   0    5.85    0.19
  -1  -1   0    5.66    0.19
  -1  -1   0    6.09    0.21
   1  -1   0    5.64    0.18
   1  -1   0    5.62    0.18
  -1  -1   0    5.63    0.20
  -1  -1   0    5.66    0.18
   1  -1   0    5.59    0.21
   1   1   0    5.70    0.19
   1   1   0    5.73    0.20
  -1   1   0    5.58    0.18
  -1   1   0    5.69    0.18
  -1   1   0    5.86    0.21
   1   1   0    5.98    0.21
  -1   1   0    5.40    0.20
  -1   1   0    5.58    0.18
   2  -1   0    0.18    0.06
  -2  -1   0    0.37    0.05
  -2  -1   0    0.24    0.06
  -2  -1   0    0.28    0.05
  -2  -1   0    0.25    0.07
   2  -1   0    0.18    0.05
  -2   1   0    0.17    0.07
  -2   1   0    0.28    0.05
   2   1   0    0.43    0.10
  -2   1   0    0.40    0.07
   2   1   0    0.33    0.05
  -2   1   0    0.37    0.05
  -2   1   0    0.25    0.06
   2   1   0    0.20    0.07
  -3  -1   0   91.17    5.78
   3   1   0   94.08    5.87
  -3   1   0   91.96    5.38
  -3   1   0   89.92    5.91
   4  -1   0    2.95    0.13
  -4  -1   0    2.73    0.14
  -4  -1   0    2.93    0.23
  -4  -1   0    2.89    0.17
   4  -1   0    2.84    0.23
  -4  -1   0    2.78    0.14
  -4  -1   0    2.96    0.15
   4  -1   0    2.97    0.14
  -4  -1   0    2.88    0.18
  -4  -1   0    2.94    0.23
   4   1   0    3.00    0.23
  -4   1   0    3.00    0.14
  -4   1   0    3.06    0.14
   4   1   0    2.89    0.14
  -4   1   0    2.88    0.13
  -4   1   0    2.95    0.19
  -4   1   0    2.86    0.16
   4   1   0    2.83    0.14
  -4   1   0    3.60    0.37
  -5  -1   0    6.86    0.28
  -5  -1   0    7.74    0.39
  -5  -1   0    7.29    0.30
  -5  -1   0    7.54    0.27
   5  -1   0    7.04    0.39
   5  -1   0    7.70    0.28
  -5  -1   0    7.59    0.28
  -5  -1   0    7.08    0.32
   5  -1   0    7.37    0.27
   5   1   0    7.28    0.39
  -5   1   0    7.63    0.40
  -5   1   0    7.58    0.33
  -5   1   0    7.31    0.26
  -5   1   0    7.38    0.27
  -5   1   0    7.46    0.27
   5   1   0    7.73    0.28
   5   1   0    7.53    0.28
  -5   1   0    7.43    0.26
  -5   1   0    7.65    0.30
   6  -1   0    0.29    0.08
   6  -1   0    0.28    0.08
   6  -1   0    0.33    0.14
  -6  -1   0    0.33    0.17
  -6  -1   0    0.31    0.14
  -6  -1   0    0.34    0.09
  -6  -1   0    0.28    0.09
  -6  -1   0    0.31    0.07
  -6  -1   0    0.33    0.13
  -6   1   0    0.10    0.14
  -6   1   0    0.32    0.12
  -6   1   0    0.06    0.12
   6   1   0    0.31    0.14
   6   1   0    0.36    0.08
  -6   1   0    0.26    0.09
  -6   1   0    0.30    0.09
  -6   1   0    0.32    0.14
   6   1   0    0.35    0.09
  -7  -1   0    5.93    0.42
  -7  -1   0    5.44    0.22
  -7  -1   0    6.21    0.38
  -7  -1   0    5.63    0.37
   7  -1   0    5.91    0.23
  -7  -1   0    5.23    0.25
  -7  -1   0    5.45    0.41
  -7  -1   0    5.52    0.26
  -7   1   0    5.58    0.29
   7   1   0    6.07    0.24
   7   1   0    5.40    0.39
   7   1   0    5.67    0.25
  -7   1   0    5.10    0.24
  -7   1   0    5.12    0.41
  -7   1   0    5.63    0.25
  -7   1   0    5.68    0.42
  -8  -1   0    0.16    0.08
  -8  -1   0    0.05    0.27
  -8  -1   0    0.18    0.14
  -8  -1   0    0.13    0.17
  -8  -1   0    0.21    0.08
  -8   1   0    0.06    0.16
   8   1   0   -0.01    0.20
  -8   1   0    0.07    0.16
  -8   1   0    0.22    0.08
  -9  -1   0    0.38    0.12
  -9  -1   0    0.32    0.20
  -9  -1   0    0.26    0.20
  -9   1   0    0.27    0.21
  -9   1   0    0.39    0.20
  -9   1   0    0.46    0.11
 -10  -1   0    0.33    0.10
 -10  -1   0    0.28    0.23
 -10  -1   0    0.41    0.24
 -10   1   0    0.20    0.22
 -10   1   0    0.39    0.09
 -10   1   0    0.32    0.28
   1  -2   0  112.34    5.42
  -1  -2   0  119.69    5.63
  -2  -2   0  280.04   11.77
  -2   2   0  273.91   11.34
  -3  -2   0   10.02    0.39
  -3  -2   0    9.40    0.38
   3  -2   0    9.93    0.32
  -3  -2   0    9.42    0.33
  -3  -2   0    9.89    0.33
  -3  -2   0    9.05    0.37
   3  -2   0    9.02    0.33
  -3  -2   0    9.71    0.32
   3  -2   0    9.21    0.39
   3   2   0   10.66    0.33
  -3   2   0    9.09    0.33
  -3   2   0    9.85    0.40
  -3   2   0    9.20    0.32
  -3   2   0    9.52    0.36
   3   2   0    9.56    0.39
   3   2   0    9.07    0.32
   3   2   0   10.23    0.33
  -3   2   0    9.11    0.32
   3   2   0    9.90    0.32
  -3   2   0    9.75    0.31
  -4  -2   0    1.44    0.18
  -4  -2   0    1.09    0.11
   4  -2   0    1.33    0.17
  -4  -2   0    1.13    0.13
  -4  -2   0    1.08    0.11
   4  -2   0    1.11    0.10
   4  -2   0    1.23    0.09
  -4  -2   0    1.06    0.14
  -4  -2   0    1.07    0.13
  -4  -2   0    1.04    0.13
  -4   2   0    1.35    0.10
   4   2   0    1.19    0.18
  -4   2   0    1.23    0.08
  -4   2   0    1.25    0.18
   4   2   0    1.20    0.09
  -4   2   0    1.18    0.15
   4   2   0    1.09    0.11
  -4   2   0    1.17    0.12
  -4   2   0    1.24    0.10
  -5  -2   0    7.40    0.32
  -5  -2   0    8.49    0.40
  -5  -2   0    7.91    0.29
  -5  -2   0    7.67    0.29
  -5  -2   0    6.97    0.30
   5  -2   0    7.04    0.28
  -5  -2   0    7.69    0.31
   5  -2   0    8.89    0.57
   5  -2   0    8.13    0.28
   5   2   0    7.76    0.41
  -5   2   0    8.10    0.31
   5   2   0    7.58    0.29
  -5   2   0    7.48    0.26
  -5   2   0    8.08    0.28
  -5   2   0    7.09    0.34
  -5   2   0    7.31    0.41
  -5   2   0    7.62    0.28
   5   2   0    8.03    0.29
  -6  -2   0    0.13    0.12
  -6  -2   0   -0.05    0.10
  -6  -2   0   -0.07    0.11
  -6  -2   0    0.12    0.08
   6  -2   0    0.00    0.07
   6  -2   0   -0.08    0.11
  -6  -2   0    0.23    0.09
  -6  -2   0    0.20    0.11
  -6  -2   0    0.02    0.12
  -6   2   0    0.00    0.08
  -6   2   0    0.10    0.12
   6   2   0    0.01    0.07
   6   2   0    0.08    0.12
  -6   2   0    0.01    0.12
  -6   2   0    0.05    0.07
  -6   2   0    0.01    0.12
   6   2   0    0.01    0.08
  -7  -2   0    7.45    0.30
  -7  -2   0    7.86    0.47
  -7  -2   0    7.84    0.32
   7  -2   0    8.18    0.29
  -7  -2   0    7.80    0.30
  -7  -2   0    8.06    0.36
  -7  -2   0    8.02    0.47
  -7   2   0    7.45    0.30
  -7   2   0    7.83    0.48
  -7   2   0    7.78    0.30
  -7   2   0    8.18    0.50
   7   2   0    7.76    0.31
   7   2   0    7.19    0.47
   7   2   0    7.87    0.31
  -7   2   0    7.91    0.35
  -8  -2   0    0.40    0.15
  -8  -2   0    0.31    0.09
  -8  -2   0    0.14    0.09
  -8  -2   0    0.07    0.17
  -8   2   0    0.36    0.18
  -8   2   0    0.18    0.19
  -9  -2   0    0.02    0.18
  -9  -2   0   -0.08    0.10
  -9  -2   0    0.03    0.18
  -9  -2   0    0.12    0.09
  -9   2   0    0.15    0.19
  -9   2   0   -0.11    0.19
 -10  -2   0    1.39    0.28
 -10  -2   0    1.32    0.16
 -10  -2   0    1.08    0.28
 -10   2   0    1.31    0.31
 -10   2   0    1.40    0.30
 -10   2   0    1.67    0.13
   0  -3   0    0.09    0.03
   0  -3   0    0.05    0.02
   0  -3   0    0.07    0.03
   0  -3   0    0.07    0.03
   0  -3   0    0.05    0.01
   0  -3   0    0.06    0.03
   0  -3   0    0.07    0.02
   0   3   0    0.07    0.01
   0   3   0    0.11    0.03
   0   3   0    0.07    0.02
   0   3   0    0.05    0.03
   0   3   0    0.07    0.03
   0   3   0    0.05    0.02
   0   3   0    0.08    0.04
  -1  -3   0    1.06    0.08
  -1  -3   0    0.86    0.09
  -1  -3   0    0.71    0.07
  -1  -3   0    0.92    0.10
   1  -3   0    0.94    0.08
  -1  -3   0    0.82    0.08
  -1  -3   0    0.90    0.07
  -1  -3   0    0.87    0.07
  -1  -3   0    0.87    0.06
   1  -3   0    0.97    0.07
   1   3   0    0.95    0.09
   1   3   0    0.86    0.10
  -1   3   0    0.88    0.06
   1   3   0    0.89    0.11
   1   3   0    0.78    0.06
   1   3   0    1.03    0.09
   1   3   0    0.91    0.08
   1   3   0    0.87    0.06
   1   3   0    0.81    0.08
  -1   3   0    0.90    0.08
   1   3   0    0.74    0.07
  -1   3   0    0.89    0.06
   2  -3   0  216.18    9.86
  -2  -3   0  211.61   10.04
  -2   3   0  218.66    9.93
  -3  -3   0   72.57    5.59
   3   3   0   67.28    5.44
  -3   3   0   64.99    5.21
  -4  -3   0   89.29    6.78
   4   3   0   80.25    6.64
  -4   3   0   79.52    6.06
  -4   3   0   78.91    5.58
  -5  -3   0    0.16    0.08
  -5  -3   0    0.22    0.08
  -5  -3   0    0.20    0.07
   5  -3   0    0.25    0.06
   5  -3   0    0.28    0.09
  -5  -3   0    0.12    0.10
  -5  -3   0    0.04    0.09
  -5  -3   0    0.14    0.09
  -5  -3   0    0.24    0.08
  -5   3   0    0.12    0.11
  -5   3   0    0.39    0.07
  -5   3   0    0.29    0.09
   5   3   0    0.14    0.07
  -5   3   0    0.23    0.10
   5   3   0    0.18    0.08
  -5   3   0    0.20    0.06
   5   3   0    0.22    0.10
   6  -3   0   20.75    0.66
  -6  -3   0   21.21    0.81
  -6  -3   0   20.58    0.71
  -6  -3   0   21.15    0.67
  -6  -3   0   20.02    0.72
  -6  -3   0   22.08    0.83
  -6  -3   0   20.19    0.69
  -6  -3   0   20.61    0.69
  -6  -3   0   20.60    0.69
   6   3   0   19.41    0.82
   6   3   0   20.60    0.68
  -6   3   0   20.50    0.67
   6   3   0   21.17    0.69
  -6   3   0   20.14    0.67
  -6   3   0   20.15    0.71
  -6   3   0   20.91    0.84
  -7  -3   0    0.08    0.13
  -7  -3   0    0.11    0.08
   7  -3   0    0.12    0.06
  -7  -3   0    0.00    0.13
  -7  -3   0    0.14    0.10
  -7  -3   0    0.04    0.10
  -7  -3   0    0.10    0.15
  -7  -3   0    0.08    0.07
  -7  -3   0    0.01    0.08
  -7   3   0    0.05    0.09
  -7   3   0   -0.06    0.15
   7   3   0    0.05    0.08
  -7   3   0    0.02    0.15
   7   3   0    0.22    0.14
  -7   3   0    0.08    0.07
  -7   3   0    0.09    0.13
   7   3   0    0.14    0.08
  -8  -3   0    3.74    0.27
  -8  -3   0    3.43    0.40
  -8  -3   0    3.41    0.20
  -8  -3   0    3.55    0.19
  -8   3   0    4.02    0.43
  -8   3   0    3.38    0.41
  -9  -3   0    0.21    0.20
  -9  -3   0    0.52    0.21
  -9  -3   0    0.64    0.10
  -9   3   0    0.45    0.20
  -9   3   0    0.39    0.38
   1  -4   0  541.90   20.84
   1   4   0  551.43   20.67
  -1   4   0  568.90   20.87
  -2  -4   0  315.79   14.05
  -2   4   0  319.53   13.82
  -3  -4   0   26.23    0.82
  -3  -4   0   25.86    0.83
  -3  -4   0   25.58    0.81
  -3  -4   0   26.12    0.82
  -3  -4   0   27.20    0.81
   3  -4   0   26.59    0.81
   3  -4   0   25.50    0.81
  -3  -4   0   26.42    0.87
   3  -4   0   26.01    0.80
  -3  -4   0   24.95    0.82
  -3   4   0   25.77    0.80
  -3   4   0   25.26    0.86
   3   4   0   26.90    0.82
   3   4   0   25.00    0.82
  -3   4   0   25.67    0.80
  -3   4   0   25.76    0.82
  -3   4   0   25.49    0.80
   3   4   0   25.21    0.87
   3   4   0   26.29    0.83
  -4  -4   0   21.27    0.70
  -4  -4   0   20.83    0.69
   4  -4   0   21.17    0.68
  -4  -4   0   21.17    0.69
  -4  -4   0   21.18    0.91
  -4  -4   0   21.07    0.70
  -4  -4   0   21.53    0.68
   4  -4   0   21.66    0.67
  -4  -4   0   21.18    0.69
  -4  -4   0   22.11    0.69
  -4  -4   0   22.44    0.78
  -4   4   0   20.72    0.74
  -4   4   0   21.12    0.67
   4   4   0   21.16    0.69
  -4   4   0   20.63    0.69
  -4   4   0   21.32    0.67
   4   4   0   21.17    0.78
   4   4   0   21.22    0.69
   4   4   0   20.96    0.69
  -4   4   0   20.54    0.67
   4   4   0   22.15    0.70
  -4   4   0   22.03    0.80
  -5  -4   0    0.04    0.07
  -5  -4   0    0.12    0.08
  -5  -4   0    0.04    0.10
   5  -4   0    0.11    0.06
  -5  -4   0   -0.01    0.07
   5  -4   0    0.08    0.08
  -5  -4   0   -0.03    0.09
  -5  -4   0    0.10    0.07
  -5  -4   0   -0.07    0.05
  -5  -4   0    0.06    0.09
  -5  -4   0   -0.04    0.05
  -5   4   0    0.20    0.09
   5   4   0    0.04    0.07
   5   4   0    0.01    0.07
   5   4   0   -0.01    0.09
  -5   4   0    0.04    0.10
  -5   4   0    0.08    0.06
   5   4   0    0.05    0.08
  -5   4   0   -0.03    0.05
  -6  -4   0    2.59    0.28
  -6  -4   0    2.59    0.20
  -6  -4   0    2.68    0.17
  -6  -4   0    2.78    0.16
  -6  -4   0    2.67    0.18
  -6  -4   0    3.10    0.31
  -6  -4   0    2.85    0.19
  -6  -4   0    3.05    0.30
  -6  -4   0    2.68    0.19
   6  -4   0    2.78    0.15
  -6   4   0    2.65    0.33
  -6   4   0    2.76    0.15
  -6   4   0    2.51    0.21
   6   4   0    2.80    0.19
   6   4   0    2.84    0.19
  -6   4   0    2.80    0.16
   6   4   0    2.60    0.30
  -7  -4   0   -0.07    0.14
  -7  -4   0    0.13    0.08
  -7  -4   0    0.16    0.09
   7  -4   0    0.24    0.06
  -7  -4   0    0.12    0.09
  -7  -4   0    0.26    0.11
  -7  -4   0    0.19    0.08
  -7  -4   0    0.23    0.14
   7   4   0    0.27    0.09
  -7   4   0    0.41    0.14
  -7   4   0    0.26    0.18
   7   4   0    0.30    0.14
  -7   4   0    0.19    0.07
   7   4   0    0.18    0.08
  -7   4   0    0.21    0.09
  -8  -4   0    0.52    0.15
  -8  -4   0    0.18    0.17
  -8  -4   0    0.19    0.24
  -8  -4   0    0.31    0.09
  -8  -4   0    0.23    0.10
  -8   4   0    0.37    0.18
   8   4   0    0.10    0.20
  -8   4   0    0.43    0.10
  -8   4   0    0.46    0.21
  -9  -4   0    3.75    0.46
  -9  -4   0    3.08    0.20
  -9  -4   0    3.14    0.22
  -9  -4   0    3.24    0.42
  -9   4   0    3.74    0.46
  -9   4   0    3.61    0.57
   0  -5   0    0.14    0.06
   0  -5   0    0.23    0.05
   0  -5   0    0.14    0.06
   0  -5   0    0.23    0.04
   0   5   0    0.19    0.04
   0   5   0    0.36    0.08
   0   5   0    0.08    0.07
   0   5   0    0.25    0.05
   0   5   0    0.20    0.08
   0   5   0    0.06    0.06
   1  -5   0  144.50    8.74
  -1  -5   0  129.68    8.30
  -1   5   0  147.39    8.50
   1   5   0  164.88    9.65
  -2  -5   0   18.87    0.60
   2  -5   0   18.98    0.60
  -2  -5   0   19.29    0.61
  -2  -5   0   18.52    0.60
   2  -5   0   18.72    0.60
   2  -5   0   19.18    0.60
  -2  -5   0   18.57    0.63
  -2  -5   0   18.72    0.63
  -2  -5   0   19.12    0.61
  -2   5   0   20.21    0.60
  -2   5   0   18.95    0.61
   2   5   0   18.70    0.61
   2   5   0   18.25    0.64
   2   5   0   19.57    0.61
   2   5   0   18.91    0.64
  -2   5   0   19.47    0.61
  -2   5   0   19.42    0.59
   2   5   0   19.21    0.63
   2   5   0   18.74    0.61
   2   5   0   18.83    0.63
  -2   5   0   18.50    0.64
  -3  -5   0   26.64    0.86
   3  -5   0   28.20    0.86
  -3  -5   0   27.16    0.86
   3  -5   0   26.99    0.84
  -3  -5   0   27.40    0.84
  -3  -5   0   26.71    0.89
  -3  -5   0   26.67    0.85
   3  -5   0   26.60    0.84
  -3  -5   0   26.22    0.83
   3   5   0   27.08    0.86
  -3   5   0   27.09    0.86
  -3   5   0   27.89    0.94
   3   5   0   26.85    0.91
   3   5   0   26.09    0.86
  -3   5   0   27.29    0.84
  -3   5   0   26.54    0.84
  -3   5   0   26.73    0.83
   3   5   0   26.48    0.86
   3   5   0   27.56    0.87
  -3   5   0   26.78    0.90
   3   5   0   26.31    0.91
  -4  -5   0    0.94    0.10
  -4  -5   0    0.96    0.11
  -4  -5   0    0.89    0.14
  -4  -5   0    1.01    0.09
  -4  -5   0    1.20    0.16
  -4  -5   0    0.90    0.13
   4  -5   0    0.91    0.10
   4  -5   0    0.96    0.10
  -4  -5   0    0.85    0.13
  -4  -5   0    0.87    0.11
  -4   5   0    1.23    0.09
   4   5   0    0.93    0.12
   4   5   0    0.91    0.12
  -4   5   0    1.10    0.12
  -4   5   0    1.17    0.09
   4   5   0    1.13    0.18
  -4   5   0    0.99    0.09
  -4   5   0    1.20    0.20
   4   5   0    0.78    0.12
  -4   5   0    0.89    0.13
  -5  -5   0   33.11    1.11
  -5  -5   0   31.43    1.04
  -5  -5   0   31.92    1.03
  -5  -5   0   32.82    1.05
  -5  -5   0   34.38    1.12
  -5  -5   0   32.55    1.01
  -5  -5   0   31.41    1.02
  -5  -5   0   32.30    1.03
   5  -5   0   31.09    1.02
   5  -5   0   32.47    1.00
  -5  -5   0   31.09    1.02
   5   5   0   32.98    1.02
  -5   5   0   32.29    1.00
  -5   5   0   29.94    1.09
   5   5   0   32.53    1.03
   5   5   0   31.64    1.15
   5   5   0   30.94    1.02
   5   5   0   33.03    1.03
  -5   5   0   32.03    0.99
  -5   5   0   31.71    1.04
  -5   5   0   33.00    1.00
  -6  -5   0   12.67    0.50
  -6  -5   0   12.40    0.47
  -6  -5   0   13.49    0.58
  -6  -5   0   13.08    0.45
   6  -5   0   12.71    0.43
  -6  -5   0   12.76    0.58
  -6  -5   0   13.01    0.44
  -6  -5   0   12.75    0.48
  -6  -5   0   12.21    0.47
   6   5   0   12.66    0.47
  -6   5   0   12.93    0.49
   6   5   0   13.48    0.48
  -6   5   0   12.89    0.62
  -6   5   0   12.55    0.43
   6   5   0   12.45    0.60
  -6   5   0   13.40    0.44
  -7  -5   0   12.72    0.60
  -7  -5   0   12.04    0.47
  -7  -5   0   11.68    0.47
  -7  -5   0   12.31    0.49
  -7  -5   0   13.15    0.44
  -7  -5   0   12.89    0.45
  -7  -5   0   12.46    0.60
   7  -5   0   13.11    0.42
  -7  -5   0   11.24    0.46
  -7   5   0   12.63    0.66
  -7   5   0   11.67    0.42
  -7   5   0   13.16    0.50
  -7   5   0   12.60    0.43
   7   5   0   12.35    0.62
   7   5   0   12.84    0.47
   7   5   0   13.24    0.57
  -8  -5   0    0.05    0.10
  -8  -5   0    0.07    0.13
  -8  -5   0    0.04    0.17
  -8  -5   0    0.12    0.09
  -8  -5   0    0.04    0.16
  -8   5   0    0.01    0.17
  -8   5   0    0.12    0.18
   8   5   0   -0.03    0.14
  -9  -5   0   -0.19    0.09
  -9  -5   0   -0.12    0.19
  -9  -5   0   -0.14    0.16
  -9   5   0    0.07    0.22
  -9   5   0    0.06    0.19
   0  -6   0  413.25   17.98
   0   6   0  375.41   17.09
   1  -6   0   73.65    6.25
  -1  -6   0   69.73    5.94
   1   6   0   66.74    5.70
  -1   6   0   60.75    5.37
   2  -6   0   21.57    0.69
  -2  -6   0   21.96    0.69
   2  -6   0   21.97    0.69
  -2  -6   0   21.60    0.70
   2  -6   0   22.05    0.69
   2  -6   0   21.62    0.69
  -2  -6   0   21.48    0.70
  -2  -6   0   21.76    0.69
  -2  -6   0   21.52    0.72
   2   6   0   21.48    0.72
  -2   6   0   21.93    0.70
  -2   6   0   21.98    0.71
   2   6   0   22.35    0.71
   2   6   0   22.78    0.73
  -2   6   0   22.18    0.68
  -2   6   0   21.20    0.73
  -2   6   0   21.99    0.69
   2   6   0   21.50    0.73
   2   6   0   21.81    0.70
   2   6   0   21.34    0.70
  -3  -6   0    4.10    0.19
  -3  -6   0    4.30    0.22
   3  -6   0    4.34    0.18
  -3  -6   0    4.29    0.22
   3  -6   0    4.69    0.19
   3  -6   0    4.25    0.18
  -3  -6   0    3.91    0.18
  -3  -6   0    4.14    0.19
  -3  -6   0    3.92    0.20
  -3   6   0    3.87    0.15
   3   6   0    4.14    0.20
  -3   6   0    4.29    0.18
   3   6   0    4.16    0.24
   3   6   0    4.36    0.24
   3   6   0    4.03    0.20
   3   6   0    4.25    0.20
  -3   6   0    4.30    0.18
  -3   6   0    4.24    0.16
  -3   6   0    4.15    0.19
   3   6   0    4.23    0.21
  -3   6   0    3.90    0.23
  -4  -6   0   47.40    1.57
  -4  -6   0   50.72    1.57
  -4  -6   0   48.37    1.57
   4  -6   0   49.77    1.54
  -4  -6   0   49.62    1.60
  -4  -6   0   49.43    1.55
   4  -6   0   50.26    1.53
  -4  -6   0   49.19    1.55
  -4  -6   0   50.31    1.54
   4   6   0   50.53    1.56
   4   6   0   49.10    1.55
  -4   6   0   49.91    1.53
   4   6   0   49.71    1.56
  -4   6   0   48.80    1.52
  -4   6   0   51.96    1.67
  -4   6   0   49.82    1.53
  -4   6   0   50.38    1.53
  -4   6   0   49.78    1.56
  -5  -6   0    3.35    0.19
  -5  -6   0    2.91    0.20
  -5  -6   0    3.23    0.18
  -5  -6   0    3.38    0.16
  -5  -6   0    2.82    0.17
   5  -6   0    3.25    0.16
  -5  -6   0    3.22    0.20
   5  -6   0    3.20    0.17
  -5  -6   0    3.47    0.26
  -5  -6   0    3.51    0.27
  -5  -6   0    3.36    0.21
  -5   6   0    3.26    0.15
   5   6   0    3.57    0.19
  -5   6   0    3.63    0.31
   5   6   0    3.32    0.19
  -5   6   0    3.57    0.15
  -5   6   0    2.64    0.24
  -5   6   0    3.62    0.21
   5   6   0    3.57    0.20
  -5   6   0    3.20    0.15
  -6  -6   0    2.72    0.16
  -6  -6   0    2.61    0.17
  -6  -6   0    2.35    0.20
  -6  -6   0    2.35    0.18
  -6  -6   0    2.50    0.21
   6  -6   0    2.48    0.15
  -6  -6   0    2.97    0.28
  -6  -6   0    2.46    0.19
  -6  -6   0    2.95    0.31
  -6   6   0    2.42    0.15
  -6   6   0    2.44    0.14
  -6   6   0    2.51    0.21
  -6   6   0    2.48    0.15
   6   6   0    2.60    0.15
  -6   6   0    2.42    0.33
   6   6   0    2.55    0.16
   6   6   0    2.60    0.20
   6   6   0    2.58    0.29
   6   6   0    2.88    0.27
  -7  -6   0    4.29    0.35
  -7  -6   0    3.79    0.26
  -7  -6   0    3.65    0.22
  -7  -6   0    3.68    0.28
   7  -6   0    3.85    0.17
  -7  -6   0    3.45    0.23
  -7  -6   0    3.39    0.26
  -7  -6   0    3.54    0.24
  -7   6   0    3.95    0.25
   7   6   0    3.85    0.23
  -7   6   0    4.00    0.19
  -7   6   0    3.92    0.41
  -7   6   0    3.87    0.19
   7   6   0    4.02    0.36
  -7   6   0    3.96    0.30
  -8  -6   0    0.04    0.16
  -8  -6   0   -0.04    0.09
  -8  -6   0   -0.02    0.15
  -8  -6   0   -0.13    0.10
  -8  -6   0   -0.01    0.13
   8   6   0    0.13    0.13
  -8   6   0    0.19    0.20
  -9  -6   0   -0.25    0.11
  -9  -6   0   -0.13    0.16
  -9  -6   0    0.00    0.18
  -9  -6   0   -0.03    0.10
  -9   6   0    0.28    0.20
  -9   6   0    0.21    0.24
   0  -7   0    0.36    0.08
   0  -7   0    0.14    0.05
   0  -7   0    0.22    0.06
   0  -7   0    0.14    0.04
   0  -7   0    0.17    0.03
   0  -7   0    0.26    0.04
   0   7   0    0.21    0.05
   0   7   0    0.23    0.07
   0   7   0    0.18    0.06
   0   7   0    0.19    0.04
   0   7   0    0.15    0.03
   0   7   0    0.15    0.05
   0   7   0    0.21    0.05
   0   7   0    0.16    0.07
  -1  -7   0   27.10    0.88
   1  -7   0   27.47    0.85
   1  -7   0   27.10    0.85
  -1  -7   0   26.30    0.86
   1  -7   0   26.92    0.86
  -1  -7   0   26.52    0.86
   1   7   0   26.20    0.88
  -1   7   0   27.25    0.87
   1   7   0   26.54    0.83
   1   7   0   27.74    0.84
   1   7   0   27.85    0.86
   1   7   0   27.37    0.88
  -1   7   0   26.92    0.87
   1   7   0   26.81    0.85
   1   7   0   26.96    0.86
  -1   7   0   26.58    0.87
  -2  -7   0  106.57    7.83
  -2   7   0   92.70    7.33
   2   7   0   84.37    7.19
  -3  -7   0   33.39    1.07
   3  -7   0   33.56    1.05
   3  -7   0   33.88    1.05
  -3  -7   0   33.93    1.06
  -3  -7   0   33.35    1.07
  -3  -7   0   33.82    1.05
  -3  -7   0   33.67    1.09
   3  -7   0   34.08    1.05
   3   7   0   33.55    1.09
  -3   7   0   33.97    1.04
  -3   7   0   33.92    1.08
   3   7   0   33.74    1.12
  -3   7   0   33.67    1.06
   3   7   0   33.09    1.07
  -3   7   0   32.48    1.11
   3   7   0   34.38    1.08
  -3   7   0   34.01    1.05
   3   7   0   33.92    1.07
  -4  -7   0   17.79    0.61
  -4  -7   0   17.58    0.62
  -4  -7   0   18.19    0.59
  -4  -7   0   17.81    0.61
   4  -7   0   17.96    0.58
  -4  -7   0   17.87    0.60
  -4  -7   0   17.31    0.56
  -4  -7   0   18.62    0.65
  -4  -7   0   18.22    0.65
  -4  -7   0   18.04    0.58
   4  -7   0   17.89    0.58
   4  -7   0   17.67    0.58
   4   7   0   18.18    0.62
  -4   7   0   18.14    0.71
   4   7   0   17.57    0.61
  -4   7   0   17.31    0.56
  -4   7   0   17.45    0.57
  -4   7   0   17.70    0.58
  -4   7   0   16.66    0.65
   4   7   0   17.90    0.61
   4   7   0   18.16    0.61
  -4   7   0   18.23    0.59
  -4   7   0   18.00    0.61
   4   7   0   17.77    0.68
   5  -7   0   -0.03    0.07
   5  -7   0    0.00    0.07
  -5  -7   0    0.08    0.07
  -5  -7   0    0.00    0.11
  -5  -7   0    0.07    0.11
  -5  -7   0    0.04    0.08
  -5  -7   0    0.06    0.09
  -5  -7   0    0.07    0.10
  -5  -7   0    0.01    0.07
  -5  -7   0   -0.04    0.08
  -5  -7   0   -0.05    0.06
   5   7   0    0.10    0.10
  -5   7   0    0.09    0.06
  -5   7   0    0.10    0.06
  -5   7   0    0.01    0.05
   5   7   0    0.13    0.10
  -5   7   0    0.03    0.12
  -5   7   0    0.04    0.10
   5   7   0    0.01    0.09
  -5   7   0    0.12    0.06
   5   7   0   -0.04    0.08
  -6  -7   0    1.07    0.14
  -6  -7   0    1.30    0.16
  -6  -7   0    0.86    0.15
  -6  -7   0    1.21    0.15
  -6  -7   0    0.98    0.16
  -6  -7   0    1.29    0.17
  -6  -7   0    1.30    0.16
   6  -7   0    1.14    0.12
   6  -7   0    1.25    0.16
  -6  -7   0    0.96    0.14
  -6  -7   0    1.24    0.13
  -6   7   0    1.05    0.12
   6   7   0    1.40    0.18
   6   7   0    1.06    0.13
   6   7   0    0.95    0.13
  -6   7   0    1.17    0.11
   6   7   0    1.28    0.16
  -6   7   0    1.41    0.24
  -6   7   0    1.19    0.12
  -7  -7   0    2.24    0.29
  -7  -7   0    1.93    0.18
  -7  -7   0    2.51    0.33
  -7  -7   0    1.95    0.17
  -7  -7   0    1.81    0.21
   7  -7   0    1.94    0.12
  -7  -7   0    1.44    0.20
  -7   7   0    1.84    0.15
   7   7   0    1.92    0.29
   7   7   0    1.98    0.19
  -7   7   0    1.69    0.27
  -7   7   0    2.07    0.14
  -8  -7   0    0.07    0.09
  -8  -7   0    0.14    0.17
  -8  -7   0    0.02    0.14
  -8  -7   0    0.01    0.15
   8   7   0   -0.04    0.11
  -8   7   0    0.10    0.19
  -9  -7   0    4.82    0.26
  -9  -7   0    5.04    0.49
  -9  -7   0    4.91    0.48
  -9  -7   0    4.12    0.27
  -9   7   0    5.68    0.57
  -9   7   0    4.99    0.49
   0  -8   0    0.40    0.07
   0  -8   0    0.44    0.07
   0  -8   0    0.44    0.05
   0  -8   0    0.42    0.06
   0  -8   0    0.46    0.08
   0  -8   0    0.38    0.07
   0   8   0    0.53    0.07
   0   8   0    0.43    0.06
   0   8   0    0.31    0.08
   0   8   0    0.44    0.06
   0   8   0    0.37    0.05
   0   8   0    0.52    0.07
   0   8   0    0.42    0.07
   1  -8   0    2.94    0.14
  -1  -8   0    2.81    0.13
   1  -8   0    2.84    0.14
   1  -8   0    2.67    0.12
  -1  -8   0    2.75    0.15
   1  -8   0    2.82    0.15
   1  -8   0    2.59    0.16
   1  -8   0    2.81    0.14
  -1  -8   0    2.61    0.17
   1  -8   0    2.84    0.10
  -1  -8   0    2.74    0.15
  -1  -8   0    2.91    0.14
  -1  -8   0    2.95    0.14
   1   8   0    3.12    0.16
  -1   8   0    2.98    0.17
   1   8   0    2.65    0.18
  -1   8   0    2.91    0.13
  -1   8   0    3.05    0.15
   1   8   0    2.92    0.14
  -1   8   0    2.91    0.13
  -1   8   0    2.93    0.13
   1   8   0    2.81    0.12
   1   8   0    2.81    0.17
   1   8   0    2.84    0.13
  -1   8   0    2.97    0.17
   1   8   0    2.51    0.15
  -1   8   0    3.22    0.17
   1   8   0    2.76    0.15
   1   8   0    3.07    0.15
   1   8   0    2.89    0.15
  -2  -8   0   23.29    0.75
   2  -8   0   23.49    0.77
   2  -8   0   24.08    0.76
  -2  -8   0   24.45    0.76
   2  -8   0   24.33    0.76
  -2  -8   0   23.50    0.77
  -2  -8   0   23.01    0.79
  -2  -8   0   23.42    0.77
   2  -8   0   23.87    0.76
  -2  -8   0   23.44    0.77
  -2   8   0   24.45    0.79
  -2   8   0   23.86    0.78
  -2   8   0   23.77    0.75
   2   8   0   24.18    0.76
   2   8   0   23.42    0.77
   2   8   0   24.22    0.80
   2   8   0   23.83    0.80
   2   8   0   23.88    0.80
   2   8   0   22.73    0.77
   2   8   0   23.66    0.77
  -2   8   0   23.67    0.75
   2   8   0   23.53    0.75
  -2   8   0   23.42    0.80
  -3   8   0   70.27    2.22
  -4  -8   0    4.02    0.21
   4  -8   0    3.88    0.18
  -4  -8   0    3.90    0.21
  -4  -8   0    4.01    0.19
   4  -8   0    3.79    0.18
  -4  -8   0    4.37    0.25
   4  -8   0    3.84    0.19
  -4  -8   0    3.54    0.22
   4  -8   0    3.72    0.18
  -4  -8   0    3.95    0.21
  -4  -8   0    3.56    0.22
  -4   8   0    3.91    0.19
  -4   8   0    4.45    0.34
   4   8   0    3.83    0.26
  -4   8   0    4.09    0.16
   4   8   0    3.63    0.21
   4   8   0    3.90    0.21
  -4   8   0    3.81    0.21
  -4   8   0    3.41    0.25
   4   8   0    3.64    0.27
   4   8   0    4.09    0.23
   4   8   0    3.90    0.21
  -4   8   0    3.80    0.14
  -4   8   0    3.91    0.17
  -5  -8   0   13.38    0.49
   5  -8   0   13.79    0.47
  -5  -8   0   13.77    0.46
  -5  -8   0   13.36    0.51
  -5  -8   0   13.50    0.48
   5  -8   0   13.64    0.46
  -5  -8   0   13.83    0.51
  -5  -8   0   13.62    0.55
  -5  -8   0   13.33    0.49
   5   8   0   13.03    0.50
  -5   8   0   13.61    0.45
  -5   8   0   13.08    0.44
   5   8   0   12.96    0.49
  -5   8   0   14.03    0.45
   5   8   0   14.12    0.50
   5   8   0   13.26    0.59
   5   8   0   12.51    0.54
  -5   8   0   13.52    0.46
  -5   8   0   13.26    0.50
  -5   8   0   13.45    0.63
  -6  -8   0    1.66    0.18
  -6  -8   0    1.69    0.15
   6  -8   0    1.65    0.15
  -6  -8   0    1.64    0.17
  -6  -8   0    2.06    0.28
  -6  -8   0    1.58    0.24
  -6  -8   0    2.01    0.22
  -6  -8   0    1.38    0.17
   6  -8   0    1.64    0.13
   6   8   0    1.66    0.20
   6   8   0    1.78    0.18
  -6   8   0    1.61    0.12
   6   8   0    1.55    0.15
  -6   8   0    1.59    0.12
  -6   8   0    1.78    0.21
  -6   8   0    1.63    0.12
  -6   8   0    1.59    0.25
  -6   8   0    1.53    0.12
   6   8   0    1.51    0.26
  -7  -8   0    3.61    0.33
  -7  -8   0    4.05    0.37
  -7  -8   0    3.53    0.23
   7  -8   0    3.68    0.23
   7  -8   0    3.57    0.18
  -7  -8   0    3.43    0.21
  -7  -8   0    3.87    0.28
  -7   8   0    3.86    0.18
  -7   8   0    3.25    0.18
  -7   8   0    3.58    0.26
   7   8   0    3.57    0.26
   7   8   0    3.43    0.35
  -8  -8   0    0.49    0.17
  -8  -8   0    0.18    0.15
  -8  -8   0    0.43    0.11
  -8  -8   0    0.32    0.13
  -8  -8   0    0.21    0.19
  -8   8   0    0.65    0.23
   8   8   0    0.32    0.15
  -9  -8   0    1.00    0.39
  -9  -8   0    1.54    0.27
  -9  -8   0    1.74    0.20
  -9  -8   0    1.35    0.17
  -9   8   0    1.89    0.35
   0  -9   0    0.05    0.05
   0  -9   0    0.01    0.04
   0  -9   0    0.14    0.08
   0  -9   0    0.05    0.06
   0  -9   0    0.08    0.04
   0  -9   0    0.09    0.06
   0   9   0    0.05    0.04
   0   9   0    0.03    0.03
   0   9   0    0.06    0.06
   0   9   0    0.05    0.08
   0   9   0    0.01    0.05
   0   9   0    0.02    0.06
   0   9   0    0.09    0.08
   0   9   0    0.05    0.07
  -1  -9   0    0.18    0.06
   1  -9   0    0.15    0.06
   1  -9   0    0.20    0.08
   1  -9   0    0.11    0.05
   1  -9   0    0.19    0.06
   1  -9   0    0.26    0.05
   1  -9   0    0.26    0.06
  -1  -9   0    0.18    0.08
  -1  -9   0    0.21    0.05
  -1  -9   0    0.08    0.06
  -1  -9   0    0.12    0.06
  -1  -9   0    0.16    0.05
   1  -9   0    0.22    0.03
   1   9   0    0.19    0.05
   1   9   0    0.14    0.04
   1   9   0    0.10    0.05
   1   9   0    0.28    0.08
  -1   9   0    0.28    0.09
  -1   9   0    0.21    0.05
   1   9   0    0.13    0.05
   1   9   0    0.26    0.09
  -1   9   0    0.19    0.07
   1   9   0    0.20    0.06
  -1   9   0    0.23    0.08
  -1   9   0    0.05    0.08
   1   9   0    0.30    0.07
   1   9   0    0.18    0.09
  -1   9   0    0.22    0.05
   1   9   0    0.11    0.07
  -1   9   0    0.17    0.04
   2  -9   0    0.05    0.05
   2  -9   0   -0.02    0.06
  -2  -9   0   -0.02    0.09
   2  -9   0    0.00    0.06
   2  -9   0    0.00    0.06
  -2  -9   0   -0.02    0.06
  -2  -9   0   -0.05    0.05
  -2  -9   0   -0.01    0.06
  -2  -9   0   -0.02    0.08
   2  -9   0   -0.02    0.04
  -2  -9   0    0.00    0.05
  -2  -9   0    0.09    0.06
  -2   9   0    0.06    0.07
   2   9   0   -0.04    0.05
  -2   9   0   -0.01    0.08
  -2   9   0   -0.02    0.05
   2   9   0    0.00    0.10
   2   9   0    0.07    0.09
  -2   9   0    0.02    0.05
  -2   9   0   -0.05    0.08
  -2   9   0    0.04    0.04
   2   9   0    0.04    0.08
   2   9   0   -0.04    0.07
   2   9   0    0.01    0.05
   2   9   0   -0.04    0.05
   2   9   0   -0.01    0.05
   2   9   0    0.03    0.07
   3  -9   0   42.22    1.34
   3  -9   0   43.19    1.33
  -3  -9   0   41.72    1.35
  -3  -9   0   42.12    1.38
  -3  -9   0   44.28    1.36
   3  -9   0   42.15    1.34
   3  -9   0   42.07    1.33
   3  -9   0   42.67    1.33
  -3  -9   0   42.70    1.35
   3   9   0   42.94    1.36
   3   9   0   42.20    1.40
  -3   9   0   42.68    1.35
   3   9   0   45.99    1.43
  -3   9   0   43.03    1.33
   3   9   0   41.34    1.35
  -3   9   0   40.20    1.39
  -3   9   0   43.15    1.32
  -3   9   0   43.35    1.36
   3   9   0   42.01    1.35
   4  -9   0    0.05    0.06
  -4  -9   0    0.01    0.09
   4  -9   0    0.06    0.06
  -4  -9   0    0.01    0.09
  -4  -9   0    0.11    0.08
   4  -9   0    0.06    0.07
  -4  -9   0    0.01    0.07
  -4  -9   0    0.02    0.07
   4  -9   0    0.04    0.06
  -4  -9   0   -0.01    0.07
   4  -9   0    0.11    0.06
  -4  -9   0    0.05    0.07
  -4  -9   0    0.08    0.06
  -4   9   0    0.03    0.05
   4   9   0    0.13    0.09
   4   9   0    0.15    0.09
  -4   9   0    0.06    0.10
   4   9   0    0.03    0.09
  -4   9   0    0.03    0.09
  -4   9   0    0.06    0.07
  -4   9   0    0.10    0.05
  -4   9   0    0.06    0.09
   4   9   0    0.10    0.09
   4   9   0    0.28    0.11
   4   9   0    0.15    0.09
  -5  -9   0    8.29    0.41
  -5  -9   0    8.10    0.37
  -5  -9   0    8.36    0.32
   5  -9   0    7.82    0.32
  -5  -9   0    8.29    0.35
  -5  -9   0    8.68    0.39
   5  -9   0    7.86    0.31
  -5  -9   0    9.14    0.47
  -5  -9   0    8.36    0.33
  -5  -9   0    8.34    0.38
   5  -9   0    8.38    0.31
   5  -9   0    8.14    0.31
   5  -9   0    8.13    0.31
  -5   9   0    8.28    0.28
   5   9   0    8.15    0.37
   5   9   0    7.81    0.43
   5   9   0    7.72    0.35
   5   9   0    8.49    0.36
  -5   9   0    8.03    0.30
   5   9   0    8.26    0.35
  -5   9   0    8.43    0.48
  -5   9   0    8.21    0.32
   6  -9   0   25.40    0.82
  -6  -9   0   25.94    0.84
   6  -9   0   25.64    0.83
  -6  -9   0   26.30    0.85
   6  -9   0   25.26    0.83
  -6  -9   0   25.14    0.87
  -6  -9   0   26.21    0.95
  -6  -9   0   26.56    0.89
  -6  -9   0   26.52    0.94
  -6  -9   0   24.58    0.86
   6  -9   0   25.90    0.84
  -6   9   0   24.38    0.82
  -6   9   0   25.55    0.89
  -6   9   0   26.43    1.04
   6   9   0   25.35    0.87
  -6   9   0   25.57    0.82
   6   9   0   24.87    1.00
  -6   9   0   24.56    0.81
   6   9   0   24.63    0.85
  -6   9   0   26.22    0.82
   7  -9   0    4.24    0.21
  -7  -9   0    5.27    0.41
  -7  -9   0    5.04    0.31
  -7  -9   0    4.70    0.35
  -7  -9   0    4.38    0.26
  -7  -9   0    4.22    0.29
  -7  -9   0    5.08    0.24
   7  -9   0    4.87    0.22
  -7   9   0    4.83    0.43
   7   9   0    4.34    0.39
  -7   9   0    4.96    0.30
  -7   9   0    4.65    0.21
  -8  -9   0   -0.04    0.26
  -8  -9   0   -0.04    0.12
  -8  -9   0   -0.02    0.14
  -8  -9   0    0.15    0.17
  -8   9   0    0.06    0.21
  -9  -9   0    4.48    0.27
  -9  -9   0    4.87    0.50
  -9  -9   0    5.09    0.44
  -9   9   0    5.49    0.58
   0 -10   0    0.32    0.08
   0 -10   0    0.33    0.09
   0 -10   0    0.31    0.05
   0 -10   0    0.38    0.07
   0 -10   0    0.44    0.08
   0 -10   0    0.32    0.06
   0  10   0    0.43    0.10
   0  10   0    0.37    0.11
   0  10   0    0.40    0.09
   0  10   0    0.32    0.08
   0  10   0    0.36    0.08
   0  10   0    0.39    0.08
   0  10   0    0.33    0.06
   0  10   0    0.34    0.05
   1 -10   0   88.99    8.51
  -1 -10   0   70.75    8.04
   1  10   0   75.11    7.84
  -1  10   0   91.46    8.19
  -2 -10   0   43.87    1.42
  -2 -10   0   45.53    1.41
  -2 -10   0   45.99    1.43
   2 -10   0   44.31    1.41
   2 -10   0   44.88    1.41
   2 -10   0   45.55    1.40
   2 -10   0   45.01    1.41
  -2 -10   0   44.84    1.45
   2 -10   0   45.56    1.42
  -2  10   0   44.77    1.40
  -2  10   0   45.26    1.44
   2  10   0   45.45    1.45
  -2  10   0   44.44    1.45
   2  10   0   46.91    1.46
  -2  10   0   45.39    1.43
   2  10   0   43.82    1.42
   2  10   0   45.22    1.43
   2  10   0   44.34    1.43
  -2  10   0   44.75    1.39
  -3 -10   0    4.06    0.19
  -3 -10   0    3.80    0.23
  -3 -10   0    3.96    0.21
   3 -10   0    3.49    0.19
   3 -10   0    3.63    0.19
  -3 -10   0    3.83    0.22
  -3 -10   0    3.56    0.20
  -3 -10   0    3.97    0.19
  -3 -10   0    3.87    0.21
  -3 -10   0    3.55    0.20
   3 -10   0    3.63    0.18
   3 -10   0    3.46    0.18
   3  10   0    3.94    0.24
   3  10   0    3.92    0.21
  -3  10   0    3.58    0.21
   3  10   0    3.75    0.24
   3  10   0    3.98    0.24
  -3  10   0    3.75    0.22
   3  10   0    3.86    0.21
  -3  10   0    3.54    0.16
  -3  10   0    3.48    0.24
   3  10   0    3.61    0.20
  -3  10   0    3.66    0.17
  -3  10   0    3.42    0.20
   4 -10   0    2.82    0.17
  -4 -10   0    3.29    0.22
  -4 -10   0    3.20    0.23
  -4 -10   0    2.75    0.22
  -4 -10   0    2.85    0.19
   4 -10   0    2.94    0.16
  -4 -10   0    2.77    0.16
  -4 -10   0    3.26    0.18
  -4 -10   0    3.05    0.21
   4 -10   0    3.30    0.17
  -4 -10   0    3.03    0.19
   4 -10   0    2.96    0.17
   4  10   0    3.00    0.22
  -4  10   0    2.71    0.19
   4  10   0    2.88    0.25
  -4  10   0    2.99    0.14
  -4  10   0    2.94    0.15
  -4  10   0    2.75    0.35
   4  10   0    3.10    0.20
   4  10   0    2.80    0.21
   4  10   0    2.88    0.20
   4  10   0    3.09    0.26
   5 -10   0    4.04    0.20
   5 -10   0    4.35    0.21
  -5 -10   0    4.63    0.28
  -5 -10   0    4.32    0.25
  -5 -10   0    4.61    0.30
  -5 -10   0    4.26    0.27
  -5 -10   0    4.42    0.28
   5 -10   0    4.31    0.20
   5 -10   0    4.17    0.20
   5 -10   0    4.16    0.21
  -5 -10   0    4.39    0.23
  -5 -10   0    3.96    0.24
  -5 -10   0    4.29    0.21
  -5  10   0    4.42    0.19
   5  10   0    4.15    0.25
  -5  10   0    4.43    0.37
   5  10   0    3.90    0.32
   5  10   0    3.80    0.32
  -5  10   0    4.18    0.19
  -5  10   0    3.83    0.22
  -5  10   0    4.54    0.26
   5  10   0    4.29    0.27
   5  10   0    3.67    0.32
   5  10   0    3.77    0.24
  -6 -10   0    1.71    0.16
   6 -10   0    1.43    0.15
  -6 -10   0    1.90    0.19
   6 -10   0    1.55    0.14
  -6 -10   0    1.49    0.19
  -6 -10   0    1.59    0.18
  -6 -10   0    1.74    0.24
  -6 -10   0    1.59    0.24
  -6 -10   0    1.12    0.17
   6 -10   0    1.45    0.15
   6 -10   0    1.27    0.14
  -6  10   0    1.42    0.10
   6  10   0    1.61    0.21
  -6  10   0    1.84    0.25
   6  10   0    1.06    0.16
  -6  10   0    1.50    0.13
   6  10   0    1.65    0.18
   6  10   0    1.27    0.19
  -6  10   0    1.49    0.14
  -6  10   0    1.41    0.24
  -6  10   0    1.42    0.12
   6  10   0    1.13    0.20
   7 -10   0    0.14    0.08
  -7 -10   0    0.06    0.13
  -7 -10   0    0.22    0.10
  -7 -10   0    0.29    0.16
  -7 -10   0   -0.08    0.13
  -7 -10   0    0.28    0.16
  -7 -10   0    0.23    0.15
   7  10   0    0.25    0.15
  -7  10   0    0.43    0.21
  -7  10   0    0.34    0.21
  -8 -10   0    4.09    0.36
  -8 -10   0    3.66    0.40
  -8 -10   0    3.33    0.26
  -8 -10   0    3.61    0.24
  -8 -10   0    3.28    0.36
  -8  10   0    4.32    0.72
  -9 -10   0    4.57    0.42
  -9 -10   0    4.31    0.30
  -9  10   0    5.54    0.60
   0 -11   0    0.58    0.08
   0  11   0    0.79    0.10
   0  11   0    0.64    0.09
   0  11   0    0.77    0.10
   0  11   0    0.57    0.09
   0  11   0    0.68    0.10
  -1 -11   0  180.51   13.18
   1 -11   0  176.44   13.17
  -1  11   0  180.49   12.50
   1  11   0  173.42   12.70
  -2 -11   0    0.36    0.07
   2 -11   0    0.32    0.08
  -2 -11   0    0.34    0.16
   2 -11   0    0.36    0.08
  -2 -11   0    0.35    0.13
   2 -11   0    0.32    0.07
   2 -11   0    0.32    0.06
  -2 -11   0    0.33    0.10
  -2 -11   0    0.30    0.08
  -2 -11   0    0.37    0.07
  -2 -11   0    0.44    0.09
   2 -11   0    0.33    0.09
  -2  11   0    0.34    0.06
  -2  11   0    0.40    0.07
   2  11   0    0.31    0.06
   2  11   0    0.44    0.09
   2  11   0    0.26    0.07
  -2  11   0    0.39    0.11
   2  11   0    0.22    0.10
  -2  11   0    0.33    0.11
   2  11   0    0.34    0.09
  -2  11   0    0.26    0.10
   2  11   0    0.24    0.11
   2  11   0    0.31    0.07
   3 -11   0   58.19    1.82
  -3 -11   0   56.46    1.86
  -3 -11   0   59.13    1.84
  -3 -11   0   59.71    1.81
   3 -11   0   58.24    1.82
   3 -11   0   59.16    1.81
  -3 -11   0   57.30    1.83
   3 -11   0   58.88    1.82
  -3  11   0   57.49    1.80
   3  11   0   61.61    1.86
   3  11   0   57.25    1.83
  -3  11   0   58.54    1.85
   3  11   0   58.59    1.88
   3  11   0   59.42    1.84
  -3  11   0   58.36    1.80
   3  11   0   58.76    1.88
  -3  11   0   53.63    1.86
  -3  11   0   58.07    1.83
   4 -11   0    1.17    0.13
  -4 -11   0    1.26    0.16
  -4 -11   0    1.19    0.15
  -4 -11   0    1.40    0.20
  -4 -11   0    1.06    0.13
  -4 -11   0    1.20    0.13
   4 -11   0    1.36    0.15
   4 -11   0    1.19    0.13
  -4 -11   0    1.40    0.19
  -4 -11   0    1.24    0.20
   4 -11   0    1.35    0.14
  -4 -11   0    1.09    0.15
   4  11   0    1.31    0.17
   4  11   0    1.32    0.19
  -4  11   0    1.36    0.16
   4  11   0    1.24    0.15
  -4  11   0    1.19    0.10
  -4  11   0    1.39    0.18
  -4  11   0    1.19    0.12
   4  11   0    1.32    0.16
  -5 -11   0   25.81    0.91
  -5 -11   0   26.18    0.88
  -5 -11   0   25.17    0.86
   5 -11   0   25.23    0.83
  -5 -11   0   25.06    0.89
   5 -11   0   25.27    0.83
  -5 -11   0   25.23    0.83
   5 -11   0   25.50    0.83
   5 -11   0   24.90    0.83
  -5 -11   0   25.46    0.85
   5 -11   0   26.13    0.83
  -5 -11   0   24.89    0.86
  -5 -11   0   25.16    0.89
  -5  11   0   25.70    1.02
  -5  11   0   25.25    0.82
   5  11   0   25.33    0.87
   5  11   0   24.48    0.96
  -5  11   0   25.27    0.84
  -5  11   0   25.71    0.81
   5  11   0   24.39    0.95
   5  11   0   26.32    0.88
   5  11   0   25.67    0.89
   5  11   0   24.32    0.86
   6 -11   0   23.47    0.78
  -6 -11   0   23.61    0.86
  -6 -11   0   23.93    0.78
  -6 -11   0   22.76    0.84
   6 -11   0   23.72    0.77
  -6 -11   0   23.50    0.88
  -6 -11   0   23.96    0.80
   6 -11   0   24.52    0.79
  -6 -11   0   21.22    0.81
  -6 -11   0   24.96    0.85
   6 -11   0   21.76    0.77
   6  11   0   23.13    0.95
  -6  11   0   23.86    0.84
   6  11   0   23.22    0.82
  -6  11   0   23.45    0.76
   6  11   0   22.39    0.81
   6  11   0   24.64    0.83
   6  11   0   22.71    0.86
  -6  11   0   23.04    0.77
  -6  11   0   24.07    1.00
  -7 -11   0    0.35    0.12
  -7 -11   0    0.19    0.14
  -7 -11   0    0.38    0.11
   7 -11   0    0.34    0.09
  -7 -11   0    0.40    0.17
  -7 -11   0    0.34    0.15
  -7 -11   0    0.24    0.14
   7 -11   0    0.17    0.08
  -7  11   0    0.22    0.18
  -7  11   0    0.45    0.16
   7  11   0    0.33    0.15
  -8 -11   0   -0.19    0.12
  -8 -11   0   -0.03    0.14
  -8 -11   0   -0.01    0.11
  -8 -11   0    0.01    0.16
  -8 -11   0    0.13    0.17
   8  11   0    0.09    0.08
  -8  11   0    0.25    0.22
  -9 -11   0    0.25    0.21
  -9 -11   0    0.53    0.15
  -9 -11   0    0.49    0.14
  -9 -11   0    0.27    0.17
  -9  11   0    0.72    0.32
   0 -12   0    0.83    0.09
   0 -12   0    0.68    0.09
   0 -12   0    0.93    0.11
   0 -12   0    0.72    0.11
   0 -12   0    0.91    0.13
   0  12   0    0.89    0.13
   0  12   0    0.75    0.09
   0  12   0    0.86    0.10
   0  12   0    0.83    0.12
   0  12   0    0.97    0.12
   0  12   0    0.77    0.10
   0  12   0    0.83    0.14
   0  12   0    0.78    0.10
   1 -12   0    6.58    0.30
  -1 -12   0    6.52    0.28
   1 -12   0    6.65    0.27
   1 -12   0    6.71    0.28
  -1 -12   0    6.70    0.26
   1 -12   0    6.84    0.32
   1 -12   0    6.27    0.28
   1 -12   0    6.73    0.25
  -1 -12   0    6.79    0.26
  -1 -12   0    6.70    0.27
   1 -12   0    6.33    0.22
  -1 -12   0    6.11    0.31
  -1 -12   0    6.56    0.28
   1  12   0    6.93    0.29
   1  12   0    6.61    0.25
  -1  12   0    6.57    0.32
   1  12   0    6.54    0.33
  -1  12   0    6.50    0.25
   1  12   0    6.65    0.30
   1  12   0    6.68    0.28
   1  12   0    7.16    0.35
  -1  12   0    6.04    0.29
   1  12   0    6.33    0.28
   1  12   0    6.67    0.27
  -1  12   0    6.43    0.25
  -1  12   0    6.92    0.31
  -1  12   0    6.47    0.28
  -1  12   0    6.48    0.26
   1  12   0    7.00    0.29
   1  12   0    6.28    0.26
  -2 -12   0    2.99    0.17
   2 -12   0    2.92    0.19
   2 -12   0    3.00    0.15
   2 -12   0    2.98    0.17
  -2 -12   0    2.95    0.17
  -2 -12   0    2.87    0.18
   2 -12   0    3.02    0.16
   2 -12   0    2.92    0.19
  -2 -12   0    2.88    0.16
  -2 -12   0    2.90    0.21
  -2 -12   0    2.59    0.18
   2  12   0    2.86    0.20
  -2  12   0    2.98    0.16
   2  12   0    2.66    0.17
   2  12   0    2.78    0.22
  -2  12   0    3.02    0.21
   2  12   0    3.01    0.23
   2  12   0    2.81    0.20
  -2  12   0    2.97    0.21
   2  12   0    2.79    0.19
  -2  12   0    2.68    0.21
   2  12   0    2.86    0.20
  -2  12   0    2.70    0.14
   2  12   0    2.78    0.15
   2  12   0    2.83    0.18
  -2  12   0    2.90    0.15
  -3 -12   0    3.96    0.19
   3 -12   0    3.77    0.19
  -3 -12   0    3.61    0.22
   3 -12   0    3.67    0.21
  -3 -12   0    3.98    0.22
   3 -12   0    3.79    0.20
   3 -12   0    4.28    0.20
  -3 -12   0    3.64    0.21
  -3 -12   0    3.60    0.23
  -3 -12   0    4.09    0.25
  -3 -12   0    3.92    0.22
  -3 -12   0    3.68    0.21
   3  12   0    3.94    0.26
   3  12   0    4.18    0.23
   3  12   0    3.85    0.25
  -3  12   0    3.98    0.24
  -3  12   0    4.12    0.23
  -3  12   0    3.81    0.17
  -3  12   0    3.53    0.18
   3  12   0    4.10    0.26
   3  12   0    3.95    0.24
  -3  12   0    3.39    0.20
   4 -12   0   39.53    1.26
  -4 -12   0   39.49    1.30
   4 -12   0   39.93    1.27
  -4 -12   0   40.10    1.27
  -4 -12   0   38.60    1.32
   4 -12   0   38.65    1.26
  -4 -12   0   40.06    1.26
   4 -12   0   40.20    1.26
  -4 -12   0   40.36    1.30
  -4 -12   0   41.38    1.30
   4 -12   0   39.81    1.27
  -4 -12   0   40.34    1.29
  -4 -12   0   39.31    1.29
   4  12   0   39.65    1.36
  -4  12   0   39.17    1.25
   4  12   0   38.41    1.30
  -4  12   0   39.63    1.24
   4  12   0   38.98    1.30
   4  12   0   41.51    1.30
   4  12   0   39.61    1.37
  -4  12   0   38.10    1.29
   5 -12   0    0.85    0.11
  -5 -12   0    1.38    0.21
  -5 -12   0    1.20    0.15
   5 -12   0    1.13    0.15
   5 -12   0    0.91    0.11
  -5 -12   0    1.24    0.16
  -5 -12   0    1.51    0.23
  -5 -12   0    1.01    0.14
  -5 -12   0    1.40    0.25
  -5 -12   0    1.04    0.17
  -5 -12   0    1.34    0.17
   5 -12   0    1.11    0.15
   5 -12   0    1.16    0.14
  -5  12   0    1.14    0.11
  -5  12   0    0.93    0.20
   5  12   0    1.18    0.19
  -5  12   0    1.08    0.13
   5  12   0    0.77    0.17
   5  12   0    0.71    0.13
   5  12   0    1.18    0.17
  -5  12   0    1.27    0.17
  -5  12   0    0.99    0.12
  -6 -12   0   11.09    0.49
  -6 -12   0   11.33    0.49
  -6 -12   0   11.95    0.73
  -6 -12   0   10.45    0.45
  -6 -12   0   10.07    0.48
   6 -12   0   10.80    0.41
  -6 -12   0   10.85    0.44
   6 -12   0   10.18    0.40
   6  12   0    9.88    0.56
  -6  12   0   11.36    0.89
  -6  12   0   10.57    0.38
  -6  12   0   10.83    0.53
  -6  12   0   11.00    0.41
  -7 -12   0    0.81    0.14
   7 -12   0    0.86    0.11
  -7 -12   0    0.78    0.20
   7 -12   0    0.69    0.10
  -7 -12   0    0.59    0.17
  -7 -12   0    0.85    0.13
  -7 -12   0    0.68    0.17
  -7 -12   0    1.18    0.27
   7  12   0    0.71    0.21
  -7  12   0    1.09    0.19
  -7  12   0    0.96    0.25
  -8 -12   0   -0.08    0.14
  -8 -12   0   -0.01    0.16
  -8 -12   0    0.31    0.19
  -8 -12   0    0.23    0.13
   8  12   0    0.11    0.09
  -8  12   0    0.18    0.24
  -9 -12   0   -0.30    0.19
  -9 -12   0   -0.19    0.13
  -9 -12   0   -0.01    0.22
  -9 -12   0   -0.24    0.15
  -9  12   0    0.21    0.28
   0 -13   0    0.27    0.07
   0 -13   0    0.20    0.06
   0 -13   0    0.24    0.08
   0 -13   0    0.40    0.11
   0 -13   0    0.23    0.08
   0 -13   0    0.32    0.07
   0  13   0    0.20    0.07
   0  13   0    0.34    0.09
   0  13   0    0.24    0.06
   0  13   0    0.14    0.05
   0  13   0    0.31    0.10
   0  13   0    0.11    0.08
   0  13   0    0.30    0.09
   0  13   0    0.16    0.08
   0  13   0    0.23    0.10
  -1 -13   0   31.30    1.03
  -1 -13   0   31.16    1.03
   1 -13   0   31.89    1.02
   1 -13   0   32.32    1.03
  -1 -13   0   31.78    1.01
   1 -13   0   31.26    0.97
  -1 -13   0   31.52    1.03
   1 -13   0   31.64    1.05
   1 -13   0   31.24    1.01
   1  13   0   31.41    1.04
  -1  13   0   31.72    1.07
   1  13   0   31.81    1.01
   1  13   0   32.13    1.03
  -1  13   0   29.37    1.04
   1  13   0   32.37    1.08
   1  13   0   30.95    1.08
   1  13   0   32.90    1.05
   1  13   0   31.55    1.00
  -1  13   0   31.75    1.00
   1  13   0   31.42    1.02
   1  13   0   32.45    1.04
  -1  13   0   30.96    1.01
  -1  13   0   31.45    1.08
   2 -13   0   82.80    2.59
  -2 -13   0   83.68    2.61
  -2 -13   0   82.93    2.63
   2 -13   0   83.96    2.59
  -2 -13   0   84.01    2.61
   2 -13   0   83.58    2.61
  -2  13   0   87.08    2.67
  -2  13   0   80.68    2.66
   2  13   0   84.66    2.61
  -3 -13   0    6.89    0.32
   3 -13   0    7.53    0.33
   3 -13   0    7.50    0.31
  -3 -13   0    7.46    0.34
   3 -13   0    7.54    0.29
  -3 -13   0    7.29    0.36
  -3 -13   0    7.53    0.33
  -3 -13   0    7.09    0.32
   3 -13   0    7.68    0.30
  -3 -13   0    7.07    0.31
  -3 -13   0    7.40    0.33
   3 -13   0    7.49    0.31
   3  13   0    7.38    0.37
   3  13   0    7.46    0.37
  -3  13   0    7.30    0.35
  -3  13   0    6.46    0.36
   3  13   0    7.85    0.34
   3  13   0    7.27    0.37
  -3  13   0    6.83    0.33
  -3  13   0    7.22    0.29
   3  13   0    7.38    0.34
  -3  13   0    7.44    0.28
   3  13   0    7.39    0.33
  -3  13   0    7.66    0.34
   4 -13   0  103.85    3.24
   4 -13   0  106.43    3.23
   4 -13   0  103.56    3.24
  -4 -13   0  102.24    3.29
  -4 -13   0  104.15    3.27
   4 -13   0  106.41    3.25
  -4 -13   0  103.78    3.27
   4 -13   0  108.93    3.24
  -4  13   0  105.42    3.22
  -4  13   0  106.87    3.29
   4  13   0  109.79    3.28
  -4  13   0  102.28    3.23
   4  13   0  106.34    3.28
  -4  13   0  107.45    3.26
   4  13   0  102.41    3.27
   5 -13   0    2.26    0.18
  -5 -13   0    2.40    0.23
  -5 -13   0    2.55    0.22
   5 -13   0    2.43    0.18
  -5 -13   0    2.29    0.25
  -5 -13   0    2.73    0.27
   5 -13   0    2.51    0.18
   5 -13   0    2.15    0.18
  -5 -13   0    2.13    0.26
  -5 -13   0    2.64    0.19
  -5 -13   0    2.42    0.21
  -5 -13   0    2.51    0.22
   5 -13   0    2.34    0.17
  -5  13   0    2.16    0.23
   5  13   0    2.09    0.28
   5  13   0    2.66    0.23
   5  13   0    2.58    0.34
  -5  13   0    2.21    0.34
   5  13   0    2.49    0.22
  -5  13   0    2.54    0.22
   5  13   0    2.36    0.26
   5  13   0    2.31    0.30
  -5  13   0    2.42    0.15
  -5  13   0    2.28    0.16
  -6 -13   0   21.88    0.82
   6 -13   0   22.23    0.75
   6 -13   0   20.63    0.83
  -6 -13   0   22.41    0.75
  -6 -13   0   20.89    0.82
  -6 -13   0   23.22    0.85
  -6 -13   0   21.06    0.79
  -6 -13   0   22.63    0.79
  -6 -13   0   23.12    0.82
  -6  13   0   20.99    0.75
   6  13   0   22.56    0.81
   6  13   0   20.11    0.90
   6  13   0   22.31    0.81
  -6  13   0   22.64    0.82
  -6  13   0   23.14    1.00
   7 -13   0    0.32    0.09
  -7 -13   0    0.72    0.20
   7 -13   0    0.32    0.09
  -7 -13   0    0.13    0.14
  -7 -13   0    0.44    0.12
  -7 -13   0   -0.06    0.18
  -7 -13   0    0.35    0.16
  -7 -13   0    0.30    0.13
  -7  13   0    0.20    0.21
  -7  13   0    0.54    0.17
   7  13   0    0.34    0.15
  -8 -13   0    4.51    0.28
  -8 -13   0    3.93    0.42
  -8 -13   0    5.10    0.38
  -8 -13   0    4.23    0.31
  -8  13   0    4.88    0.56
   0 -14   0   71.84    2.23
   0  14   0   68.94    2.19
  -1 -14   0    4.24    0.23
   1 -14   0    4.36    0.22
  -1 -14   0    4.29    0.22
   1 -14   0    4.30    0.20
  -1 -14   0    4.22    0.26
   1 -14   0    4.17    0.16
   1 -14   0    4.07    0.22
  -1 -14   0    4.10    0.23
   1 -14   0    4.22    0.21
  -1 -14   0    4.42    0.21
  -1  14   0    4.20    0.20
  -1  14   0    4.43    0.20
   1  14   0    4.07    0.20
   1  14   0    4.28    0.20
  -1  14   0    3.78    0.23
  -1  14   0    4.66    0.38
   1  14   0    4.24    0.23
   1  14   0    4.53    0.25
   1  14   0    4.26    0.28
   1  14   0    4.52    0.25
   1  14   0    4.04    0.26
   1  14   0    4.26    0.23
  -1  14   0    4.15    0.19
  -1  14   0    4.08    0.27
   2 -14   0   20.91    0.73
  -2 -14   0   21.25    0.70
  -2 -14   0   21.27    0.69
  -2 -14   0   20.40    0.72
  -2 -14   0   19.67    0.74
   2 -14   0   20.89    0.70
  -2 -14   0   20.08    0.75
   2 -14   0   20.84    0.71
  -2 -14   0   20.28    0.70
   2 -14   0   20.95    0.68
   2 -14   0   20.75    0.71
   2  14   0   19.53    0.72
   2  14   0   20.72    0.76
   2  14   0   20.17    0.64
   2  14   0   20.57    0.73
   2  14   0   20.21    0.69
  -2  14   0   19.31    0.73
  -2  14   0   20.53    0.68
  -2  14   0   21.20    0.82
   2  14   0   20.71    0.74
   2  14   0   20.41    0.74
  -2  14   0   21.17    0.67
  -2  14   0   20.49    0.69
   2  14   0   20.66    0.77
   2  14   0   20.37    0.69
   2  14   0   20.39    0.73
  -2  14   0   20.18    0.74
   3 -14   0    3.84    0.22
   3 -14   0    3.69    0.24
  -3 -14   0    4.06    0.28
  -3 -14   0    3.71    0.30
  -3 -14   0    4.01    0.21
   3 -14   0    3.78    0.20
  -3 -14   0    3.85    0.23
  -3 -14   0    4.11    0.27
   3 -14   0    4.00    0.21
  -3 -14   0    4.19    0.23
   3 -14   0    3.75    0.22
  -3 -14   0    4.37    0.25
   3  14   0    3.90    0.28
  -3  14   0    3.88    0.20
   3  14   0    4.21    0.29
  -3  14   0    3.85    0.18
  -3  14   0    3.75    0.27
   3  14   0    4.01    0.24
   3  14   0    3.95    0.29
  -3  14   0    3.80    0.21
   3  14   0    4.03    0.26
   3  14   0    3.61    0.30
   4 -14   0    2.18    0.16
  -4 -14   0    2.35    0.21
  -4 -14   0    2.09    0.21
   4 -14   0    2.17    0.20
  -4 -14   0    2.42    0.20
   4 -14   0    2.14    0.18
   4 -14   0    2.06    0.18
  -4 -14   0    1.98    0.25
  -4 -14   0    2.63    0.25
  -4 -14   0    1.99    0.20
  -4 -14   0    2.42    0.18
   4 -14   0    1.90    0.17
   4  14   0    2.08    0.26
  -4  14   0    1.86    0.20
   4  14   0    2.22    0.21
  -4  14   0    2.21    0.23
   4  14   0    2.40    0.25
  -4  14   0    2.00    0.14
   4  14   0    2.99    0.33
  -4  14   0    2.02    0.15
   4  14   0    2.31    0.23
   4  14   0    2.05    0.27
  -5 -14   0    8.21    0.39
   5 -14   0    7.93    0.33
   5 -14   0    8.08    0.34
  -5 -14   0    8.86    0.42
  -5 -14   0    8.08    0.35
  -5 -14   0    7.92    0.42
  -5 -14   0    8.26    0.40
   5 -14   0    8.31    0.35
  -5 -14   0    8.16    0.38
   5 -14   0    8.19    0.35
   5 -14   0    8.00    0.35
  -5 -14   0    8.45    0.41
  -5 -14   0    8.65    0.37
  -5  14   0    8.29    0.41
  -5  14   0    8.55    0.38
   5  14   0    7.97    0.47
  -5  14   0    8.05    0.31
   5  14   0    8.24    0.42
   5  14   0    7.91    0.46
  -5  14   0    7.56    0.38
  -5  14   0    8.44    0.52
  -5  14   0    7.84    0.32
   5  14   0    8.39    0.39
   5  14   0    8.35    0.39
  -6 -14   0    0.62    0.17
   6 -14   0    0.77    0.12
  -6 -14   0    0.70    0.15
  -6 -14   0    0.88    0.16
  -6 -14   0    1.30    0.22
  -6 -14   0    0.87    0.13
  -6 -14   0    0.90    0.17
  -6 -14   0    0.96    0.15
   6 -14   0    0.81    0.12
  -6  14   0    0.92    0.24
   6  14   0    0.99    0.18
   6  14   0    0.83    0.17
  -6  14   0    0.81    0.14
  -6  14   0    1.01    0.19
  -7 -14   0    4.17    0.35
  -7 -14   0    5.18    0.36
  -7 -14   0    4.99    0.30
   7 -14   0    3.91    0.28
   7  14   0    4.70    0.39
  -7  14   0    5.17    0.35
  -7  14   0    4.59    0.57
  -8 -14   0    1.65    0.20
  -8 -14   0    1.64    0.18
  -8 -14   0    1.29    0.22
  -8 -14   0    0.95    0.19
   0 -15   0    0.19    0.10
   0 -15   0    0.12    0.07
   0 -15   0    0.33    0.11
   0 -15   0    0.13    0.06
   0 -15   0    0.18    0.08
   0 -15   0    0.18    0.08
   0  15   0    0.29    0.10
   0  15   0    0.17    0.09
   0  15   0    0.19    0.06
   0  15   0    0.33    0.14
   0  15   0    0.16    0.07
   0  15   0    0.28    0.12
   0  15   0    0.30    0.09
   0  15   0    0.22    0.11
   1 -15   0    1.39    0.15
  -1 -15   0    1.31    0.15
   1 -15   0    1.46    0.15
   1 -15   0    1.36    0.08
  -1 -15   0    1.43    0.20
   1 -15   0    1.25    0.12
  -1 -15   0    1.31    0.13
  -1 -15   0    1.10    0.14
   1 -15   0    1.15    0.17
   1 -15   0    1.17    0.14
  -1 -15   0    1.18    0.15
   1 -15   0    1.38    0.16
  -1  15   0    1.33    0.17
  -1  15   0    1.32    0.18
   1  15   0    1.13    0.17
  -1  15   0    1.34    0.13
   1  15   0    1.43    0.19
   1  15   0    1.31    0.17
   1  15   0    1.36    0.16
  -1  15   0    1.34    0.13
   1  15   0    1.52    0.19
   1  15   0    1.31    0.13
  -1  15   0    1.50    0.12
   1  15   0    1.32    0.14
   1  15   0    1.33    0.15
   1  15   0    1.35    0.15
  -1  15   0    1.15    0.17
   1  15   0    1.30    0.12
  -2 -15   0   29.51    0.99
  -2 -15   0   29.01    1.02
   2 -15   0   29.95    1.00
  -2 -15   0   29.23    0.99
  -2 -15   0   30.51    0.97
  -2 -15   0   30.24    0.97
  -2 -15   0   29.15    0.98
   2 -15   0   29.01    0.98
   2 -15   0   29.59    0.96
   2 -15   0   29.75    0.98
   2  15   0   30.49    1.05
   2  15   0   29.38    1.01
   2  15   0   29.76    1.04
   2  15   0   30.62    1.02
  -2  15   0   28.90    0.95
   2  15   0   29.21    1.02
   2  15   0   29.42    0.92
   2  15   0   29.05    0.97
   2  15   0   28.09    0.99
  -2  15   0   27.40    1.01
  -2  15   0   30.25    1.03
  -2  15   0   29.01    0.95
   2  15   0   30.58    1.01
  -2  15   0   29.32    0.96
  -3 -15   0   13.41    0.51
  -3 -15   0   12.94    0.56
   3 -15   0   13.49    0.50
   3 -15   0   12.99    0.52
  -3 -15   0   13.66    0.52
  -3 -15   0   13.08    0.52
  -3 -15   0   14.23    0.51
   3 -15   0   13.03    0.50
  -3 -15   0   13.85    0.49
   3 -15   0   13.60    0.50
   3 -15   0   13.33    0.48
  -3  15   0   13.86    0.60
   3  15   0   13.61    0.54
   3  15   0   13.28    0.57
   3  15   0   13.19    0.53
  -3  15   0   12.91    0.49
   3  15   0   13.15    0.57
  -3  15   0   13.57    0.47
  -3  15   0   13.42    0.55
   3  15   0   13.94    0.54
   3  15   0   13.92    0.57
  -3  15   0   13.31    0.48
  -4 -15   0   11.00    0.45
  -4 -15   0   10.25    0.45
   4 -15   0   10.28    0.41
   4 -15   0   11.04    0.42
  -4 -15   0   10.94    0.47
  -4 -15   0   10.17    0.49
  -4 -15   0   11.03    0.46
  -4 -15   0   10.60    0.43
   4 -15   0    9.86    0.41
  -4 -15   0   11.09    0.41
  -4  15   0   10.51    0.46
  -4  15   0   10.07    0.42
   4  15   0   10.68    0.50
   4  15   0   10.96    0.47
  -4  15   0   10.37    0.47
   4  15   0   10.09    0.51
  -4  15   0    9.94    0.39
   4  15   0   10.83    0.52
   4  15   0   10.35    0.46
  -4  15   0    9.89    0.38
   5 -15   0   11.27    0.44
  -5 -15   0   10.99    0.48
  -5 -15   0   11.67    0.48
   5 -15   0   11.47    0.45
  -5 -15   0   11.24    0.48
  -5 -15   0   11.94    0.45
   5 -15   0   11.94    0.54
  -5 -15   0   10.45    0.51
   5 -15   0   11.46    0.44
  -5 -15   0   11.86    0.56
  -5 -15   0   11.68    0.51
  -5  15   0   10.61    0.44
   5  15   0   11.50    0.69
  -5  15   0   10.76    0.41
  -5  15   0   10.83    0.47
   5  15   0   10.96    0.48
  -5  15   0   11.48    0.48
   5  15   0   12.09    0.53
   5  15   0   10.59    0.56
   5  15   0   11.94    0.50
  -5  15   0   11.70    0.51
   5  15   0   11.34    0.48
   6 -15   0    9.78    0.40
  -6 -15   0    9.67    0.43
  -6 -15   0   10.44    0.49
  -6 -15   0    9.90    0.46
  -6 -15   0    9.95    0.41
  -6 -15   0   10.36    0.50
  -6 -15   0    8.48    0.47
   6 -15   0    9.06    0.39
  -6  15   0   10.24    0.65
   6  15   0   10.66    0.47
   6  15   0   10.27    0.46
  -6  15   0   10.22    0.48
   6  15   0    8.79    0.54
   6  15   0    9.46    0.55
   6  15   0   10.19    0.48
  -7 -15   0    8.52    0.46
  -7 -15   0    7.26    0.43
  -7 -15   0    8.41    0.49
  -7 -15   0    8.54    0.39
  -7  15   0    8.64    0.46
  -7  15   0    8.96    0.69
   7  15   0    7.91    0.50
  -8 -15   0    1.02    0.25
  -8 -15   0    0.63    0.17
  -8 -15   0    0.55    0.20
  -8 -15   0    0.30    0.25
  -8  15   0    0.76    0.30
   0 -16   0   10.82    0.43
   0 -16   0   10.56    0.41
   0 -16   0   12.11    0.44
   0 -16   0   10.95    0.48
   0 -16   0   11.04    0.44
   0  16   0   11.29    0.50
   0  16   0   11.37    0.49
   0  16   0   10.72    0.40
   0  16   0   10.36    0.43
   0  16   0   11.58    0.45
   0  16   0   10.58    0.44
   0  16   0   10.94    0.42
   0  16   0   10.53    0.41
  -1 -16   0    2.70    0.17
   1 -16   0    2.70    0.23
   1 -16   0    2.53    0.19
  -1 -16   0    2.68    0.19
   1 -16   0    2.72    0.17
   1 -16   0    2.73    0.12
   1 -16   0    2.75    0.19
   1 -16   0    2.39    0.19
  -1 -16   0    2.84    0.21
  -1 -16   0    2.89    0.20
  -1 -16   0    2.73    0.24
  -1 -16   0    2.48    0.20
   1  16   0    2.61    0.20
   1  16   0    2.68    0.21
   1  16   0    2.60    0.28
   1  16   0    2.50    0.23
  -1  16   0    2.79    0.20
   1  16   0    2.62    0.18
   1  16   0    2.67    0.20
  -1  16   0    2.57    0.17
   1  16   0    2.61    0.17
   1  16   0    2.79    0.17
  -1  16   0    2.54    0.17
   1  16   0    2.86    0.23
  -1  16   0    2.86    0.24
   1  16   0    2.58    0.24
  -1  16   0    2.56    0.16
  -1  16   0    2.82    0.27
  -2 -16   0   38.21    1.29
   2 -16   0   41.18    1.28
   2 -16   0   39.12    1.28
  -2 -16   0   38.68    1.32
  -2 -16   0   40.47    1.26
   2 -16   0   38.21    1.28
   2 -16   0   39.37    1.26
  -2 -16   0   39.27    1.36
   2 -16   0   38.96    1.30
  -2 -16   0   40.09    1.28
  -2 -16   0   37.72    1.29
   2  16   0   38.36    1.27
  -2  16   0   38.65    1.24
   2  16   0   39.46    1.31
   2  16   0   39.83    1.34
  -2  16   0   40.23    1.33
  -2  16   0   39.12    1.33
   2  16   0   39.61    1.35
   2  16   0   39.79    1.30
   2  16   0   40.71    1.32
   2  16   0   39.11    1.26
   2  16   0   38.98    1.21
  -2  16   0   38.62    1.25
  -2  16   0   39.24    1.26
   2  16   0   39.75    1.31
   2  16   0   36.86    1.29
  -2  16   0   38.38    1.32
   3 -16   0    3.56    0.20
  -3 -16   0    2.76    0.28
  -3 -16   0    3.61    0.24
  -3 -16   0    3.54    0.21
   3 -16   0    3.42    0.22
  -3 -16   0    3.93    0.25
   3 -16   0    3.25    0.25
  -3 -16   0    3.86    0.24
  -3 -16   0    3.99    0.25
   3 -16   0    3.54    0.22
   3  16   0    3.42    0.29
   3  16   0    3.51    0.25
  -3  16   0    3.45    0.20
   3  16   0    3.36    0.28
  -3  16   0    3.21    0.28
   3  16   0    3.69    0.30
  -3  16   0    3.12    0.20
  -3  16   0    3.72    0.28
  -3  16   0    3.47    0.18
   3  16   0    3.66    0.28
   3  16   0    3.80    0.27
  -4 -16   0    2.32    0.27
  -4 -16   0    1.85    0.20
   4 -16   0    1.94    0.18
  -4 -16   0    1.96    0.21
  -4 -16   0    1.91    0.21
  -4 -16   0    1.98    0.22
   4 -16   0    1.80    0.18
   4 -16   0    1.85    0.18
  -4 -16   0    1.39    0.20
   4 -16   0    1.70    0.20
  -4 -16   0    2.11    0.18
   4  16   0    1.90    0.29
  -4  16   0    1.79    0.14
  -4  16   0    1.43    0.18
   4  16   0    2.15    0.25
  -4  16   0    1.66    0.15
  -4  16   0    1.96    0.24
   4  16   0    1.50    0.26
   4  16   0    1.79    0.26
   4  16   0    1.92    0.22
   4  16   0    1.90    0.24
  -4  16   0    1.85    0.24
  -5 -16   0   10.69    0.53
   5 -16   0   11.50    0.46
  -5 -16   0   12.06    0.48
   5 -16   0   11.60    0.46
  -5 -16   0   11.17    0.49
   5 -16   0   11.88    0.57
  -5 -16   0   12.73    0.53
   5 -16   0   11.24    0.45
   5  16   0   11.27    0.58
   5  16   0   12.59    0.55
  -5  16   0   10.95    0.48
   5  16   0   12.30    0.51
  -5  16   0   11.78    0.53
   5  16   0   11.24    0.59
   5  16   0   12.78    0.52
   5  16   0   10.91    0.58
  -6 -16   0    2.02    0.22
   6 -16   0    2.03    0.20
   6 -16   0    1.45    0.22
  -6 -16   0    1.66    0.29
  -6 -16   0    1.34    0.18
  -6 -16   0    2.29    0.27
  -6  16   0    2.03    0.27
   6  16   0    1.92    0.27
   6  16   0    2.43    0.25
  -6  16   0    1.62    0.29
  -7 -16   0    0.21    0.17
  -7 -16   0    0.49    0.24
  -7 -16   0    0.16    0.15
  -7 -16   0    0.41    0.14
  -7 -16   0    0.15    0.15
  -7  16   0    0.31    0.22
  -7  16   0    0.35    0.13
  -8 -16   0   -0.17    0.14
  -8 -16   0   -0.01    0.23
  -8 -16   0   -0.10    0.13
  -8 -16   0   -0.27    0.16
  -8 -16   0   -0.11    0.17
  -8  16   0    0.24    0.36
   0 -17   0    0.36    0.13
   0 -17   0    0.47    0.11
   0 -17   0    0.34    0.09
   0 -17   0    0.35    0.09
   0 -17   0    0.53    0.12
   0  17   0    0.19    0.09
   0  17   0    0.67    0.13
   0  17   0    0.40    0.11
   0  17   0    0.38    0.08
   0  17   0    0.26    0.07
   0  17   0    0.60    0.18
   0  17   0    0.23    0.11
   0  17   0    0.64    0.16
  -1 -17   0    8.14    0.37
   1 -17   0    7.98    0.36
   1 -17   0    8.01    0.38
  -1 -17   0    8.17    0.36
   1 -17   0    8.13    0.28
   1 -17   0    8.00    0.39
  -1 -17   0    8.27    0.35
   1 -17   0    7.88    0.36
   1 -17   0    8.10    0.33
   1 -17   0    7.83    0.35
  -1 -17   0    7.90    0.36
  -1 -17   0    7.99    0.40
   1  17   0    8.03    0.37
   1  17   0    7.80    0.36
  -1  17   0    8.53    0.44
   1  17   0    8.20    0.38
  -1  17   0    8.15    0.32
   1  17   0    8.56    0.44
   1  17   0    8.31    0.38
   1  17   0    7.81    0.32
   1  17   0    8.10    0.34
  -1  17   0    7.66    0.36
  -1  17   0    7.91    0.33
  -1  17   0    8.04    0.41
  -1  17   0    7.63    0.36
   1  17   0    8.19    0.42
  -1  17   0    6.87    0.37
   1  17   0    7.93    0.32
  -2 -17   0   35.08    1.20
   2 -17   0   35.62    1.18
  -2 -17   0   36.92    1.17
   2 -17   0   35.13    1.20
   2 -17   0   35.98    1.16
  -2 -17   0   38.36    1.23
   2 -17   0   34.83    1.18
  -2 -17   0   36.88    1.19
  -2 -17   0   34.56    1.23
  -2 -17   0   36.09    1.16
   2 -17   0   35.94    1.21
  -2  17   0   35.13    1.24
   2  17   0   37.23    1.27
   2  17   0   32.72    1.19
   2  17   0   35.70    1.23
   2  17   0   35.51    1.16
  -2  17   0   35.11    1.14
   2  17   0   36.90    1.21
   2  17   0   35.52    1.17
  -2  17   0   35.28    1.16
  -2  17   0   36.61    1.24
  -2  17   0   34.46    1.15
   2  17   0   36.22    1.25
   2  17   0   35.27    1.22
   2  17   0   38.66    1.22
  -3 -17   0    2.32    0.27
   3 -17   0    2.91    0.21
   3 -17   0    2.82    0.21
  -3 -17   0    2.89    0.20
  -3 -17   0    3.14    0.23
   3 -17   0    3.07    0.22
  -3 -17   0    3.09    0.24
  -3 -17   0    2.74    0.23
  -3 -17   0    2.88    0.23
   3 -17   0    3.07    0.25
   3 -17   0    2.86    0.19
  -3  17   0    2.66    0.19
  -3  17   0    3.03    0.17
  -3  17   0    2.90    0.19
   3  17   0    2.81    0.28
   3  17   0    2.83    0.23
   3  17   0    2.90    0.28
  -3  17   0    3.08    0.27
   3  17   0    3.03    0.29
   3  17   0    2.96    0.27
   3  17   0    3.08    0.27
  -3  17   0    2.67    0.28
   4 -17   0   26.09    0.91
  -4 -17   0   28.77    1.07
  -4 -17   0   25.87    0.93
  -4 -17   0   28.29    0.92
  -4 -17   0   27.70    0.90
  -4 -17   0   25.31    0.97
   4 -17   0   25.90    0.92
  -4 -17   0   26.35    0.93
   4 -17   0   27.64    0.98
   4  17   0   27.80    1.00
  -4  17   0   25.01    0.89
  -4  17   0   27.40    0.95
  -4  17   0   25.48    0.88
   4  17   0   27.72    0.95
  -4  17   0   27.08    0.98
   4  17   0   24.58    1.00
  -4  17   0   25.65    0.90
   4  17   0   26.34    1.01
   4  17   0   26.41    0.94
   5 -17   0    1.89    0.18
  -5 -17   0    2.41    0.27
  -5 -17   0    2.32    0.31
  -5 -17   0    2.31    0.24
  -5 -17   0    1.62    0.35
  -5 -17   0    2.47    0.23
  -5 -17   0    2.19    0.21
   5  17   0    2.09    0.30
   5  17   0    1.70    0.29
   5  17   0    2.57    0.25
  -5  17   0    2.38    0.25
  -5  17   0    1.74    0.21
   5  17   0    2.15    0.31
   5  17   0    1.64    0.21
  -5  17   0    2.29    0.27
  -6 -17   0    3.97    0.37
  -6 -17   0    3.73    0.34
   6 -17   0    3.96    0.24
  -6 -17   0    4.14    0.27
  -6 -17   0    4.07    0.35
  -6 -17   0    4.21    0.32
   6  17   0    3.98    0.34
   6  17   0    3.69    0.35
  -6  17   0    3.95    0.30
  -6  17   0    4.32    0.35
   6  17   0    4.23    0.31
  -6  17   0    4.69    0.63
  -7 -17   0    0.23    0.23
  -7 -17   0   -0.23    0.13
  -7 -17   0   -0.21    0.14
  -7 -17   0   -0.01    0.13
  -7 -17   0   -0.02    0.15
  -7  17   0    0.30    0.26
  -8 -17   0    1.30    0.21
  -8 -17   0    1.29    0.18
  -8 -17   0    1.31    0.24
  -8  17   0    1.46    0.34
   0 -18   0   40.84    1.33
   0 -18   0   41.09    1.30
   0 -18   0   39.95    1.33
   0 -18   0   41.05    1.37
   0 -18   0   41.43    1.32
   0 -18   0   39.43    1.33
   0  18   0   40.13    1.31
   0  18   0   39.01    1.34
   0  18   0   39.80    1.29
   0  18   0   40.92    1.39
   0  18   0   41.91    1.40
   0  18   0   40.27    1.32
   0  18   0   39.21    1.32
   0  18   0   41.57    1.35
   1 -18   0   49.56    1.60
  -1 -18   0   47.17    1.60
   1 -18   0   48.95    1.52
   1 -18   0   49.68    1.63
   1 -18   0   48.93    1.60
  -1 -18   0   48.34    1.60
  -1 -18   0   48.77    1.57
  -1 -18   0   49.29    1.59
   1 -18   0   50.81    1.59
  -1 -18   0   50.43    1.57
  -1 -18   0   48.20    1.64
   1 -18   0   51.07    1.57
   1 -18   0   48.56    1.60
   1  18   0   50.64    1.62
   1  18   0   50.75    1.63
   1  18   0   48.08    1.61
   1  18   0   50.47    1.62
   1  18   0   48.58    1.58
  -1  18   0   49.53    1.61
  -1  18   0   48.62    1.57
   1  18   0   51.19    1.68
  -1  18   0   48.02    1.56
  -1  18   0   49.85    1.66
   1  18   0   48.95    1.60
  -1  18   0   49.26    1.61
   1  18   0   48.09    1.66
   1  18   0   49.85    1.56
  -1  18   0   50.49    1.66
  -1  18   0   48.61    1.57
   2 -18   0    3.77    0.21
  -2 -18   0    3.88    0.25
   2 -18   0    3.61    0.24
   2 -18   0    3.53    0.25
  -2 -18   0    3.51    0.25
  -2 -18   0    3.61    0.31
   2 -18   0    3.49    0.28
   2 -18   0    3.40    0.23
  -2 -18   0    3.98    0.26
  -2 -18   0    3.74    0.22
  -2 -18   0    3.89    0.25
   2  18   0    3.80    0.21
   2  18   0    3.80    0.35
   2  18   0    3.46    0.28
   2  18   0    3.81    0.28
   2  18   0    3.48    0.31
  -2  18   0    3.43    0.21
  -2  18   0    3.30    0.32
  -2  18   0    3.63    0.29
   2  18   0    3.74    0.30
   2  18   0    3.44    0.26
   2  18   0    3.56    0.23
   2  18   0    3.34    0.28
  -2  18   0    3.75    0.19
  -3 -18   0   14.05    0.58
  -3 -18   0   13.59    0.61
   3 -18   0   14.74    0.58
  -3 -18   0   15.05    0.56
  -3 -18   0   14.76    0.55
   3 -18   0   14.39    0.55
  -3 -18   0   14.69    0.61
   3 -18   0   14.98    0.53
   3 -18   0   14.37    0.55
  -3 -18   0   14.03    0.54
  -3  18   0   15.48    0.62
   3  18   0   14.50    0.63
  -3  18   0   15.04    0.63
   3  18   0   15.34    0.61
  -3  18   0   14.09    0.53
  -3  18   0   13.96    0.51
  -3  18   0   13.99    0.53
   3  18   0   14.74    0.59
   3  18   0   14.41    0.63
   3  18   0   13.99    0.62
   4 -18   0   14.01    0.55
   4 -18   0   14.40    0.54
  -4 -18   0   13.71    0.57
   4 -18   0   14.07    0.68
  -4 -18   0   14.02    0.55
   4 -18   0   13.26    0.53
  -4 -18   0   13.37    0.56
  -4 -18   0   14.40    0.53
   4  18   0   13.37    0.57
   4  18   0   14.77    0.59
  -4  18   0   13.10    0.52
   4  18   0   13.71    0.65
  -4  18   0   14.54    0.60
   4  18   0   14.70    0.60
  -4  18   0   14.36    0.61
   4  18   0   14.07    0.63
  -4  18   0   12.75    0.55
  -5 -18   0    0.84    0.14
  -5 -18   0    0.55    0.18
   5 -18   0    0.69    0.15
   5 -18   0    0.85    0.14
  -5 -18   0    0.73    0.15
  -5 -18   0    0.72    0.16
  -5 -18   0    0.68    0.15
   5  18   0    0.92    0.17
  -5  18   0    1.18    0.18
   5  18   0    0.57    0.31
  -5  18   0    1.10    0.22
   5  18   0    1.13    0.22
   5  18   0    0.84    0.18
   5  18   0    0.51    0.15
   6 -18   0    0.47    0.11
  -6 -18   0    0.24    0.15
  -6 -18   0    0.33    0.16
  -6 -18   0    0.39    0.26
  -6 -18   0    0.12    0.17
  -6  18   0    0.53    0.27
   6  18   0    0.59    0.19
  -6  18   0    0.24    0.11
  -6  18   0    0.37    0.21
   6  18   0    0.43    0.13
   6  18   0    0.37    0.15
  -7 -18   0   -0.34    0.22
  -7 -18   0   -0.13    0.15
  -7 -18   0   -0.17    0.13
  -7  18   0    0.10    0.25
   0 -19   0    0.46    0.13
   0 -19   0    0.48    0.16
   0 -19   0    0.26    0.10
   0 -19   0    0.28    0.11
   0 -19   0    0.37    0.08
   0 -19   0    0.44    0.11
   0 -19   0    0.17    0.11
   0  19   0    0.26    0.14
   0  19   0    0.30    0.09
   0  19   0    0.30    0.10
   0  19   0    0.54    0.18
   0  19   0    0.24    0.08
   0  19   0    0.44    0.18
   0  19   0    0.19    0.11
   0  19   0    0.52    0.16
   0  19   0    0.13    0.10
  -1 -19   0    2.85    0.24
   1 -19   0    3.16    0.23
   1 -19   0    2.97    0.26
  -1 -19   0    3.02    0.24
   1 -19   0    3.22    0.28
  -1 -19   0    3.34    0.24
   1 -19   0    3.14    0.20
  -1 -19   0    2.84    0.25
   1 -19   0    3.08    0.23
  -1 -19   0    3.02    0.24
  -1 -19   0    2.71    0.28
   1 -19   0    2.98    0.14
   1 -19   0    3.29    0.23
  -1  19   0    3.04    0.20
   1  19   0    3.35    0.33
   1  19   0    2.84    0.29
   1  19   0    3.05    0.25
   1  19   0    2.73    0.25
  -1  19   0    3.10    0.22
  -1  19   0    3.29    0.18
   1  19   0    2.82    0.23
  -1  19   0    3.20    0.29
  -1  19   0    3.31    0.33
   1  19   0    2.77    0.19
   1  19   0    2.94    0.29
  -1  19   0    3.03    0.20
   1  19   0    3.35    0.27
   1  19   0    2.90    0.21
  -1  19   0    3.02    0.23
   2 -19   0    0.12    0.10
  -2 -19   0   -0.08    0.13
  -2 -19   0    0.07    0.09
  -2 -19   0    0.06    0.09
   2 -19   0    0.15    0.10
  -2 -19   0    0.03    0.11
  -2 -19   0    0.16    0.11
   2 -19   0    0.20    0.11
  -2 -19   0    0.15    0.12
   2 -19   0    0.00    0.08
   2 -19   0    0.11    0.14
   2  19   0    0.18    0.14
  -2  19   0    0.04    0.11
  -2  19   0    0.30    0.16
   2  19   0    0.10    0.14
  -2  19   0    0.18    0.16
  -2  19   0    0.14    0.09
   2  19   0   -0.05    0.15
  -2  19   0    0.02    0.07
   2  19   0    0.04    0.11
   2  19   0    0.21    0.10
  -2  19   0    0.20    0.08
   2  19   0    0.28    0.13
   2  19   0    0.18    0.20
   2  19   0    0.12    0.09
   3 -19   0   17.10    0.67
   3 -19   0   18.23    0.64
  -3 -19   0   17.50    0.63
   3 -19   0   18.86    0.76
  -3 -19   0   17.73    0.64
  -3 -19   0   17.27    0.67
  -3 -19   0   16.51    0.67
  -3  19   0   16.49    0.61
   3  19   0   16.61    0.71
   3  19   0   18.17    0.69
   3  19   0   16.04    0.71
   3  19   0   16.82    0.70
  -3  19   0   16.93    0.71
   3  19   0   17.63    0.73
  -3  19   0   15.82    0.63
  -3  19   0   18.40    0.72
  -4 -19   0   14.06    0.55
   4 -19   0   12.77    0.54
  -4 -19   0   12.73    0.60
   4 -19   0   13.06    0.53
   4 -19   0   12.68    0.52
  -4 -19   0   13.79    0.53
  -4 -19   0   13.33    0.56
  -4 -19   0   14.32    0.56
   4  19   0   14.02    0.59
   4  19   0   14.02    0.72
   4  19   0   13.93    0.65
   4  19   0   12.31    0.63
   4  19   0   14.81    0.59
  -4  19   0   12.71    0.51
  -4  19   0   13.91    0.61
  -4  19   0   13.72    0.59
   5 -19   0    0.16    0.11
  -5 -19   0    0.15    0.13
  -5 -19   0    0.12    0.14
  -5 -19   0    0.17    0.12
  -5 -19   0    0.06    0.16
  -5 -19   0    0.33    0.14
  -5  19   0    0.41    0.22
   5  19   0    0.38    0.20
   5  19   0    0.16    0.16
   5  19   0    0.18    0.13
  -6 -19   0    1.30    0.19
  -6 -19   0    1.38    0.17
  -6 -19   0    1.30    0.19
  -6  19   0    1.49    0.31
   6  19   0    0.99    0.23
  -7 -19   0   -0.11    0.15
  -7  19   0    0.30    0.39
   0 -20   0    0.44    0.13
   0 -20   0    0.31    0.16
   0 -20   0    0.34    0.12
   0 -20   0    0.15    0.10
   0 -20   0    0.21    0.08
   0 -20   0    0.20    0.11
   0  20   0    0.43    0.18
   0  20   0    0.45    0.17
   0  20   0    0.28    0.09
   0  20   0    0.16    0.11
   0  20   0    0.14    0.11
   0  20   0    0.19    0.10
   0  20   0    0.23    0.09
   0  20   0    0.47    0.16
   1 -20   0    0.04    0.09
  -1 -20   0    0.11    0.10
   1 -20   0    0.05    0.05
   1 -20   0    0.02    0.10
  -1 -20   0   -0.07    0.09
   1 -20   0    0.06    0.10
  -1 -20   0    0.13    0.09
  -1 -20   0    0.04    0.11
   1 -20   0    0.02    0.10
  -1 -20   0   -0.03    0.10
   1 -20   0    0.09    0.14
  -1 -20   0    0.11    0.14
   1 -20   0    0.09    0.10
  -1  20   0    0.05    0.15
   1  20   0    0.15    0.14
   1  20   0    0.02    0.10
  -1  20   0   -0.04    0.10
  -1  20   0    0.06    0.09
   1  20   0    0.08    0.15
  -1  20   0    0.02    0.07
   1  20   0    0.08    0.11
   1  20   0    0.02    0.07
   1  20   0   -0.12    0.10
   1  20   0    0.04    0.09
   1  20   0    0.17    0.18
  -1  20   0    0.10    0.17
   1  20   0    0.01    0.16
  -2 -20   0    0.38    0.11
   2 -20   0    0.24    0.14
   2 -20   0    0.39    0.13
  -2 -20   0    0.33    0.13
  -2 -20   0    0.33    0.09
  -2 -20   0    0.22    0.12
  -2 -20   0    0.32    0.16
  -2 -20   0    0.43    0.13
   2 -20   0    0.30    0.12
   2 -20   0    0.34    0.11
   2 -20   0    0.44    0.10
  -2  20   0    0.35    0.10
  -2  20   0    0.21    0.16
  -2  20   0    0.19    0.07
   2  20   0    0.32    0.13
   2  20   0    0.17    0.09
   2  20   0    0.52    0.17
   2  20   0    0.25    0.16
  -2  20   0    0.25    0.09
   2  20   0    0.19    0.11
   2  20   0    0.32    0.22
  -2  20   0    0.39    0.14
  -2  20   0    0.38    0.18
  -3 -20   0    0.53    0.19
  -3 -20   0    0.69    0.15
  -3 -20   0    0.52    0.14
  -3 -20   0    0.25    0.16
  -3 -20   0    0.47    0.12
   3 -20   0    0.53    0.12
  -3 -20   0    0.47    0.14
   3 -20   0    0.35    0.12
   3 -20   0    0.43    0.12
   3 -20   0    0.39    0.15
  -3  20   0    0.77    0.20
   3  20   0    0.52    0.16
   3  20   0    0.54    0.15
   3  20   0    0.27    0.18
   3  20   0    0.74    0.18
  -3  20   0    0.47    0.18
   3  20   0    0.22    0.21
  -3  20   0    0.37    0.10
  -4 -20   0    0.24    0.13
   4 -20   0    0.25    0.11
  -4 -20   0    0.04    0.15
   4 -20   0    0.13    0.11
  -4 -20   0    0.02    0.11
  -4 -20   0    0.07    0.11
  -4 -20   0    0.13    0.13
   4  20   0    0.31    0.19
   4  20   0    0.05    0.14
   4  20   0    0.29    0.16
   4  20   0    0.37    0.14
  -4  20   0    0.40    0.17
   4  20   0    0.08    0.13
  -5 -20   0    1.71    0.22
  -5 -20   0    1.59    0.20
  -5 -20   0    1.72    0.26
   5  20   0    1.55    0.24
   5  20   0    2.43    0.31
  -5  20   0    2.13    0.28
   5  20   0    1.64    0.24
  -5  20   0    1.98    0.31
  -6 -20   0    0.80    0.17
  -6 -20   0    1.40    0.18
  -6 -20   0    0.97    0.19
   6  20   0    1.41    0.25
  -6  20   0    1.30    0.33
  -7 -20   0    1.20    0.22
  -7 -20   0    1.63    0.23
  -7  20   0    1.97    0.39
   0 -21   0    0.14    0.20
   0 -21   0    0.03    0.10
   0 -21   0    0.19    0.11
   0 -21   0    0.18    0.09
   0 -21   0    0.22    0.11
   0 -21   0    0.15    0.11
   0  21   0    0.03    0.11
   0  21   0   -0.08    0.11
   0  21   0    0.15    0.16
   0  21   0    0.10    0.25
   0  21   0    0.17    0.09
   0  21   0    0.09    0.09
   0  21   0    0.13    0.08
  -1 -21   0    0.26    0.11
   1 -21   0    0.30    0.11
   1 -21   0    0.16    0.11
  -1 -21   0    0.28    0.10
   1 -21   0    0.19    0.11
  -1 -21   0    0.14    0.11
   1 -21   0    0.32    0.11
  -1 -21   0    0.19    0.15
   1 -21   0    0.21    0.11
  -1 -21   0    0.19    0.18
   1 -21   0    0.16    0.18
  -1 -21   0    0.44    0.14
  -1  21   0    0.25    0.20
   1  21   0    0.43    0.20
   1  21   0    0.41    0.18
  -1  21   0    0.37    0.10
  -1  21   0    0.14    0.15
   1  21   0    0.29    0.13
   1  21   0    0.52    0.28
   1  21   0    0.12    0.10
   1  21   0    0.11    0.12
  -1  21   0    0.34    0.13
   1  21   0    0.24    0.09
  -1  21   0    0.18    0.08
   1  21   0    0.26    0.10
  -1  21   0    0.13    0.08
   2 -21   0   11.09    0.54
   2 -21   0   11.02    0.47
  -2 -21   0   10.88    0.45
   2 -21   0   11.57    0.47
  -2 -21   0   11.08    0.54
   2 -21   0   11.17    0.52
  -2 -21   0   11.82    0.48
  -2 -21   0   11.44    0.49
  -2 -21   0   10.58    0.49
  -2  21   0   10.70    0.44
   2  21   0   11.17    0.49
  -2  21   0   11.14    0.56
   2  21   0   10.50    0.57
  -2  21   0   11.02    0.44
   2  21   0   11.20    0.54
   2  21   0   11.62    0.53
  -2  21   0   11.01    0.56
   2  21   0   10.88    0.56
   2  21   0   10.80    0.44
  -2  21   0   10.98    0.48
  -3 -21   0   10.80    0.46
  -3 -21   0    9.85    0.64
  -3 -21   0   10.55    0.44
   3 -21   0    9.89    0.45
  -3 -21   0   10.46    0.47
  -3 -21   0    9.64    0.47
   3 -21   0    9.80    0.45
   3 -21   0   10.73    0.45
  -3 -21   0    9.73    0.52
   3 -21   0    9.96    0.48
   3  21   0   10.95    0.56
   3  21   0   10.04    0.48
   3  21   0   11.08    0.60
  -3  21   0   11.09    0.55
  -3  21   0    9.66    0.42
  -3  21   0   11.84    0.55
   3  21   0   10.30    0.53
   3  21   0    9.42    0.53
   3  21   0   11.34    0.51
   4 -21   0    2.84    0.26
  -4 -21   0    2.61    0.27
  -4 -21   0    2.57    0.23
  -4 -21   0    2.94    0.27
  -4  21   0    2.70    0.32
   4  21   0    3.30    0.37
   4  21   0    2.28    0.31
   4  21   0    3.16    0.32
  -4  21   0    3.31    0.34
   4  21   0    3.08    0.26
  -5 -21   0    3.43    0.31
  -5 -21   0    3.90    0.31
  -5 -21   0    4.00    0.32
  -5  21   0    4.31    0.38
   5  21   0    4.30    0.41
   5  21   0    4.09    0.35
  -6 -21   0    1.16    0.21
  -6 -21   0    1.52    0.24
  -6  21   0    1.60    0.49
   0 -22   0    1.32    0.12
   0 -22   0    0.93    0.15
   0 -22   0    1.06    0.20
   0 -22   0    1.24    0.22
   0 -22   0    1.57    0.20
   0 -22   0    1.17    0.16
   0 -22   0    1.19    0.16
   0  22   0    1.14    0.14
   0  22   0    1.23    0.23
   0  22   0    1.23    0.19
   0  22   0    1.21    0.15
   0  22   0    1.26    0.24
   1 -22   0    0.36    0.13
   1 -22   0    0.31    0.15
  -1 -22   0    0.13    0.09
   1 -22   0    0.35    0.12
   1 -22   0    0.39    0.13
  -1 -22   0    0.47    0.14
  -1 -22   0    0.20    0.12
  -1 -22   0    0.12    0.15
  -1 -22   0    0.37    0.13
   1  22   0    0.49    0.21
  -1  22   0    0.21    0.18
  -1  22   0    0.10    0.09
   1  22   0    0.14    0.09
  -1  22   0    0.36    0.14
   1  22   0    0.13    0.13
   1  22   0    0.45    0.18
   1  22   0    0.34    0.13
   1  22   0    0.51    0.20
  -1  22   0    0.23    0.20
  -2 -22   0   -0.04    0.11
  -2 -22   0    0.00    0.08
  -2 -22   0    0.11    0.12
   2 -22   0    0.03    0.10
   2 -22   0   -0.07    0.10
  -2 -22   0    0.09    0.13
  -2 -22   0   -0.07    0.16
   2 -22   0    0.04    0.13
  -2 -22   0   -0.02    0.12
   2 -22   0    0.00    0.10
  -2  22   0   -0.01    0.12
   2  22   0    0.04    0.08
  -2  22   0   -0.01    0.16
   2  22   0    0.08    0.17
   2  22   0   -0.20    0.16
   2  22   0    0.05    0.11
  -2  22   0    0.04    0.18
  -2  22   0   -0.01    0.09
   2  22   0   -0.08    0.12
   2  22   0   -0.03    0.11
   2  22   0   -0.01    0.16
  -2  22   0   -0.09    0.07
   3 -22   0    9.77    0.43
  -3 -22   0    9.74    0.43
  -3 -22   0   10.19    0.47
   3 -22   0   10.08    0.48
  -3 -22   0    9.56    0.44
  -3 -22   0    9.71    0.46
   3  22   0    9.15    0.52
  -3  22   0    9.87    0.47
   3  22   0   10.01    0.52
  -3  22   0   10.85    0.56
  -3  22   0    9.68    0.53
   3  22   0    8.46    0.51
   3  22   0   10.10    0.50
   3  22   0   10.29    0.57
  -4 -22   0    0.61    0.16
  -4 -22   0    0.48    0.16
  -4 -22   0    0.58    0.14
   4  22   0    0.55    0.20
  -4  22   0    0.38    0.22
   4  22   0    0.52    0.22
  -4  22   0    0.46    0.21
  -5 -22   0   12.76    0.58
  -5 -22   0   12.95    0.58
  -5 -22   0   13.55    0.55
  -5  22   0   13.21    0.67
   5  22   0   13.82    0.62
  -6 -22   0   -0.02    0.15
  -6 -22   0    0.03    0.17
  -6  22   0   -0.23    0.25
  -6  22   0    0.03    0.23
   0 -23   0    0.09    0.10
   0 -23   0   -0.02    0.17
   0 -23   0   -0.07    0.17
   0 -23   0    0.16    0.12
   0 -23   0    0.11    0.14
   0  23   0    0.16    0.20
   0  23   0    0.06    0.11
   0  23   0   -0.10    0.17
   0  23   0   -0.06    0.11
   0  23   0   -0.13    0.11
  -1 -23   0    2.55    0.20
   1 -23   0    2.68    0.25
  -1 -23   0    2.49    0.25
  -1 -23   0    2.65    0.25
   1 -23   0    2.51    0.24
  -1 -23   0    2.42    0.27
   1 -23   0    2.51    0.29
  -1 -23   0    3.02    0.26
  -1 -23   0    2.96    0.18
   1  23   0    2.75    0.35
  -1  23   0    2.93    0.38
   1  23   0    2.67    0.23
   1  23   0    2.84    0.34
   1  23   0    2.68    0.26
   1  23   0    2.07    0.27
   1  23   0    2.48    0.27
  -1  23   0    2.73    0.22
  -1  23   0    2.97    0.33
  -2 -23   0    5.63    0.35
   2 -23   0    5.96    0.33
   2 -23   0    5.48    0.37
  -2 -23   0    5.85    0.35
  -2 -23   0    6.01    0.36
  -2 -23   0    5.20    0.30
  -2 -23   0    5.53    0.36
  -2  23   0    5.89    0.43
   2  23   0    5.07    0.39
  -2  23   0    5.98    0.35
   2  23   0    6.24    0.44
   2  23   0    6.29    0.41
  -2  23   0    6.14    0.44
   2  23   0    6.35    0.41
   2  23   0    5.44    0.38
   3 -23   0   -0.14    0.10
  -3 -23   0    0.10    0.21
  -3 -23   0   -0.08    0.10
  -3  23   0    0.10    0.18
   3  23   0    0.08    0.18
  -3  23   0   -0.04    0.18
   3  23   0    0.27    0.19
   3  23   0    0.13    0.22
  -4 -23   0   -0.13    0.14
  -4 -23   0   -0.13    0.10
  -4  23   0    0.30    0.18
   4  23   0   -0.27    0.21
  -4  23   0    0.03    0.23
   4  23   0   -0.26    0.17
  -5 -23   0    1.61    0.25
  -5 -23   0    1.82    0.24
   5  23   0    1.80    0.30
   5  23   0    1.94    0.25
   0 -24   0    8.94    0.45
   0 -24   0    9.36    0.44
   0 -24   0    9.30    0.46
   0  24   0   10.58    0.58
   0  24   0    8.62    0.45
   0  24   0   10.00    0.76
   0  24   0    8.61    0.41
  -1 -24   0    7.81    0.42
  -1 -24   0    7.47    0.40
  -1 -24   0    7.99    0.36
   1 -24   0    7.29    0.44
  -1 -24   0    7.94    0.41
  -1  24   0    7.09    0.39
  -1  24   0    8.74    0.66
  -1  24   0    8.10    0.53
  -1  24   0    7.20    0.39
   1  24   0    7.39    0.42
  -2 -24   0    9.14    0.45
  -2 -24   0    9.38    0.46
  -2 -24   0    9.21    0.41
   2 -24   0    9.07    0.43
  -2  24   0    9.46    0.56
   2  24   0   10.29    0.54
  -2  24   0    8.39    0.42
   2  24   0    9.63    0.56
  -3 -24   0    2.67    0.23
  -3 -24   0    2.51    0.28
   3  24   0    2.16    0.32
   3  24   0    2.91    0.35
  -3  24   0    2.60    0.37
  -3  24   0    3.09    0.41
  -4 -24   0   -0.13    0.15
  -4 -24   0   -0.22    0.15
  -4  24   0   -0.11    0.20
   4  24   0   -0.29    0.21
   4  24   0    0.10    0.27
  -5 -24   0   -0.23    0.15
  -5 -24   0   -0.06    0.13
   5  24   0    0.41    0.21
  -5  24   0   -0.22    0.21
   5  24   0   -0.07    0.15
   0 -25   0    0.21    0.13
   0 -25   0   -0.02    0.11
   0  25   0    0.10    0.11
   0  25   0    0.03    0.19
   0  25   0   -0.20    0.11
  -1 -25   0    0.55    0.14
  -1 -25   0    0.65    0.16
  -1 -25   0    0.78    0.22
   1 -25   0    1.05    0.17
   1  25   0    1.23    0.28
  -1  25   0    0.54    0.14
  -1  25   0    1.27    0.27
  -1  25   0    1.10    0.26
  -2 -25   0    1.45    0.21
   2  25   0    2.02    0.32
  -2  25   0    2.27    0.33
   2  25   0    2.13    0.29
  -3 -25   0    3.84    0.34
  -3 -25   0    4.46    0.34
  -3 -25   0    4.21    0.28
   3  25   0    3.99    0.45
   3  25   0    4.86    0.45
  -3  25   0    4.32    0.42
  -4 -25   0   -0.18    0.10
  -4 -25   0   -0.20    0.18
   4  25   0    0.08    0.23
   4  25   0   -0.20    0.20
  -4  25   0    0.06    0.23
   0 -26   0    7.37    0.40
   0 -26   0    7.00    0.42
   0  26   0    7.76    0.53
  -1 -26   0    0.07    0.14
   1 -26   0    0.01    0.12
  -1  26   0    0.24    0.22
   1  26   0    0.19    0.23
  -2 -26   0    4.48    0.36
  -2 -26   0    5.23    0.36
  -2  26   0    5.09    0.46
   2  26   0    5.32    0.48
  -3 -26   0    0.30    0.17
  -3  26   0    0.91    0.28
   3  26   0    0.57    0.24
   3  26   0    0.58    0.27
   0 -27   0    0.18    0.15
   0 -27   0    0.25    0.13
   0  27   0    0.28    0.35
  -1 -27   0    0.17    0.14
   1 -27   0    0.26    0.14
  -1  27   0    0.58    0.47
  -2 -27   0    0.68    0.18
  -2 -27   0    0.48    0.16
   0 -28   0    5.32    0.35
   0 -28   0    6.05    0.40
   0  28   0    5.92    0.53
  -1 -28   0   11.73    0.57
 -10   0   1   -0.01    0.20
  -9   0   1    1.99    0.39
  -9   0   1    2.02    0.13
  -9   0   1    2.09    0.31
  -8   0   1    0.04    0.12
  -8   0   1   -0.01    0.06
  -8   0   1    0.09    0.13
  -8   0   1   -0.06    0.15
  -8   0   1    0.05    0.16
  -8   0   1    0.04    0.06
  -7   0   1   -0.01    0.07
  -7   0   1   -0.12    0.13
   7   0  -1   -0.10    0.06
  -7   0   1    0.02    0.08
  -7   0   1   -0.07    0.08
  -7   0   1   -0.17    0.07
  -7   0   1   -0.03    0.13
   7   0  -1   -0.06    0.06
  -7   0   1   -0.07    0.07
  -7   0   1   -0.06    0.05
  -6   0   1   -0.07    0.12
   6   0  -1    0.06    0.06
  -6   0   1    0.08    0.08
  -6   0   1    0.04    0.12
  -6   0   1    0.01    0.10
   6   0  -1    0.16    0.11
  -6   0   1    0.01    0.07
   6   0  -1   -0.02    0.06
  -6   0   1    0.07    0.12
  -6   0   1    0.15    0.06
  -5   0   1   39.38    1.33
  -5   0   1   39.82    1.24
   5   0  -1   40.11    1.22
  -5   0   1   39.51    1.23
  -5   0   1   39.00    1.23
  -5   0   1   38.04    1.28
  -5   0   1   43.61    1.38
   5   0  -1   38.88    1.35
   4   0  -1   -0.10    0.07
  -4   0   1   -0.07    0.06
   4   0  -1   -0.03    0.03
  -4   0   1   -0.04    0.07
  -4   0   1    0.02    0.05
  -4   0   1   -0.09    0.13
  -4   0   1   -0.03    0.04
   4   0  -1   -0.05    0.04
  -4   0   1   -0.06    0.07
  -3   0   1   10.50    0.40
   3   0  -1   10.36    0.40
   3   0  -1   10.33    0.33
   3   0  -1   10.38    0.38
  -3   0   1   10.16    0.33
  -3   0   1   10.40    0.33
  -3   0   1   10.51    0.33
  -3   0   1   10.20    0.37
  -3   0   1   10.98    0.41
   2   0  -1    0.07    0.06
  -2   0   1    0.04    0.03
  -2   0   1    0.02    0.02
  -2   0   1    0.06    0.05
   2   0  -1    0.03    0.02
  -2   0   1    0.03    0.05
  -2   0   1   -0.02    0.05
   2   0  -1    0.01    0.05
  -2   0   1    0.04    0.02
   1   0  -1   44.34    2.12
   0   0  -1   -0.01    0.01
   0   0  -1    0.01    0.01
  -1   0  -1   24.96    2.28
  -2   0  -1   -0.02    0.05
   2   0   1    0.02    0.06
  -2   0  -1   -0.09    0.06
  -2   0  -1   -0.02    0.05
   2   0   1   -0.01    0.06
  -2   0  -1    0.02    0.06
   2   0   1   -0.05    0.05
  -3   0  -1    2.46    0.13
   3   0   1    2.58    0.14
  -3   0  -1    2.70    0.21
  -3   0  -1    2.33    0.13
   3   0   1    2.30    0.14
  -3   0  -1    2.61    0.09
  -3   0  -1    2.39    0.15
   3   0   1    2.55    0.21
   4   0   1    0.02    0.09
   4   0   1   -0.01    0.06
  -4   0  -1   -0.07    0.07
  -4   0  -1   -0.08    0.09
  -4   0  -1    0.08    0.08
   4   0   1    0.03    0.07
  -4   0  -1    0.02    0.07
   4   0   1   -0.10    0.07
  -4   0  -1    0.03    0.08
  -6   0  -1   -0.19    0.12
  -6   0  -1   -0.29    0.12
  -6   0  -1   -0.06    0.12
  -6   0  -1   -0.13    0.09
   6   0   1   -0.04    0.08
   6   0   1    0.06    0.13
   6   0   1    0.00    0.08
  -6   0  -1   -0.07    0.08
  -6   0  -1   -0.15    0.12
  -7   0  -1    1.87    0.34
  -7   0  -1    2.01    0.17
  -7   0  -1    2.24    0.18
   7   0   1    2.31    0.17
  -7   0  -1    2.11    0.34
   7   0   1    1.78    0.31
   7   0   1    2.21    0.15
  -7   0  -1    2.42    0.30
   8   0   1   -0.05    0.14
  -8   0  -1    0.06    0.14
  -8   0  -1    0.14    0.17
  -8   0  -1    0.07    0.18
  -9   0  -1    4.75    0.50
  -9   0  -1    3.94    0.24
  -9   0  -1    4.83    0.62
 -10  -1   1    4.18    0.50
 -10   1   1    4.48    0.52
  -9  -1   1    3.99    0.46
  -9  -1   1    3.40    0.42
  -9  -1   1    3.75    0.18
  -9   1   1    3.77    0.45
  -8  -1   1    1.40    0.22
  -8  -1   1    1.44    0.23
  -8  -1   1    1.80    0.19
  -8  -1   1    1.59    0.18
  -8  -1   1    1.64    0.12
  -8  -1   1    1.77    0.12
  -8   1   1    1.99    0.36
  -8   1   1    1.31    0.23
  -7  -1   1    0.38    0.09
  -7  -1   1    0.37    0.16
  -7  -1   1    0.44    0.10
  -7  -1   1    0.26    0.15
  -7  -1   1    0.36    0.13
   7  -1  -1    0.48    0.11
  -7  -1   1    0.42    0.09
  -7  -1   1    0.51    0.07
  -7  -1   1    0.41    0.09
  -7   1   1    0.71    0.13
   7   1  -1    0.38    0.15
  -7   1   1    0.54    0.06
  -7   1   1    0.39    0.09
  -7   1   1    0.33    0.16
  -7   1   1    0.48    0.07
  -7   1   1    0.41    0.09
   7   1  -1    0.36    0.07
  -7   1   1    0.47    0.09
  -7   1   1    0.36    0.15
  -6  -1   1   62.17    1.96
  -6  -1   1   64.79    2.06
  -6  -1   1   64.46    2.09
  -6  -1   1   65.62    1.97
  -6  -1   1   63.28    1.94
   6  -1  -1   64.06    1.93
  -6  -1   1   61.82    1.94
  -6   1   1   63.31    1.93
  -6   1   1   61.56    1.93
   6   1  -1   60.32    2.08
   6   1  -1   64.69    1.94
  -6   1   1   60.64    2.01
  -6   1   1   65.08    2.07
  -6   1   1   63.38    1.96
  -6   1   1   62.87    1.94
   5  -1  -1    0.70    0.08
  -5  -1   1    0.62    0.10
  -5  -1   1    0.93    0.10
  -5  -1   1    0.66    0.13
   5  -1  -1    0.59    0.07
  -5  -1   1    0.49    0.12
  -5  -1   1    0.72    0.09
  -5  -1   1    0.89    0.10
  -5  -1   1    0.79    0.08
  -5   1   1    0.56    0.12
  -5   1   1    0.84    0.12
   5   1  -1    0.48    0.11
  -5   1   1    0.73    0.08
   5   1  -1    0.72    0.09
  -5   1   1    0.67    0.07
  -5   1   1    0.81    0.10
  -5   1   1    0.79    0.07
   4  -1  -1    0.38    0.04
  -4  -1   1    0.34    0.04
  -4  -1   1    0.44    0.10
  -4  -1   1    0.31    0.07
  -4  -1   1    0.39    0.06
   4  -1  -1    0.43    0.05
  -4  -1   1    0.35    0.06
  -4  -1   1    0.26    0.08
   4  -1  -1    0.26    0.09
  -4  -1   1    0.23    0.08
   4   1  -1    0.28    0.05
  -4   1   1    0.40    0.05
   4   1  -1    0.22    0.08
  -4   1   1    0.37    0.10
  -4   1   1    0.48    0.07
  -4   1   1    0.25    0.08
  -3  -1   1   41.86    3.18
  -3   1   1   42.32    2.99
   3   1  -1   48.60    3.31
   2   1  -1   53.81    3.26
   0  -1  -1    3.20    0.11
   0   1  -1    3.34    0.11
   1  -1   1  133.18    6.68
  -1  -1  -1  122.33    6.22
  -1   1  -1  129.58    6.76
  -2  -1  -1  136.57    7.47
  -2   1  -1  149.50    7.77
  -2   1  -1  145.05    8.19
  -3  -1  -1  160.51    9.24
  -3   1  -1  155.67    9.54
   3   1   1  158.11    9.34
  -3   1  -1  162.43    8.93
  -4  -1  -1  135.12    8.86
  -4   1  -1  120.42    8.18
   4   1   1  122.05    8.65
  -4   1  -1  129.16    9.26
   5  -1   1   19.25    0.63
  -5  -1  -1   20.88    0.81
  -5  -1  -1   18.15    0.67
  -5  -1  -1   19.23    0.66
  -5  -1  -1   18.32    0.63
  -5  -1  -1   18.70    0.63
   5  -1   1   18.88    0.63
  -5  -1  -1   18.91    0.60
  -5  -1  -1   19.47    0.73
   5  -1   1   18.52    0.76
  -5   1  -1   19.13    0.63
  -5   1  -1   19.01    0.68
   5   1   1   19.73    0.61
  -5   1  -1   18.62    0.63
  -5   1  -1   19.07    0.66
   5   1   1   19.24    0.76
   5   1   1   19.16    0.62
   5   1   1   19.08    0.64
  -6  -1  -1    2.51    0.23
  -6  -1  -1    2.77    0.26
  -6  -1  -1    2.77    0.31
   6  -1   1    2.64    0.30
   6  -1   1    2.68    0.18
  -6  -1  -1    2.49    0.32
  -6  -1  -1    2.43    0.18
  -6  -1  -1    2.54    0.18
   6  -1   1    2.69    0.17
   6   1   1    2.72    0.31
   6   1   1    2.59    0.17
  -6   1  -1    2.32    0.17
  -6   1  -1    2.53    0.22
   6   1   1    2.75    0.18
  -6   1  -1    2.70    0.18
  -6   1  -1    2.63    0.31
  -7  -1  -1    9.79    0.39
   7  -1   1   10.03    0.37
  -7  -1  -1    9.57    0.38
   7  -1   1   10.19    0.38
  -7  -1  -1    9.58    0.55
  -7  -1  -1   10.36    0.55
   7  -1   1    9.20    0.54
  -7   1  -1   10.19    0.55
   7   1   1    9.69    0.38
  -7   1  -1    9.34    0.38
   7   1   1    9.30    0.53
   7   1   1    9.87    0.37
  -7   1  -1    9.85    0.44
  -7   1  -1   10.19    0.57
  -8  -1  -1   15.39    0.74
  -8  -1  -1   15.31    0.59
  -8  -1  -1   14.01    0.72
  -8   1  -1   13.42    0.54
  -8   1  -1   14.83    0.59
  -8   1  -1   15.51    0.74
   8   1   1   12.66    0.71
  -8   1  -1   14.64    0.74
  -9  -1  -1    0.65    0.11
  -9  -1  -1    0.42    0.22
  -9  -1  -1    0.66    0.12
  -9  -1  -1    0.91    0.22
  -9   1  -1    0.53    0.22
  -9   1  -1    0.59    0.24
 -10  -2   1    0.05    0.20
 -10  -2   1    0.00    0.26
 -10   2   1   -0.09    0.20
 -10   2   1    0.07    0.22
  -9  -2   1    0.22    0.18
  -9  -2   1    0.18    0.09
  -9  -2   1    0.25    0.19
  -9   2   1    0.37    0.21
  -8  -2   1    0.54    0.09
  -8  -2   1    0.57    0.18
  -8  -2   1    0.27    0.16
  -8  -2   1    0.58    0.08
  -8   2   1    0.81    0.11
  -8   2   1    0.36    0.22
   8   2  -1    0.23    0.15
  -8   2   1    0.58    0.17
  -8   2   1    0.44    0.09
  -7  -2   1   -0.16    0.11
  -7  -2   1   -0.09    0.06
  -7  -2   1   -0.10    0.12
   7  -2  -1   -0.17    0.07
  -7  -2   1   -0.18    0.08
  -7  -2   1   -0.21    0.13
  -7  -2   1   -0.11    0.09
  -7  -2   1    0.04    0.08
   7   2  -1   -0.13    0.07
  -7   2   1    0.01    0.11
  -7   2   1   -0.16    0.13
  -7   2   1   -0.04    0.07
  -7   2   1   -0.14    0.13
  -7   2   1    0.03    0.07
   7   2  -1    0.01    0.11
  -7   2   1    0.00    0.06
  -6  -2   1   12.96    0.57
  -6  -2   1   12.86    0.41
  -6  -2   1   12.35    0.42
  -6  -2   1   12.81    0.40
  -6  -2   1   12.08    0.42
  -6  -2   1   12.14    0.45
  -6  -2   1   12.54    0.45
   6  -2  -1   10.98    0.42
  -6  -2   1   12.95    0.55
  -6  -2   1   11.92    0.47
  -6   2   1   11.43    0.40
   6   2  -1   12.42    0.42
  -6   2   1   11.33    0.44
   6   2  -1   12.07    0.56
  -6   2   1   12.75    0.58
  -6   2   1   11.66    0.56
  -6   2   1   11.27    0.49
  -6   2   1   11.99    0.41
   6   2  -1   10.96    0.43
  -6   2   1   12.18    0.42
  -5  -2   1    0.98    0.08
  -5  -2   1    0.74    0.10
   5  -2  -1    0.97    0.08
  -5  -2   1    0.86    0.12
  -5  -2   1    1.10    0.10
  -5  -2   1    1.01    0.08
  -5  -2   1    1.16    0.10
  -5  -2   1    0.90    0.13
  -5  -2   1    0.81    0.13
  -5   2   1    1.13    0.15
  -5   2   1    0.93    0.09
   5   2  -1    1.03    0.10
   5   2  -1    0.91    0.10
   5   2  -1    0.78    0.14
  -5   2   1    1.07    0.08
  -5   2   1    0.92    0.11
  -5   2   1    0.90    0.15
  -5   2   1    1.14    0.11
  -4   2   1   49.30    1.60
   4   2  -1   50.12    1.55
   4   2  -1   52.02    1.55
  -3  -2   1   55.63    4.07
  -3   2   1   45.28    2.82
  -3   2   1   45.52    3.05
   3   2  -1   46.92    3.69
  -2  -2   1  103.18    5.65
   2   2  -1  101.05    5.41
  -1   2   1   12.63    1.12
   0  -2  -1   33.61    2.46
   0  -2   1   24.05    2.45
   0   2   1   26.89    2.19
   1  -2   1    0.37    0.06
  -1  -2  -1    0.41    0.07
   1  -2   1    0.37    0.06
   1  -2   1    0.51    0.04
  -1  -2  -1    0.47    0.06
  -1  -2  -1    0.44    0.06
  -1  -2  -1    0.37    0.06
  -1  -2  -1    0.31    0.05
   1  -2   1    0.59    0.08
  -1  -2  -1    0.46    0.05
  -1   2  -1    0.40    0.10
   1   2   1    0.37    0.06
   1   2   1    0.38    0.06
   1   2   1    0.39    0.05
  -1   2  -1    0.50    0.07
   1   2   1    0.39    0.06
  -1   2  -1    0.39    0.07
   2  -2   1    7.62    0.27
  -2  -2  -1    7.94    0.27
  -2  -2  -1    7.75    0.27
   2  -2   1    8.10    0.32
  -2  -2  -1    7.69    0.28
  -2  -2  -1    7.62    0.31
  -2  -2  -1    8.38    0.32
  -2  -2  -1    7.87    0.29
   2  -2   1    7.84    0.28
   2   2   1    8.00    0.27
  -2   2  -1    7.81    0.27
   2   2   1    7.72    0.28
  -2   2  -1    7.65    0.26
   2   2   1    8.03    0.28
  -2   2  -1    8.34    0.33
   2   2   1    7.97    0.27
   2   2   1    8.01    0.32
  -2   2  -1    7.64    0.28
  -2   2  -1    8.02    0.29
  -3  -2  -1    2.70    0.12
  -3  -2  -1    2.68    0.20
   3  -2   1    2.25    0.13
  -3  -2  -1    2.43    0.13
  -3  -2  -1    2.36    0.16
   3  -2   1    2.59    0.13
  -3  -2  -1    2.30    0.19
  -3  -2  -1    2.50    0.14
   3  -2   1    2.34    0.21
   3  -2   1    2.47    0.13
  -3   2  -1    2.49    0.15
   3   2   1    2.59    0.19
  -3   2  -1    2.59    0.20
  -3   2  -1    2.52    0.13
   3   2   1    2.49    0.14
  -3   2  -1    2.66    0.14
   3   2   1    2.45    0.15
  -4  -2  -1    7.65    0.36
   4  -2   1    7.00    0.25
  -4  -2  -1    6.96    0.25
   4  -2   1    6.59    0.29
   4  -2   1    7.01    0.37
  -4  -2  -1    6.75    0.29
  -4  -2  -1    6.81    0.27
  -4  -2  -1    6.72    0.34
   4  -2   1    6.94    0.27
  -4  -2  -1    6.73    0.28
  -4  -2  -1    6.82    0.27
   4   2   1    6.74    0.27
   4   2   1    6.91    0.36
  -4   2  -1    6.67    0.26
   4   2   1    6.88    0.27
  -4   2  -1    7.25    0.36
  -4   2  -1    6.81    0.31
  -4   2  -1    6.50    0.29
  -4   2  -1    6.75    0.26
   5  -2   1   23.16    0.76
  -5  -2  -1   23.07    0.77
  -5  -2  -1   22.61    0.80
  -5  -2  -1   23.91    0.77
   5  -2   1   23.51    0.89
  -5  -2  -1   23.77    0.75
   5  -2   1   24.00    0.77
  -5  -2  -1   25.16    0.96
  -5  -2  -1   24.14    0.87
  -5   2  -1   23.62    0.80
   5   2   1   24.00    0.77
   5   2   1   24.55    0.76
   5   2   1   23.40    0.90
   5   2   1   23.24    0.76
  -5   2  -1   23.39    0.76
   5   2   1   24.05    0.78
  -5   2  -1   23.07    1.10
  -5   2  -1   23.48    0.77
   6  -2   1    2.07    0.15
  -6  -2  -1    2.14    0.12
  -6  -2  -1    1.51    0.19
   6  -2   1    1.95    0.28
  -6  -2  -1    2.00    0.17
  -6  -2  -1    2.23    0.21
   6  -2   1    1.75    0.16
  -6  -2  -1    1.85    0.17
  -6  -2  -1    2.33    0.29
  -6   2  -1    2.06    0.31
   6   2   1    1.95    0.27
  -6   2  -1    1.72    0.16
   6   2   1    2.00    0.16
  -6   2  -1    1.57    0.21
  -6   2  -1    1.90    0.16
   6   2   1    2.09    0.17
  -7  -2  -1    5.82    0.28
  -7  -2  -1    5.09    0.27
  -7  -2  -1    5.77    0.43
  -7  -2  -1    5.86    0.32
   7  -2   1    5.93    0.24
  -7  -2  -1    5.66    0.42
   7  -2   1    6.03    0.26
   7   2   1    5.53    0.42
  -7   2  -1    5.61    0.45
  -7   2  -1    5.44    0.31
  -7   2  -1    5.35    0.26
   7   2   1    5.85    0.26
   7   2   1    5.58    0.27
  -8  -2  -1    3.59    0.42
  -8  -2  -1    3.63    0.21
  -8  -2  -1    4.12    0.29
  -8  -2  -1    3.83    0.41
   8   2   1    3.41    0.38
  -8   2  -1    4.21    0.44
  -8   2  -1    3.79    0.27
  -8   2  -1    3.61    0.24
  -8   2  -1    3.76    0.43
  -9  -2  -1    0.86    0.12
  -9  -2  -1    0.55    0.35
  -9  -2  -1    0.97    0.25
  -9  -2  -1    0.70    0.13
  -9   2  -1    0.69    0.25
  -9   2  -1    0.89    0.25
 -10  -3   1    2.00    0.16
 -10  -3   1    1.76    0.29
 -10  -3   1    2.84    0.45
 -10   3   1    2.11    0.39
 -10   3   1    2.46    0.37
  -9  -3   1    0.40    0.20
  -9  -3   1    0.27    0.19
  -9   3   1    0.28    0.21
  -8  -3   1   36.83    1.12
  -8  -3   1   35.53    1.12
  -8  -3   1   33.06    1.18
  -8  -3   1   38.44    1.33
  -8  -3   1   36.44    1.32
   8   3  -1   32.07    1.32
  -8   3   1   36.70    1.32
  -7  -3   1    4.99    0.39
  -7  -3   1    4.73    0.25
  -7  -3   1    4.85    0.22
  -7  -3   1    4.75    0.23
  -7  -3   1    5.06    0.21
  -7  -3   1    5.17    0.24
  -7  -3   1    5.48    0.38
   7  -3  -1    5.44    0.20
   7   3  -1    5.28    0.23
   7   3  -1    4.57    0.37
  -7   3   1    4.80    0.38
   7   3  -1    4.84    0.23
  -7   3   1    5.20    0.41
  -7   3   1    5.40    0.26
  -7   3   1    5.23    0.22
  -7   3   1    5.03    0.20
  -6  -3   1    2.15    0.15
  -6  -3   1    2.19    0.12
  -6  -3   1    2.11    0.18
  -6  -3   1    2.30    0.14
  -6  -3   1    2.38    0.19
  -6  -3   1    2.05    0.15
  -6  -3   1    1.85    0.26
  -6  -3   1    2.20    0.18
  -6  -3   1    1.91    0.28
   6   3  -1    2.10    0.15
   6   3  -1    1.86    0.27
  -6   3   1    2.11    0.29
  -6   3   1    1.90    0.14
   6   3  -1    2.15    0.15
   5  -3  -1    2.07    0.10
  -5  -3   1    1.95    0.13
  -5  -3   1    1.76    0.11
  -5  -3   1    2.08    0.21
  -5  -3   1    1.84    0.15
  -5  -3   1    1.88    0.15
  -5  -3   1    1.76    0.16
  -5  -3   1    2.08    0.13
  -5   3   1    2.03    0.13
  -5   3   1    1.76    0.18
   5   3  -1    1.89    0.21
  -5   3   1    2.07    0.10
  -5   3   1    2.05    0.13
   5   3  -1    1.77    0.13
  -5   3   1    1.98    0.10
   5   3  -1    2.04    0.13
  -5   3   1    2.03    0.24
  -4  -3   1   94.54    6.82
  -4   3   1   88.49    5.52
   4   3  -1   93.52    6.68
  -4   3   1   95.12    4.97
   3  -3  -1    5.40    0.19
  -3  -3   1    5.78    0.21
  -3  -3   1    5.82    0.21
  -3  -3   1    6.14    0.23
  -3  -3   1    6.24    0.26
  -3  -3   1    5.40    0.21
  -3  -3   1    5.75    0.20
  -3  -3   1    5.76    0.20
   3  -3  -1    5.95    0.27
  -3  -3   1    5.74    0.26
  -3   3   1    5.90    0.19
   3   3  -1    5.75    0.23
   3   3  -1    5.82    0.21
  -3   3   1    5.31    0.25
  -3   3   1    5.63    0.19
  -3   3   1    5.57    0.28
  -3   3   1    5.34    0.21
   3   3  -1    6.17    0.21
   3   3  -1    5.77    0.21
   3   3  -1    5.60    0.27
   3   3  -1    6.43    0.23
   3   3  -1    5.50    0.27
   2  -3  -1  320.88   11.74
  -2  -3   1  318.06   13.43
  -2   3   1  304.58   11.53
   2   3  -1  316.11   12.96
  -1  -3   1   12.22    0.39
   1  -3  -1   12.05    0.38
  -1  -3   1   12.13    0.39
   1  -3  -1   11.74    0.37
   1  -3  -1   11.75    0.41
   1  -3  -1   12.11    0.38
  -1  -3   1   12.48    0.38
  -1  -3   1   11.77    0.40
   1   3  -1   11.43    0.40
  -1   3   1   11.90    0.38
  -1   3   1   11.78    0.37
   1   3  -1   11.57    0.38
  -1   3   1   11.75    0.40
   1   3  -1   12.27    0.38
  -1   3   1   12.12    0.38
   1   3  -1   11.86    0.39
   1   3  -1   11.62    0.39
  -1   3   1   12.21    0.37
   0  -3   1   62.27    4.61
   0  -3  -1   64.45    4.08
   0   3   1   67.91    4.15
   0   3  -1   52.34    4.36
  -1  -3  -1    7.94    0.28
   1  -3   1    7.81    0.25
  -1  -3  -1    7.18    0.27
  -1  -3  -1    7.36    0.26
   1  -3   1    7.70    0.28
   1  -3   1    7.91    0.26
  -1  -3  -1    7.67    0.27
   1  -3   1    7.66    0.26
  -1  -3  -1    7.64    0.28
   1   3   1    7.61    0.28
  -1   3  -1    8.03    0.26
   1   3   1    7.28    0.26
   1   3   1    7.57    0.27
  -1   3  -1    7.54    0.26
  -1   3  -1    8.05    0.25
  -1   3  -1    7.59    0.28
   1   3   1    8.24    0.29
   1   3   1    7.40    0.27
   1   3   1    7.06    0.27
   2  -3   1  152.61    8.76
  -2  -3  -1  149.28    8.69
  -2   3  -1  144.64    8.71
  -3  -3  -1    0.01    0.07
  -3  -3  -1    0.10    0.06
   3  -3   1    0.10    0.08
   3  -3   1    0.02    0.06
  -3  -3  -1    0.04    0.08
   3  -3   1    0.01    0.06
  -3  -3  -1    0.02    0.07
   3  -3   1    0.01    0.06
  -3  -3  -1    0.05    0.06
   3   3   1   -0.01    0.07
  -3   3  -1   -0.05    0.05
  -3   3  -1    0.01    0.08
  -3   3  -1   -0.02    0.06
   3   3   1   -0.01    0.06
   3   3   1    0.00    0.06
  -3   3  -1   -0.03    0.08
   3   3   1    0.05    0.07
  -3   3  -1    0.01    0.05
   4  -3   1   39.65    1.24
  -4  -3  -1   40.40    1.26
  -4  -3  -1   40.08    1.25
  -4  -3  -1   41.63    1.37
   4  -3   1   41.08    1.27
  -4  -3  -1   39.41    1.24
  -4  -3  -1   37.80    1.25
   4  -3   1   38.79    1.22
  -4  -3  -1   39.59    1.24
  -4   3  -1   39.08    1.23
   4   3   1   38.59    1.25
   4   3   1   39.75    1.25
  -4   3  -1   39.45    1.26
  -4   3  -1   40.44    1.23
  -4   3  -1   39.05    1.29
   4   3   1   39.55    1.34
  -5  -3  -1    1.76    0.23
  -5  -3  -1    1.98    0.16
  -5  -3  -1    2.53    0.39
  -5  -3  -1    1.73    0.18
  -5  -3  -1    1.84    0.15
   5  -3   1    1.88    0.22
   5  -3   1    1.75    0.14
  -5  -3  -1    2.09    0.13
   5  -3   1    1.70    0.15
  -5  -3  -1    2.08    0.17
  -5   3  -1    1.55    0.18
   5   3   1    1.94    0.15
  -5   3  -1    2.25    0.26
  -5   3  -1    1.73    0.14
  -5   3  -1    1.89    0.20
   5   3   1    1.87    0.14
   5   3   1    1.90    0.23
   5   3   1    1.95    0.15
   5   3   1    1.87    0.14
  -5   3  -1    1.52    0.13
  -6  -3  -1   22.95    0.78
   6  -3   1   23.54    0.76
  -6  -3  -1   24.58    0.91
   6  -3   1   23.84    0.77
  -6  -3  -1   24.14    0.90
  -6  -3  -1   23.37    0.75
  -6  -3  -1   22.64    0.78
  -6  -3  -1   23.99    0.81
  -6  -3  -1   22.62    0.80
  -6   3  -1   20.71    0.77
  -6   3  -1   22.75    0.76
  -6   3  -1   23.75    0.93
   6   3   1   23.51    0.78
   6   3   1   22.89    0.77
   6   3   1   22.73    0.93
  -6   3  -1   23.63    0.81
  -7  -3  -1    3.88    0.38
  -7  -3  -1    4.20    0.24
  -7  -3  -1    3.76    0.24
  -7  -3  -1    3.87    0.18
   7  -3   1    4.30    0.21
  -7  -3  -1    4.31    0.28
  -7  -3  -1    4.29    0.38
   7  -3   1    4.10    0.19
  -7   3  -1    3.97    0.22
   7   3   1    4.08    0.23
  -7   3  -1    3.83    0.40
   7   3   1    3.82    0.24
  -7   3  -1    4.08    0.22
  -7   3  -1    4.43    0.28
   7   3   1    4.50    0.39
  -8  -3  -1    2.05    0.37
  -8  -3  -1    2.45    0.26
  -8  -3  -1    1.90    0.18
  -8  -3  -1    2.23    0.17
  -8  -3  -1    1.53    0.25
  -8   3  -1    2.05    0.31
  -8   3  -1    1.76    0.27
  -8   3  -1    2.12    0.18
  -8   3  -1    2.24    0.24
   8   3   1    1.88    0.33
  -9  -3  -1    0.03    0.10
  -9  -3  -1    0.08    0.20
  -9  -3  -1   -0.10    0.10
  -9  -3  -1   -0.10    0.26
  -9   3  -1   -0.18    0.18
  -9   3  -1   -0.03    0.19
  -9  -4   1    4.78    0.23
  -9  -4   1    4.22    0.44
  -9  -4   1    4.95    0.48
  -9   4   1    5.05    0.52
  -8  -4   1    6.45    0.46
  -8  -4   1    6.31    0.32
  -8  -4   1    5.65    0.43
  -8  -4   1    5.80    0.26
  -8  -4   1    6.02    0.25
  -8   4   1    7.12    0.48
  -8   4   1    6.14    0.49
   8   4  -1    5.54    0.43
  -7  -4   1    0.58    0.17
  -7  -4   1    0.77    0.11
  -7  -4   1    0.74    0.16
  -7  -4   1    0.69    0.09
  -7  -4   1    0.63    0.11
  -7  -4   1    0.68    0.09
  -7  -4   1    0.59    0.12
  -7  -4   1    0.87    0.14
  -7   4   1    0.68    0.18
  -7   4   1    0.89    0.10
  -7   4   1    0.65    0.17
  -7   4   1    1.06    0.16
   7   4  -1    0.57    0.09
   7   4  -1    0.63    0.16
  -7   4   1    0.78    0.10
   7   4  -1    0.80    0.11
  -6  -4   1   -0.05    0.08
  -6  -4   1    0.02    0.09
  -6  -4   1   -0.03    0.06
  -6  -4   1   -0.12    0.08
  -6  -4   1   -0.08    0.11
  -6  -4   1   -0.08    0.11
  -6  -4   1    0.01    0.10
  -6  -4   1   -0.07    0.11
   6   4  -1   -0.11    0.11
  -6   4   1   -0.11    0.07
   6   4  -1   -0.03    0.08
   6   4  -1   -0.10    0.08
  -6   4   1   -0.05    0.13
  -5  -4   1    1.53    0.22
  -5  -4   1    1.47    0.13
  -5  -4   1    1.58    0.12
  -5  -4   1    1.49    0.16
  -5  -4   1    1.55    0.10
   5  -4  -1    1.67    0.10
  -5  -4   1    1.80    0.20
  -5  -4   1    1.61    0.15
  -5  -4   1    1.59    0.15
   5   4  -1    1.69    0.22
  -5   4   1    1.49    0.23
  -5   4   1    1.77    0.09
   5   4  -1    1.36    0.13
  -5   4   1    1.60    0.12
  -5   4   1    1.65    0.09
  -5   4   1    1.75    0.13
   5   4  -1    1.60    0.13
  -5   4   1    1.62    0.18
  -4  -4   1    0.42    0.09
   4  -4  -1    0.56    0.06
  -4  -4   1    0.71    0.08
  -4  -4   1    0.60    0.07
  -4  -4   1    0.50    0.08
  -4  -4   1    0.75    0.09
  -4  -4   1    0.49    0.09
  -4  -4   1    0.50    0.07
  -4  -4   1    0.56    0.07
  -4  -4   1    0.37    0.09
  -4   4   1    0.60    0.07
   4   4  -1    0.55    0.08
   4   4  -1    0.47    0.10
  -4   4   1    0.72    0.06
  -4   4   1    0.53    0.08
   4   4  -1    0.55    0.09
  -4   4   1    0.44    0.11
  -4   4   1    0.53    0.06
   4   4  -1    0.58    0.09
  -3  -4   1   31.85    1.00
  -3  -4   1   30.93    1.00
   3  -4  -1   32.69    0.98
  -3   4   1   31.45    1.04
   3   4  -1   32.48    1.00
   3   4  -1   32.79    1.00
   3   4  -1   31.71    0.99
   3   4  -1   31.14    1.05
  -3   4   1   32.58    0.99
   3   4  -1   31.61    1.00
  -3   4   1   32.53    0.98
  -2  -4   1  357.41   15.40
   2  -4  -1  352.58   15.17
  -2   4   1  348.89   13.44
   2   4  -1  335.01   14.69
   1  -4  -1    7.06    0.23
   0  -4  -1   20.25    2.45
   0  -4   1   22.91    3.83
   0   4   1   20.54    2.48
   1  -4   1   36.55    3.91
  -1   4  -1   39.42    4.06
   1   4   1   39.46    3.80
  -2  -4  -1   79.29    6.14
   2  -4   1   92.90    7.12
   2   4   1   83.55    6.37
  -2   4  -1   88.79    6.57
  -3  -4  -1   45.21    1.44
   3   4   1   47.10    1.44
   3   4   1   46.87    1.44
  -4  -4  -1  103.52    8.19
  -4   4  -1   90.50    7.96
   4   4   1   91.23    7.85
  -4   4  -1  103.47    7.46
  -5  -4  -1    8.94    0.34
  -5  -4  -1    8.06    0.34
  -5  -4  -1    8.51    0.42
  -5  -4  -1    8.73    0.36
  -5  -4  -1    8.81    0.34
   5  -4   1    8.82    0.33
   5  -4   1    8.54    0.32
  -5  -4  -1    8.81    0.33
   5   4   1    8.74    0.34
   5   4   1    8.45    0.44
   5   4   1    9.15    0.34
  -5   4  -1    8.87    0.32
  -5   4  -1    8.75    0.32
  -5   4  -1    9.28    0.48
  -5   4  -1    8.44    0.32
  -5   4  -1    8.50    0.36
   5   4   1    8.60    0.34
  -5   4  -1    8.23    0.39
  -6  -4  -1   71.79    2.34
  -6  -4  -1   74.67    2.33
   6  -4   1   75.94    2.31
  -6  -4  -1   75.80    2.43
   6  -4   1   76.19    2.31
  -6  -4  -1   73.77    2.31
  -6  -4  -1   79.97    2.46
  -6  -4  -1   76.45    2.35
  -6  -4  -1   74.15    2.33
   6   4   1   72.69    2.30
  -6   4  -1   75.42    2.35
  -6   4  -1   74.47    2.30
   6   4   1   71.38    2.47
   6   4   1   75.59    2.33
   6   4   1   76.78    2.30
  -6   4  -1   72.99    2.34
  -6   4  -1   77.31    2.50
  -6   4  -1   72.68    2.31
  -7  -4  -1    4.22    0.25
   7  -4   1    5.29    0.29
  -7  -4  -1    4.16    0.25
   7  -4   1    5.06    0.21
  -7  -4  -1    5.03    0.30
  -7  -4  -1    4.66    0.39
  -7  -4  -1    4.73    0.24
  -7  -4  -1    4.61    0.22
  -7  -4  -1    4.33    0.40
   7   4   1    4.62    0.25
  -7   4  -1    4.52    0.29
  -7   4  -1    4.52    0.23
  -7   4  -1    4.61    0.42
   7   4   1    4.31    0.39
  -7   4  -1    4.80    0.24
  -8  -4  -1    0.88    0.12
  -8  -4  -1    1.10    0.19
  -8  -4  -1    0.45    0.19
  -8  -4  -1    0.70    0.22
  -8  -4  -1    0.66    0.13
  -8   4  -1    0.76    0.12
   8   4   1    0.73    0.19
  -8   4  -1    0.89    0.18
  -8   4  -1    0.61    0.22
  -9  -4  -1   -0.25    0.23
  -9  -4  -1   -0.06    0.11
  -9  -4  -1   -0.12    0.10
  -9  -4  -1   -0.08    0.19
  -9   4  -1    0.12    0.20
  -9   4  -1   -0.12    0.20
  -9  -5   1    0.02    0.18
  -9  -5   1    0.06    0.10
  -9  -5   1    0.04    0.17
  -9   5   1    0.09    0.26
  -8  -5   1    0.47    0.10
  -8  -5   1    0.27    0.10
  -8  -5   1    0.21    0.18
  -8  -5   1    0.39    0.16
   8   5  -1    0.13    0.13
  -8   5   1    0.34    0.18
  -8   5   1    0.38    0.18
  -7  -5   1    1.42    0.20
  -7  -5   1    1.41    0.13
  -7  -5   1    0.87    0.12
  -7  -5   1    1.15    0.14
  -7  -5   1    1.10    0.18
  -7  -5   1    1.16    0.15
  -7  -5   1    0.94    0.14
  -7  -5   1    0.91    0.17
  -7   5   1    1.35    0.11
  -7   5   1    1.17    0.11
   7   5  -1    1.25    0.20
   7   5  -1    1.18    0.15
  -7   5   1    1.57    0.18
   7   5  -1    1.27    0.14
  -7   5   1    1.09    0.23
  -6  -5   1   13.15    0.45
  -6  -5   1   13.38    0.49
  -6  -5   1   13.88    0.58
  -6  -5   1   12.72    0.47
  -6  -5   1   13.36    0.58
  -6  -5   1   13.43    0.50
  -6  -5   1   13.37    0.47
  -6  -5   1   13.64    0.46
  -6   5   1   13.62    0.43
  -6   5   1   12.62    0.48
   6   5  -1   13.43    0.48
   6   5  -1   12.93    0.60
  -6   5   1   13.96    0.64
  -6   5   1   13.20    0.43
  -6   5   1   13.22    0.45
   6   5  -1   12.93    0.47
  -5  -5   1   47.20    1.53
  -5  -5   1   44.00    1.43
  -5  -5   1   44.66    1.46
   5  -5  -1   45.96    1.41
  -5  -5   1   46.17    1.42
  -5  -5   1   46.02    1.43
  -5  -5   1   46.24    1.42
  -5  -5   1   45.26    1.43
  -5  -5   1   46.16    1.51
  -5   5   1   48.77    1.66
  -5   5   1   46.03    1.43
   5   5  -1   46.55    1.54
  -5   5   1   44.75    1.42
   5   5  -1   47.01    1.44
   5   5  -1   44.92    1.44
  -5   5   1   43.59    1.50
  -5   5   1   44.93    1.40
  -5   5   1   47.26    1.40
   4  -5  -1   18.29    0.56
  -4  -5   1   16.33    0.61
  -4  -5   1   17.88    0.59
  -4  -5   1   18.76    0.65
  -4  -5   1   18.57    0.58
  -4  -5   1   18.06    0.59
   4  -5  -1   18.18    0.56
  -4  -5   1   17.49    0.62
  -4  -5   1   17.69    0.58
  -4  -5   1   17.95    0.59
  -4   5   1   18.80    0.70
  -4   5   1   18.07    0.58
  -4   5   1   17.20    0.58
   4   5  -1   17.62    0.59
  -4   5   1   18.26    0.56
   4   5  -1   18.48    0.59
  -4   5   1   18.05    0.56
   4   5  -1   17.71    0.66
   4   5  -1   17.85    0.58
   4   5  -1   17.78    0.59
  -4   5   1   16.41    0.64
   4   5  -1   17.78    0.67
  -3  -5   1   24.37    0.80
  -3  -5   1   25.49    0.80
  -3  -5   1   25.19    0.83
   3  -5  -1   24.87    0.80
  -3  -5   1   24.74    0.80
  -3  -5   1   24.96    0.81
   3  -5  -1   26.32    0.79
   3  -5  -1   25.38    0.78
   3  -5  -1   25.48    0.78
  -3  -5   1   25.12    0.84
   3   5  -1   26.04    0.85
  -3   5   1   24.34    0.80
   3   5  -1   25.15    0.79
  -3   5   1   24.06    0.84
  -3   5   1   25.50    0.78
   3   5  -1   24.78    0.80
   3   5  -1   25.17    0.86
   3   5  -1   25.83    0.81
   3   5  -1   25.96    0.81
  -3   5   1   26.12    0.78
  -3   5   1   25.99    0.79
  -2  -5   1   32.27    0.98
   2  -5  -1   27.97    1.00
   2  -5  -1   31.75    0.96
  -2  -5   1   31.94    0.97
  -2  -5   1   31.34    1.00
  -2   5   1   31.35    1.00
  -1  -5   1   13.86    0.46
  -1  -5   1   14.11    0.46
   1  -5  -1   13.88    0.48
  -1  -5   1   13.07    0.47
  -1  -5   1   14.17    0.48
   1  -5  -1   14.41    0.45
  -1  -5   1   14.06    0.48
  -1  -5   1   14.22    0.45
   1  -5  -1   14.04    0.45
   1  -5  -1   14.38    0.45
   1  -5  -1   13.89    0.47
   1   5  -1   14.04    0.45
  -1   5   1   14.06    0.47
   1   5  -1   14.25    0.46
   1   5  -1   13.93    0.46
   1   5  -1   13.97    0.48
  -1   5   1   14.19    0.44
   1   5  -1   14.10    0.46
  -1   5   1   14.21    0.47
  -1   5   1   14.17    0.45
   1   5  -1   14.13    0.45
  -1   5   1   14.77    0.46
   0  -5   1    2.33    0.12
   0  -5   1    2.55    0.12
   0  -5   1    2.46    0.15
   0  -5  -1    2.39    0.11
   0  -5  -1    2.30    0.11
   0  -5  -1    2.42    0.12
   0  -5   1    2.33    0.16
   0  -5   1    2.19    0.13
   0  -5  -1    2.18    0.12
   0  -5  -1    2.11    0.12
   0  -5  -1    2.47    0.14
   0  -5  -1    2.41    0.13
   0  -5   1    2.25    0.11
   0  -5   1    2.17    0.10
   0  -5  -1    2.53    0.10
   0  -5   1    2.16    0.13
   0   5  -1    2.52    0.11
   0   5  -1    2.33    0.11
   0   5   1    2.27    0.12
   0   5   1    2.22    0.12
   0   5   1    2.71    0.15
   0   5  -1    2.36    0.12
   0   5   1    2.00    0.11
   0   5  -1    2.30    0.15
   0   5   1    2.35    0.10
   0   5   1    2.28    0.12
   0   5   1    2.48    0.13
  -1  -5  -1    1.27    0.11
  -1  -5  -1    1.11    0.09
  -1  -5  -1    1.18    0.08
  -1  -5  -1    1.10    0.08
   1  -5   1    1.23    0.09
   1  -5   1    1.16    0.06
   1  -5   1    1.13    0.10
  -1  -5  -1    1.25    0.06
  -1  -5  -1    1.35    0.09
   1  -5   1    1.22    0.11
  -1  -5  -1    1.14    0.09
  -1  -5  -1    1.10    0.09
   1  -5   1    1.35    0.08
  -1  -5  -1    1.40    0.09
   1   5   1    1.06    0.09
  -1   5  -1    1.21    0.08
  -1   5  -1    1.27    0.09
   1   5   1    1.17    0.12
   1   5   1    1.17    0.10
  -1   5  -1    1.21    0.06
  -1   5  -1    1.23    0.10
   1   5   1    1.35    0.10
  -1   5  -1    1.33    0.08
   1   5   1    1.17    0.10
   1   5   1    1.15    0.09
  -1   5  -1    1.17    0.11
   2  -5   1   16.01    0.51
  -2  -5  -1   15.28    0.52
  -2  -5  -1   15.67    0.52
  -2  -5  -1   15.29    0.52
  -2  -5  -1   15.62    0.54
   2  -5   1   15.66    0.50
   2  -5   1   15.86    0.52
  -2  -5  -1   15.79    0.52
  -2  -5  -1   16.21    0.54
   2   5   1   15.29    0.52
  -2   5  -1   15.47    0.50
   2   5   1   15.64    0.52
  -2   5  -1   15.49    0.50
  -2   5  -1   15.46    0.49
  -2   5  -1   15.40    0.53
  -2   5  -1   15.68    0.57
   2   5   1   15.05    0.54
   2   5   1   16.06    0.56
   2   5   1   15.65    0.53
  -2   5  -1   15.59    0.50
   2   5   1   15.81    0.52
  -3  -5  -1   55.65    1.79
   4  -5   1   35.58    1.07
  -4  -5  -1   34.04    1.10
   4  -5   1   34.57    1.09
  -4  -5  -1   33.32    1.10
   4  -5   1   36.66    1.13
  -4  -5  -1   36.78    1.17
  -4  -5  -1   33.67    1.10
  -4  -5  -1   35.29    1.16
  -4  -5  -1   34.16    1.09
  -4   5  -1   35.54    1.22
  -4   5  -1   34.42    1.08
   4   5   1   34.25    1.10
   4   5   1   35.28    1.20
  -4   5  -1   33.61    1.15
   4   5   1   34.40    1.10
  -4   5  -1   33.75    1.08
  -4   5  -1   34.29    1.11
  -4   5  -1   34.04    1.07
   4   5   1   33.21    1.11
  -5  -5  -1   23.80    0.80
  -5  -5  -1   25.13    0.88
  -5  -5  -1   24.30    0.81
  -5  -5  -1   24.79    0.94
  -5  -5  -1   25.17    0.89
  -5  -5  -1   24.15    0.80
   5  -5   1   24.46    0.79
   5  -5   1   25.28    0.80
  -5  -5  -1   23.58    0.80
   5   5   1   24.90    0.81
  -5   5  -1   23.95    0.79
   5   5   1   23.87    0.92
  -5   5  -1   24.51    0.78
  -5   5  -1   22.65    0.86
   5   5   1   23.55    0.81
  -5   5  -1   24.86    0.83
  -5   5  -1   25.52    0.95
   5   5   1   24.57    0.81
  -5   5  -1   24.32    0.78
  -6  -5  -1    5.77    0.29
  -6  -5  -1    5.96    0.28
  -6  -5  -1    6.90    0.40
   6  -5   1    6.34    0.28
  -6  -5  -1    5.52    0.29
  -6  -5  -1    5.93    0.28
  -6  -5  -1    6.59    0.27
   6  -5   1    5.99    0.26
  -6  -5  -1    6.54    0.40
   6   5   1    5.96    0.26
   6   5   1    6.58    0.28
   6   5   1    6.31    0.29
  -6   5  -1    6.08    0.26
  -6   5  -1    6.08    0.29
  -6   5  -1    5.96    0.26
   6   5   1    5.97    0.41
  -6   5  -1    6.06    0.44
  -6   5  -1    6.16    0.32
   6   5   1    6.37    0.29
  -7  -5  -1    1.70    0.16
  -7  -5  -1    1.52    0.23
   7  -5   1    1.98    0.15
  -7  -5  -1    2.12    0.30
  -7  -5  -1    1.76    0.20
  -7  -5  -1    1.47    0.18
  -7  -5  -1    1.72    0.17
   7   5   1    1.72    0.30
  -7   5  -1    1.77    0.24
  -7   5  -1    1.48    0.25
   7   5   1    1.81    0.18
  -7   5  -1    1.79    0.15
  -7   5  -1    1.89    0.16
  -8  -5  -1    3.72    0.29
  -8  -5  -1    3.06    0.37
  -8  -5  -1    3.33    0.27
  -8  -5  -1    3.45    0.21
  -8  -5  -1    3.85    0.43
   8   5   1    3.07    0.36
  -8   5  -1    3.53    0.29
  -8   5  -1    3.32    0.45
  -9  -5  -1    0.32    0.21
  -9  -5  -1    0.20    0.11
  -9  -5  -1    0.25    0.12
  -9  -5  -1    0.10    0.20
  -9   5  -1    0.28    0.20
  -9   5  -1    0.36    0.25
  -9  -6   1   11.50    0.64
  -9  -6   1   12.18    0.45
  -9  -6   1   12.25    0.66
  -9  -6   1   12.46    0.45
  -9   6   1   12.74    0.96
  -8  -6   1    0.18    0.10
  -8  -6   1    0.23    0.16
  -8  -6   1    0.11    0.15
  -8  -6   1    0.35    0.15
  -8  -6   1    0.26    0.10
   8   6  -1    0.28    0.14
  -8   6   1    0.25    0.17
  -8   6   1    0.45    0.20
  -7  -6   1    0.55    0.16
  -7  -6   1    0.52    0.09
  -7  -6   1    0.40    0.14
  -7  -6   1    0.44    0.11
  -7  -6   1    0.35    0.13
  -7  -6   1    0.56    0.14
  -7  -6   1    0.56    0.10
  -7  -6   1    0.55    0.13
  -7   6   1    0.73    0.14
  -7   6   1    0.40    0.19
  -7   6   1    0.36    0.07
   7   6  -1    0.48    0.11
  -7   6   1    0.62    0.08
   7   6  -1    0.44    0.15
  -6  -6   1   36.68    1.20
  -6  -6   1   38.30    1.19
  -6  -6   1   40.03    1.22
  -6  -6   1   37.86    1.18
  -6  -6   1   37.34    1.29
  -6  -6   1   35.95    1.19
  -6  -6   1   36.77    1.23
  -6  -6   1   38.35    1.30
  -6  -6   1   35.98    1.23
  -6   6   1   38.66    1.16
   6   6  -1   38.31    1.21
  -6   6   1   36.14    1.17
   6   6  -1   36.01    1.32
  -6   6   1   37.10    1.20
   6   6  -1   38.33    1.20
  -6   6   1   37.48    1.16
  -6   6   1   38.43    1.37
  -5  -6   1   50.02    1.58
  -5  -6   1   49.31    1.55
  -5  -6   1   49.64    1.54
  -5  -6   1   50.98    1.62
  -5  -6   1   49.83    1.56
   5  -6  -1   51.83    1.55
  -5  -6   1   48.65    1.55
   5  -6  -1   49.60    1.51
   5  -6  -1   50.16    1.52
  -5  -6   1   47.30    1.53
   5   6  -1   45.69    1.59
   5   6  -1   47.86    1.53
   5   6  -1   51.82    1.55
  -5   6   1   46.76    1.61
  -5   6   1   49.36    1.51
  -5   6   1   49.70    1.69
   5   6  -1   48.04    1.64
  -5   6   1   49.87    1.54
  -5   6   1   50.37    1.51
  -5   6   1   49.19    1.53
   5   6  -1   51.06    1.53
  -4  -6   1  101.03    8.27
   4  -6  -1  101.78    6.77
   4   6  -1  104.19    8.67
  -4   6   1   99.41    6.69
   3  -6  -1    0.03    0.04
  -3  -6   1    0.09    0.06
  -3  -6   1    0.05    0.06
   3  -6  -1    0.04    0.04
  -3  -6   1    0.11    0.05
   3  -6  -1   -0.03    0.06
   3  -6  -1    0.09    0.05
  -3  -6   1    0.07    0.05
   3  -6  -1    0.01    0.04
  -3  -6   1    0.08    0.08
  -3  -6   1    0.03    0.05
  -3   6   1    0.06    0.06
  -3   6   1    0.09    0.06
   3   6  -1    0.11    0.08
   3   6  -1    0.03    0.07
  -3   6   1    0.02    0.03
   3   6  -1    0.08    0.08
   3   6  -1    0.10    0.07
   3   6  -1    0.05    0.05
  -3   6   1    0.04    0.09
  -3   6   1    0.01    0.03
   3   6  -1    0.00    0.06
   3   6  -1    0.03    0.07
  -2  -6   1   30.20    0.98
   2  -6  -1   30.94    0.97
   2  -6  -1   31.86    0.96
  -2  -6   1   30.73    0.98
   2  -6  -1   30.75    1.01
  -2  -6   1   30.45    1.00
   2  -6  -1   32.12    0.96
   2  -6  -1   31.76    0.97
  -2  -6   1   30.90    1.00
   2   6  -1   30.68    0.97
  -2   6   1   31.20    0.98
  -2   6   1   30.93    1.01
   2   6  -1   31.96    0.98
   2   6  -1   31.57    1.00
  -2   6   1   30.37    0.96
   1  -6  -1   72.44    5.65
  -1  -6   1   73.11    6.57
   1   6  -1   67.99    5.99
  -1   6   1   73.48    5.59
   0  -6   1    6.26    0.23
   0  -6   1    6.13    0.23
   0  -6  -1    6.08    0.23
   0  -6  -1    6.24    0.22
   0  -6   1    6.16    0.22
   0  -6  -1    6.18    0.21
   0  -6  -1    5.99    0.23
   0  -6   1    6.14    0.21
   0  -6  -1    6.19    0.24
   0  -6  -1    6.07    0.23
   0  -6   1    6.25    0.22
   0  -6   1    6.27    0.22
   0  -6  -1    6.15    0.21
   0  -6   1    6.39    0.25
   0  -6   1    6.08    0.25
   0   6   1    6.25    0.23
   0   6   1    5.70    0.22
   0   6   1    5.89    0.22
   0   6  -1    6.15    0.22
   0   6  -1    6.26    0.25
   0   6  -1    5.97    0.21
   0   6   1    6.31    0.25
   0   6   1    6.07    0.23
   0   6  -1    6.17    0.21
   0   6   1    5.89    0.21
   0   6  -1    6.16    0.25
   0   6   1    5.70    0.22
   0   6   1    6.13    0.21
  -1  -6  -1   71.46    6.20
   1  -6   1   57.72    5.90
  -1   6  -1   63.04    6.04
   1   6   1   55.23    5.24
  -2  -6  -1   12.81    0.42
   2  -6   1   12.79    0.40
   2  -6   1   12.88    0.42
   2  -6   1   12.57    0.42
  -2  -6  -1   12.80    0.45
  -2  -6  -1   12.38    0.44
   2  -6   1   12.69    0.43
  -2  -6  -1   12.08    0.43
   2  -6   1   12.79    0.42
  -2  -6  -1   11.88    0.44
  -2  -6  -1   12.57    0.42
  -2  -6  -1   12.53    0.43
  -2  -6  -1   12.58    0.43
   2   6   1   13.20    0.47
  -2   6  -1   12.91    0.39
  -2   6  -1   12.74    0.43
   2   6   1   12.87    0.43
   2   6   1   12.73    0.45
   2   6   1   11.87    0.43
  -2   6  -1   12.67    0.45
  -2   6  -1   12.49    0.42
  -2   6  -1   12.78    0.41
   2   6   1   12.42    0.43
   2   6   1   12.30    0.46
   3  -6   1   25.12    0.78
  -3  -6  -1   25.43    0.83
   3  -6   1   24.17    0.76
  -3  -6  -1   24.23    0.80
   3  -6   1   24.32    0.78
  -3  -6  -1   23.21    0.75
  -3  -6  -1   23.70    0.79
  -3  -6  -1   24.09    0.79
  -3  -6  -1   24.43    0.78
  -3  -6  -1   24.09    0.80
  -3  -6  -1   25.41    0.87
  -3   6  -1   24.23    0.80
  -3   6  -1   24.46    0.77
  -3   6  -1   24.14    0.77
  -3   6  -1   24.13    0.75
  -3   6  -1   24.18    0.77
   3   6   1   23.66    0.83
   3   6   1   24.70    0.81
   3   6   1   23.07    0.79
   3   6   1   23.64    0.79
   3   6   1   24.39    0.79
   3   6   1   23.77    0.85
  -3   6  -1   24.78    0.87
  -4  -6  -1    1.58    0.15
   4  -6   1    1.49    0.10
   4  -6   1    1.52    0.14
  -4  -6  -1    1.05    0.15
  -4  -6  -1    1.25    0.19
  -4  -6  -1    1.12    0.11
  -4  -6  -1    1.26    0.11
   4  -6   1    1.26    0.08
  -4  -6  -1    1.26    0.14
  -4  -6  -1    1.44    0.14
  -4  -6  -1    1.05    0.10
   4  -6   1    1.04    0.12
   4   6   1    1.30    0.16
  -4   6  -1    1.38    0.11
   4   6   1    1.31    0.14
  -4   6  -1    1.27    0.20
   4   6   1    1.33    0.14
  -4   6  -1    1.25    0.11
  -4   6  -1    1.20    0.15
   4   6   1    1.32    0.15
  -4   6  -1    1.39    0.09
  -4   6  -1    1.35    0.18
   4   6   1    1.18    0.19
  -5  -6  -1   85.74    2.70
  -5  -6  -1   87.08    2.72
  -5  -6  -1   87.46    2.72
   5   6   1   92.44    2.73
  -5   6  -1   88.66    2.83
  -5   6  -1   87.36    2.70
   6  -6   1    2.95    0.17
  -6  -6  -1    2.87    0.31
  -6  -6  -1    2.96    0.20
  -6  -6  -1    2.93    0.30
  -6  -6  -1    3.06    0.21
  -6  -6  -1    3.14    0.25
  -6  -6  -1    2.84    0.19
  -6  -6  -1    2.69    0.17
  -6  -6  -1    2.62    0.19
  -6  -6  -1    2.79    0.20
   6  -6   1    2.70    0.19
  -6   6  -1    3.15    0.33
  -6   6  -1    2.76    0.26
  -6   6  -1    2.64    0.17
   6   6   1    2.78    0.21
   6   6   1    3.10    0.20
  -6   6  -1    2.59    0.17
   6   6   1    2.79    0.31
  -6   6  -1    2.74    0.17
   6   6   1    2.71    0.19
  -7  -6  -1   -0.18    0.09
  -7  -6  -1   -0.13    0.15
  -7  -6  -1   -0.05    0.09
  -7  -6  -1   -0.17    0.14
  -7  -6  -1   -0.03    0.13
  -7  -6  -1   -0.15    0.08
   7   6   1    0.03    0.12
   7   6   1   -0.12    0.10
  -7   6  -1   -0.10    0.08
  -7   6  -1    0.06    0.09
  -7   6  -1   -0.15    0.15
  -8  -6  -1    3.21    0.28
  -8  -6  -1    2.45    0.37
  -8  -6  -1    2.47    0.38
  -8  -6  -1    3.03    0.20
  -8  -6  -1    2.70    0.22
   8   6   1    2.57    0.34
  -8   6  -1    2.81    0.40
  -8   6  -1    3.26    0.28
  -9  -6  -1    0.46    0.12
  -9  -6  -1    0.51    0.21
  -9  -6  -1    0.80    0.26
  -9  -6  -1    0.16    0.13
  -9  -6  -1    0.28    0.21
  -9   6  -1    0.71    0.27
  -9   6  -1    0.60    0.23
  -9  -7   1    9.67    0.59
  -9  -7   1   11.03    0.44
  -9  -7   1   12.90    0.70
  -9  -7   1   10.74    0.42
  -9   7   1   12.73    0.99
  -9   7   1   11.54    0.73
  -8  -7   1   10.22    0.45
  -8  -7   1   10.96    0.59
  -8  -7   1   10.02    0.38
  -8  -7   1    9.53    0.52
  -8  -7   1    9.69    0.39
   8   7  -1    9.29    0.56
  -8   7   1   10.83    0.65
   7  -7  -1   15.24    0.54
  -7  -7   1   16.15    0.67
  -7  -7   1   16.36    0.56
  -7  -7   1   17.04    0.60
  -7  -7   1   15.24    0.57
   7   7  -1   14.82    0.70
   7   7  -1   14.53    0.64
  -7   7   1   15.81    0.52
  -7   7   1   16.64    0.78
  -7   7   1   15.52    0.53
   6  -7  -1    5.26    0.24
  -6  -7   1    5.60    0.34
   6  -7  -1    5.36    0.22
  -6  -7   1    6.05    0.36
  -6  -7   1    5.26    0.30
  -6  -7   1    5.50    0.29
  -6  -7   1    5.54    0.25
  -6  -7   1    5.19    0.25
  -6  -7   1    5.04    0.26
  -6  -7   1    5.57    0.23
  -6   7   1    5.40    0.20
  -6   7   1    5.74    0.42
  -6   7   1    5.33    0.27
  -6   7   1    5.39    0.24
   6   7  -1    5.25    0.26
  -6   7   1    5.69    0.21
   6   7  -1    5.39    0.28
   6   7  -1    5.50    0.38
   5  -7  -1    1.45    0.11
  -5  -7   1    1.48    0.11
  -5  -7   1    1.45    0.18
   5  -7  -1    1.44    0.10
  -5  -7   1    1.56    0.21
  -5  -7   1    1.40    0.18
  -5  -7   1    1.40    0.14
  -5  -7   1    1.48    0.13
   5  -7  -1    1.42    0.15
   5  -7  -1    1.58    0.11
  -5  -7   1    1.51    0.15
  -5  -7   1    1.48    0.16
   5   7  -1    1.57    0.14
  -5   7   1    1.60    0.25
  -5   7   1    1.47    0.09
  -5   7   1    1.32    0.14
   5   7  -1    1.58    0.15
  -5   7   1    1.63    0.15
   5   7  -1    1.66    0.16
  -5   7   1    1.47    0.09
   5   7  -1    1.56    0.15
   5   7  -1    1.29    0.21
  -4  -7   1   52.36    1.66
  -4  -7   1   54.10    1.70
   4  -7  -1   53.87    1.64
  -4  -7   1   53.20    1.67
   4  -7  -1   54.29    1.64
   4  -7  -1   53.75    1.64
   4  -7  -1   53.71    1.66
  -4  -7   1   53.68    1.67
  -4   7   1   55.05    1.67
  -4   7   1   52.73    1.66
   4   7  -1   54.00    1.68
   4   7  -1   52.43    1.66
   4   7  -1   54.50    1.67
  -4   7   1   51.10    1.72
  -3  -7   1    6.76    0.31
   3  -7  -1    7.09    0.25
   3  -7  -1    7.28    0.26
   3  -7  -1    7.38    0.25
  -3  -7   1    7.27    0.26
  -3  -7   1    6.97    0.28
  -3  -7   1    7.31    0.31
  -3  -7   1    7.08    0.28
  -3  -7   1    7.43    0.27
   3  -7  -1    7.18    0.28
  -3  -7   1    6.65    0.27
   3  -7  -1    7.19    0.26
  -3  -7   1    7.41    0.29
  -3   7   1    7.16    0.25
   3   7  -1    6.97    0.28
  -3   7   1    7.44    0.28
  -3   7   1    7.22    0.28
   3   7  -1    6.86    0.28
  -3   7   1    6.83    0.32
   3   7  -1    7.23    0.30
  -3   7   1    7.50    0.24
   3   7  -1    7.09    0.33
   3   7  -1    7.29    0.31
   3   7  -1    7.21    0.24
   3   7  -1    7.37    0.29
  -2  -7   1    3.50    0.17
  -2  -7   1    3.84    0.17
  -2  -7   1    3.62    0.16
   2  -7  -1    4.08    0.15
   2  -7  -1    3.59    0.18
   2  -7  -1    3.95    0.15
   2  -7  -1    3.72    0.16
  -2  -7   1    3.59    0.18
  -2  -7   1    3.56    0.17
  -2  -7   1    3.75    0.20
   2  -7  -1    3.94    0.16
  -2  -7   1    3.72    0.21
  -2  -7   1    3.75    0.16
  -2  -7   1    3.92    0.18
   2   7  -1    3.74    0.19
   2   7  -1    3.61    0.16
   2   7  -1    3.80    0.20
   2   7  -1    3.66    0.18
   2   7  -1    3.70    0.15
   2   7  -1    3.79    0.18
  -2   7   1    3.83    0.14
  -2   7   1    3.65    0.17
   2   7  -1    3.60    0.17
  -2   7   1    3.58    0.20
  -2   7   1    3.85    0.15
  -2   7   1    3.91    0.19
   2   7  -1    3.88    0.20
  -1  -7   1    6.99    0.29
  -1  -7   1    7.53    0.26
  -1  -7   1    7.41    0.25
   1  -7  -1    7.38    0.26
   1  -7  -1    7.40    0.29
  -1  -7   1    7.31    0.27
  -1  -7   1    7.17    0.29
   1  -7  -1    7.30    0.28
   1  -7  -1    7.60    0.26
  -1  -7   1    6.95    0.26
   1  -7  -1    7.22    0.26
   1  -7  -1    7.48    0.25
   1  -7  -1    7.17    0.23
  -1  -7   1    7.31    0.27
   1  -7  -1    7.58    0.26
   1   7  -1    7.07    0.29
   1   7  -1    7.23    0.27
  -1   7   1    7.28    0.25
   1   7  -1    7.27    0.25
   1   7  -1    7.37    0.26
  -1   7   1    7.27    0.28
  -1   7   1    7.26    0.27
   1   7  -1    7.04    0.27
   1   7  -1    7.25    0.27
  -1   7   1    7.00    0.28
  -1   7   1    7.34    0.25
  -1   7   1    7.27    0.25
   1   7  -1    7.17    0.26
  -1   7   1    7.39    0.26
   1   7  -1    7.08    0.27
   0  -7  -1  102.14    7.55
   0   7   1   87.78    7.29
   0   7  -1   99.99    8.01
  -1  -7  -1   34.96    1.14
  -1  -7  -1   35.44    1.10
  -1  -7  -1   35.38    1.13
  -1  -7  -1   36.16    1.13
   1  -7   1   36.47    1.14
   1   7   1   37.27    1.13
   1   7   1   36.07    1.15
  -1   7  -1   35.99    1.14
   2  -7   1   14.69    0.50
  -2  -7  -1   14.19    0.51
  -2  -7  -1   14.86    0.48
  -2  -7  -1   14.28    0.50
   2  -7   1   14.96    0.49
  -2  -7  -1   14.41    0.50
  -2  -7  -1   14.15    0.49
   2  -7   1   14.81    0.49
   2  -7   1   14.98    0.48
   2  -7   1   14.85    0.46
  -2  -7  -1   15.37    0.51
  -2  -7  -1   14.81    0.51
  -2  -7  -1   14.28    0.50
   2   7   1   14.71    0.50
   2   7   1   14.85    0.53
  -2   7  -1   14.82    0.50
  -2   7  -1   14.73    0.48
   2   7   1   14.60    0.53
   2   7   1   14.31    0.50
   2   7   1   14.49    0.52
  -2   7  -1   14.60    0.52
  -2   7  -1   15.19    0.48
   2   7   1   14.44    0.50
  -2   7  -1   14.62    0.45
  -3  -7  -1   27.69    0.91
   3  -7   1   28.11    0.89
   3  -7   1   28.99    0.89
  -3  -7  -1   26.47    0.90
  -3  -7  -1   28.13    0.90
  -3  -7  -1   28.07    0.88
  -3  -7  -1   27.56    0.88
   3  -7   1   27.83    0.87
  -3  -7  -1   27.94    0.93
  -3   7  -1   27.57    0.91
  -3   7  -1   27.49    0.87
   3   7   1   27.30    0.95
   3   7   1   28.63    0.96
  -3   7  -1   28.83    0.99
   3   7   1   27.21    0.90
  -3   7  -1   27.31    0.88
   3   7   1   28.41    0.92
  -3   7  -1   27.38    0.88
  -3   7  -1   27.48    0.85
   3   7   1   27.56    0.90
   3   7   1   27.37    0.90
  -4  -7  -1   23.11    0.79
  -4  -7  -1   22.23    0.72
  -4  -7  -1   22.41    0.75
  -4  -7  -1   21.63    0.74
  -4  -7  -1   23.07    0.79
   4  -7   1   22.07    0.69
  -4  -7  -1   22.38    0.72
  -4  -7  -1   21.75    0.75
   4  -7   1   21.63    0.72
  -4  -7  -1   22.31    0.74
  -4  -7  -1   22.08    0.69
   4  -7   1   22.14    0.72
   4   7   1   21.94    0.82
  -4   7  -1   21.92    0.75
  -4   7  -1   22.08    0.71
  -4   7  -1   21.73    0.69
  -4   7  -1   22.09    0.71
   4   7   1   21.90    0.75
   4   7   1   21.68    0.74
  -4   7  -1   23.35    0.86
   4   7   1   22.28    0.74
  -4   7  -1   20.04    0.78
   4   7   1   22.62    0.77
  -5  -7  -1    1.91    0.16
  -5  -7  -1    1.67    0.17
  -5  -7  -1    1.85    0.14
  -5  -7  -1    1.68    0.22
  -5  -7  -1    1.79    0.20
  -5  -7  -1    1.86    0.18
  -5  -7  -1    1.61    0.16
   5  -7   1    1.67    0.14
  -5  -7  -1    1.90    0.14
   5  -7   1    1.78    0.16
  -5  -7  -1    1.95    0.25
  -5   7  -1    1.78    0.14
  -5   7  -1    1.86    0.12
   5   7   1    1.68    0.18
  -5   7  -1    1.54    0.25
  -5   7  -1    2.02    0.13
   5   7   1    1.73    0.25
   5   7   1    1.67    0.17
  -5   7  -1    1.69    0.22
   5   7   1    1.87    0.18
  -6  -7  -1    1.44    0.16
  -6  -7  -1    1.54    0.17
  -6  -7  -1    1.85    0.20
  -6  -7  -1    1.75    0.26
  -6  -7  -1    1.54    0.19
  -6  -7  -1    1.53    0.15
  -6  -7  -1    1.26    0.15
   6  -7   1    1.66    0.14
  -6  -7  -1    1.42    0.17
  -6  -7  -1    1.59    0.28
   6  -7   1    1.51    0.16
  -6   7  -1    1.64    0.14
   6   7   1    1.32    0.20
   6   7   1    1.63    0.28
   6   7   1    1.44    0.17
  -6   7  -1    1.52    0.24
  -6   7  -1    1.61    0.13
   6   7   1    1.53    0.16
  -6   7  -1    1.89    0.14
  -7  -7  -1    1.76    0.19
  -7  -7  -1    2.06    0.33
  -7  -7  -1    2.09    0.30
  -7  -7  -1    1.91    0.19
  -7  -7  -1    1.69    0.17
  -7  -7  -1    2.04    0.24
  -7   7  -1    1.98    0.22
   7   7   1    1.82    0.20
  -7   7  -1    2.18    0.28
   7   7   1    1.86    0.31
  -7   7  -1    1.98    0.16
  -7   7  -1    2.36    0.44
  -8  -7  -1    1.27    0.22
  -8  -7  -1    1.39    0.25
  -8  -7  -1    1.77    0.25
  -8  -7  -1    1.48    0.16
  -8  -7  -1    1.54    0.17
   8   7   1    1.19    0.22
  -8   7  -1    1.92    0.24
  -8   7  -1    1.64    0.31
  -9  -7  -1    0.87    0.22
  -9  -7  -1    1.11    0.23
  -9  -7  -1    1.10    0.25
  -9   7  -1    1.03    0.30
  -9  -8   1    0.38    0.17
  -9  -8   1    0.25    0.12
  -9  -8   1    0.48    0.21
  -9  -8   1    0.46    0.12
  -9   8   1    0.56    0.25
  -9   8   1    0.62    0.22
  -8  -8   1    0.26    0.17
  -8  -8   1    0.14    0.15
  -8  -8   1    0.39    0.16
  -8  -8   1    0.07    0.10
  -8  -8   1    0.16    0.11
   8   8  -1    0.07    0.12
  -8   8   1    0.19    0.20
  -7  -8   1   19.30    0.63
  -7  -8   1   19.36    0.77
  -7  -8   1   18.78    0.65
  -7  -8   1   18.86    0.75
  -7  -8   1   17.97    0.69
   7  -8  -1   18.99    0.61
  -7  -8   1   19.17    0.69
  -7   8   1   18.37    0.67
  -7   8   1   19.54    0.87
  -7   8   1   18.03    0.61
   7   8  -1   17.10    0.79
  -6  -8   1    1.32    0.16
  -6  -8   1    1.62    0.26
   6  -8  -1    1.33    0.11
  -6  -8   1    1.32    0.20
  -6  -8   1    1.43    0.14
  -6  -8   1    1.43    0.23
   6  -8  -1    1.49    0.11
  -6  -8   1    1.32    0.16
  -6  -8   1    1.47    0.16
   6   8  -1    1.45    0.15
  -6   8   1    1.31    0.18
   6   8  -1    1.18    0.14
  -6   8   1    1.22    0.22
   6   8  -1    1.33    0.12
  -6   8   1    1.33    0.10
   6   8  -1    1.22    0.19
   6   8  -1    1.45    0.23
  -6   8   1    1.34    0.10
  -6   8   1    1.05    0.15
  -5  -8   1    2.43    0.21
  -5  -8   1    2.52    0.17
   5  -8  -1    2.44    0.14
  -5  -8   1    2.51    0.18
   5  -8  -1    2.42    0.13
  -5  -8   1    2.57    0.15
  -5  -8   1    2.52    0.17
  -5  -8   1    2.64    0.24
  -5  -8   1    2.46    0.19
  -5  -8   1    2.31    0.21
   5  -8  -1    2.30    0.13
   5   8  -1    2.25    0.24
  -5   8   1    2.47    0.12
  -5   8   1    2.52    0.29
  -5   8   1    2.35    0.17
   5   8  -1    2.61    0.19
  -5   8   1    2.38    0.18
   5   8  -1    2.36    0.19
  -5   8   1    2.41    0.12
   5   8  -1    2.52    0.27
   5   8  -1    2.49    0.17
  -4  -8   1   10.41    0.42
   4  -8  -1    9.74    0.37
  -4  -8   1   10.39    0.37
   4  -8  -1   10.08    0.35
   4  -8  -1   10.33    0.34
  -4  -8   1   10.23    0.38
   4  -8  -1   10.36    0.35
  -4  -8   1   11.00    0.41
   4  -8  -1   10.34    0.35
  -4  -8   1    9.82    0.38
  -4  -8   1    9.94    0.38
  -4   8   1   10.06    0.34
   4   8  -1    9.87    0.44
  -4   8   1    9.50    0.43
   4   8  -1   10.32    0.38
   4   8  -1   10.15    0.40
  -4   8   1    9.86    0.37
   4   8  -1    9.92    0.45
   4   8  -1   10.30    0.39
   4   8  -1    9.80    0.38
  -4   8   1   10.13    0.38
  -4   8   1    9.68    0.34
  -3  -8   1    6.27    0.28
  -3  -8   1    6.87    0.25
   3  -8  -1    6.16    0.25
   3  -8  -1    6.39    0.24
   3  -8  -1    6.53    0.24
   3  -8  -1    6.19    0.27
  -3  -8   1    7.02    0.29
   3  -8  -1    6.59    0.25
  -3  -8   1    7.21    0.31
  -3  -8   1    6.98    0.26
  -3  -8   1    7.06    0.27
  -3  -8   1    6.62    0.27
  -3   8   1    6.69    0.27
  -3   8   1    6.56    0.23
   3   8  -1    6.42    0.27
  -3   8   1    6.69    0.28
  -3   8   1    6.49    0.28
   3   8  -1    6.18    0.27
   3   8  -1    6.39    0.31
   3   8  -1    6.55    0.25
   3   8  -1    6.54    0.30
  -3   8   1    6.46    0.31
   3   8  -1    7.55    0.30
   3   8  -1    6.89    0.28
  -2  -8   1    9.98    0.36
   2  -8  -1   10.67    0.36
   2  -8  -1   10.15    0.38
  -2  -8   1   10.13    0.37
  -2  -8   1   10.19    0.40
  -2  -8   1   10.51    0.37
  -2  -8   1   10.19    0.38
  -2  -8   1   10.83    0.36
   2  -8  -1   10.64    0.35
  -2  -8   1   10.40    0.38
   2  -8  -1   10.49    0.36
  -2  -8   1   10.30    0.40
   2   8  -1   10.47    0.35
  -2   8   1   10.31    0.39
  -2   8   1   10.62    0.36
  -2   8   1   10.84    0.35
   2   8  -1   10.08    0.40
   2   8  -1   10.30    0.36
   2   8  -1   10.49    0.38
  -2   8   1    9.87    0.40
   2   8  -1   10.85    0.38
   2   8  -1   10.11    0.39
  -2   8   1   10.68    0.34
   2   8  -1   10.55    0.39
   2   8  -1   10.10    0.37
  -2   8   1   10.28    0.38
   1  -8  -1   73.33    6.84
  -1  -8   1   70.09    7.26
  -1   8   1   80.69    6.76
   1   8  -1   70.02    6.86
   0  -8   1    2.08    0.16
   0  -8  -1    2.40    0.11
   0  -8  -1    2.18    0.12
   0  -8  -1    2.24    0.12
   0  -8   1    2.30    0.15
   0  -8  -1    2.31    0.11
   0  -8  -1    2.10    0.15
   0  -8   1    2.22    0.10
   0  -8   1    2.39    0.12
   0  -8   1    2.31    0.12
   0  -8   1    2.31    0.11
   0  -8   1    2.07    0.13
   0  -8   1    2.19    0.13
   0  -8  -1    2.19    0.13
   0   8   1    2.27    0.11
   0   8  -1    2.15    0.12
   0   8   1    2.12    0.16
   0   8  -1    2.22    0.11
   0   8   1    2.16    0.13
   0   8   1    2.34    0.14
   0   8  -1    2.18    0.11
   0   8   1    2.22    0.13
   0   8  -1    2.21    0.15
   0   8   1    2.10    0.11
   0   8  -1    2.26    0.14
   0   8   1    2.29    0.11
   0   8  -1    1.94    0.15
  -1  -8  -1    9.50    0.35
  -1  -8  -1    9.61    0.35
  -1  -8  -1    9.57    0.35
   1  -8   1   10.10    0.35
   1  -8   1    9.86    0.35
   1  -8   1    9.92    0.31
   1  -8   1   10.10    0.37
  -1  -8  -1    9.98    0.34
  -1  -8  -1   10.25    0.34
   1  -8   1   10.25    0.34
   1  -8   1   10.01    0.37
  -1  -8  -1    9.53    0.37
   1  -8   1    9.76    0.35
  -1  -8  -1    9.88    0.34
   1  -8   1    9.91    0.36
   1   8   1   10.00    0.37
   1   8   1    9.82    0.36
   1   8   1   10.12    0.36
  -1   8  -1    9.91    0.33
  -1   8  -1    9.74    0.34
  -1   8  -1    9.84    0.34
   1   8   1    9.61    0.36
  -1   8  -1    9.99    0.38
   1   8   1    9.51    0.33
   1   8   1    9.90    0.38
   1   8   1    9.47    0.32
   1   8   1    9.54    0.36
  -1   8  -1   10.12    0.37
  -2  -8  -1    7.54    0.30
  -2  -8  -1    7.13    0.26
  -2  -8  -1    6.92    0.28
  -2  -8  -1    7.24    0.29
  -2  -8  -1    7.18    0.27
   2  -8   1    7.06    0.23
   2  -8   1    7.07    0.27
   2  -8   1    7.17    0.29
   2  -8   1    7.46    0.28
  -2  -8  -1    7.01    0.28
  -2  -8  -1    7.07    0.30
  -2  -8  -1    7.08    0.28
   2  -8   1    7.25    0.27
   2   8   1    6.84    0.31
  -2   8  -1    7.26    0.23
   2   8   1    7.56    0.32
   2   8   1    7.51    0.29
   2   8   1    6.87    0.28
  -2   8  -1    7.34    0.30
  -2   8  -1    7.12    0.29
   2   8   1    6.89    0.29
  -2   8  -1    7.53    0.27
  -2   8  -1    7.13    0.29
  -2   8  -1    7.14    0.26
   2   8   1    7.00    0.31
  -3  -8  -1   67.93    7.12
   3  -8   1   72.93    7.48
  -3   8  -1   73.82    7.53
   3   8   1   75.14    7.88
  -4  -8  -1    0.16    0.08
   4  -8   1    0.14    0.07
   4  -8   1    0.14    0.07
  -4  -8  -1    0.10    0.08
   4  -8   1    0.18    0.06
  -4  -8  -1    0.05    0.08
  -4  -8  -1    0.15    0.09
  -4  -8  -1    0.07    0.10
   4   8   1    0.19    0.09
   4   8   1    0.23    0.11
  -4   8  -1    0.12    0.06
   4   8   1    0.11    0.09
  -4   8  -1    0.23    0.05
  -4   8  -1    0.12    0.12
  -4   8  -1    0.01    0.11
  -4   8  -1    0.11    0.06
  -4   8  -1    0.15    0.06
   4   8   1    0.09    0.09
  -4   8  -1    0.23    0.11
   4   8   1    0.16    0.09
  -5  -8  -1   10.71    0.48
  -5  -8  -1   11.07    0.47
  -5  -8  -1   10.97    0.43
  -5  -8  -1   11.08    0.41
  -5  -8  -1   10.81    0.42
  -5  -8  -1   11.18    0.44
  -5  -8  -1   11.19    0.40
  -5  -8  -1   11.32    0.50
   5  -8   1   11.14    0.41
   5  -8   1   11.09    0.40
  -5   8  -1   10.65    0.55
  -5   8  -1   11.21    0.39
   5   8   1   11.70    0.45
  -5   8  -1   10.19    0.48
  -5   8  -1   10.49    0.39
   5   8   1   10.93    0.54
  -5   8  -1   10.93    0.37
   5   8   1   11.49    0.44
   5   8   1   11.16    0.43
   5   8   1   10.94    0.44
  -6  -8  -1    2.19    0.19
  -6  -8  -1    2.28    0.21
  -6  -8  -1    2.24    0.17
  -6  -8  -1    2.19    0.24
  -6  -8  -1    2.30    0.27
   6  -8   1    2.43    0.16
  -6  -8  -1    2.07    0.30
   6  -8   1    2.10    0.18
  -6  -8  -1    2.26    0.20
  -6  -8  -1    2.54    0.21
  -6   8  -1    2.40    0.16
   6   8   1    2.00    0.23
   6   8   1    2.33    0.22
  -6   8  -1    2.64    0.16
   6   8   1    2.10    0.30
   6   8   1    2.17    0.19
  -6   8  -1    2.41    0.23
  -6   8  -1    1.81    0.31
  -6   8  -1    2.70    0.15
  -7  -8  -1   18.18    0.68
  -7  -8  -1   17.06    0.74
  -7  -8  -1   18.61    0.76
  -7  -8  -1   17.45    0.61
  -7  -8  -1   16.71    0.66
  -7  -8  -1   17.81    0.63
  -7   8  -1   16.43    0.60
  -7   8  -1   19.09    0.87
   7   8   1   16.67    0.80
  -7   8  -1   18.15    0.68
   7   8   1   17.41    0.65
  -8  -8  -1    4.96    0.43
  -8  -8  -1    5.04    0.29
  -8  -8  -1    5.34    0.36
  -8   8  -1    5.55    0.37
   8   8   1    5.04    0.43
  -8   8  -1    5.73    0.54
  -9  -8  -1    0.79    0.14
  -9  -8  -1    0.59    0.15
  -9  -8  -1    0.54    0.20
  -9  -8  -1    0.67    0.23
  -9   8  -1    0.92    0.30
  -9  -9   1    0.00    0.11
  -9  -9   1   -0.09    0.15
  -9  -9   1   -0.03    0.19
  -9  -9   1   -0.16    0.12
  -9   9   1    0.20    0.25
  -9   9   1    0.15    0.18
  -8  -9   1   -0.01    0.25
  -8  -9   1   -0.02    0.11
  -8  -9   1    0.02    0.15
  -8  -9   1    0.21    0.16
  -8   9   1    0.15    0.19
   7  -9  -1    0.94    0.10
  -7  -9   1    1.10    0.18
  -7  -9   1    0.70    0.12
  -7  -9   1    0.60    0.15
  -7  -9   1    0.70    0.17
  -7  -9   1    0.82    0.11
  -7  -9   1    0.72    0.16
   7   9  -1    0.48    0.15
  -7   9   1    0.75    0.08
  -7   9   1    0.87    0.16
  -6  -9   1    4.66    0.30
   6  -9  -1    4.74    0.19
  -6  -9   1    4.65    0.22
  -6  -9   1    4.44    0.24
  -6  -9   1    4.84    0.31
  -6  -9   1    4.42    0.28
  -6  -9   1    4.50    0.25
  -6  -9   1    4.98    0.33
  -6  -9   1    4.28    0.24
   6  -9  -1    4.55    0.19
   6  -9  -1    4.65    0.20
  -6   9   1    4.38    0.40
  -6   9   1    4.55    0.18
  -6   9   1    4.49    0.23
  -6   9   1    4.19    0.19
  -6   9   1    4.76    0.19
   6   9  -1    4.47    0.27
  -6   9   1    4.67    0.34
   6   9  -1    4.42    0.35
   6   9  -1    4.28    0.22
   6   9  -1    4.69    0.24
   6   9  -1    4.57    0.25
  -5  -9   1   44.07    1.45
  -5  -9   1   46.77    1.50
  -5  -9   1   45.47    1.42
  -5  -9   1   46.37    1.44
   5  -9  -1   46.29    1.42
   5  -9  -1   46.32    1.41
  -5  -9   1   45.88    1.45
  -5  -9   1   46.09    1.49
  -5  -9   1   46.92    1.50
   5  -9  -1   46.55    1.41
   5  -9  -1   45.44    1.48
  -5   9   1   44.64    1.45
  -5   9   1   45.21    1.44
   5   9  -1   46.97    1.46
   5   9  -1   48.17    1.79
  -5   9   1   42.84    1.39
   5   9  -1   43.83    1.44
  -5   9   1   45.19    1.41
   5   9  -1   44.26    1.54
  -5   9   1   45.35    1.40
  -5   9   1   47.13    1.60
   5   9  -1   45.39    1.46
  -5   9   1   43.53    1.39
   4  -9  -1    2.61    0.14
   4  -9  -1    2.63    0.14
   4  -9  -1    2.28    0.16
   4  -9  -1    2.74    0.14
  -4  -9   1    2.50    0.20
  -4  -9   1    2.58    0.17
   4  -9  -1    2.36    0.14
  -4  -9   1    2.51    0.18
  -4  -9   1    2.58    0.21
  -4  -9   1    2.71    0.15
  -4   9   1    2.46    0.22
  -4   9   1    2.21    0.18
   4   9  -1    2.42    0.23
  -4   9   1    2.40    0.12
  -4   9   1    2.51    0.12
   4   9  -1    2.50    0.22
  -4   9   1    2.71    0.17
   4   9  -1    2.61    0.18
   4   9  -1    2.37    0.17
   4   9  -1    2.43    0.19
   4   9  -1    2.43    0.17
   3  -9  -1    1.27    0.10
   3  -9  -1    1.24    0.12
   3  -9  -1    1.08    0.11
   3  -9  -1    1.12    0.12
   3  -9  -1    1.13    0.10
  -3  -9   1    1.50    0.13
   3   9  -1    1.37    0.16
   3   9  -1    1.55    0.13
  -3   9   1    1.17    0.13
   3   9  -1    1.17    0.12
  -3   9   1    1.16    0.08
  -3   9   1    1.24    0.15
  -3   9   1    1.26    0.09
  -3   9   1    0.93    0.13
   3   9  -1    1.56    0.18
   2  -9  -1   22.53    0.74
  -2  -9   1   21.45    0.76
  -2  -9   1   22.68    0.72
   2  -9  -1   22.29    0.72
  -2  -9   1   22.37    0.71
  -2  -9   1   22.20    0.74
  -2  -9   1   22.12    0.73
   2  -9  -1   22.39    0.72
   2  -9  -1   23.01    0.71
   2   9  -1   21.66    0.71
   2   9  -1   21.90    0.76
  -2   9   1   22.86    0.75
  -2   9   1   22.10    0.74
   2   9  -1   22.72    0.74
   2   9  -1   22.09    0.72
  -2   9   1   22.19    0.71
  -2   9   1   22.07    0.70
   2   9  -1   21.66    0.75
   2   9  -1   21.43    0.73
   2   9  -1   22.86    0.74
   2   9  -1   23.51    0.75
  -2   9   1   20.96    0.75
   1  -9  -1    2.04    0.09
  -1  -9   1    2.30    0.12
  -1  -9   1    2.14    0.14
   1  -9  -1    2.33    0.13
  -1  -9   1    2.16    0.15
  -1  -9   1    2.11    0.16
  -1  -9   1    2.32    0.13
   1  -9  -1    2.30    0.16
   1  -9  -1    2.15    0.14
  -1  -9   1    2.22    0.18
   1  -9  -1    1.99    0.12
  -1  -9   1    2.29    0.13
   1  -9  -1    2.36    0.13
   1  -9  -1    2.12    0.11
   1   9  -1    2.11    0.13
   1   9  -1    2.14    0.19
   1   9  -1    2.24    0.13
   1   9  -1    2.03    0.14
  -1   9   1    2.13    0.14
  -1   9   1    2.08    0.16
   1   9  -1    2.15    0.12
   1   9  -1    2.16    0.17
  -1   9   1    2.22    0.11
  -1   9   1    2.32    0.17
  -1   9   1    2.04    0.12
   1   9  -1    2.16    0.15
   1   9  -1    2.17    0.13
   1   9  -1    2.13    0.14
  -1   9   1    2.21    0.16
  -1   9   1    2.23    0.14
   0  -9  -1    4.81    0.20
   0  -9  -1    4.77    0.18
   0  -9   1    4.77    0.24
   0  -9   1    4.57    0.21
   0  -9  -1    4.66    0.18
   0  -9  -1    4.56    0.20
   0  -9   1    4.59    0.18
   0  -9   1    4.79    0.21
   0  -9   1    4.69    0.20
   0  -9  -1    4.68    0.23
   0  -9   1    4.91    0.19
   0  -9   1    4.61    0.23
   0  -9   1    4.75    0.20
   0  -9  -1    4.63    0.20
   0   9   1    4.54    0.18
   0   9   1    4.55    0.18
   0   9  -1    4.46    0.19
   0   9   1    4.50    0.23
   0   9   1    4.60    0.21
   0   9  -1    4.73    0.24
   0   9  -1    4.78    0.24
   0   9  -1    4.80    0.21
   0   9   1    4.48    0.20
   0   9  -1    4.77    0.19
   0   9   1    4.42    0.20
   0   9   1    4.58    0.19
   0   9   1    4.75    0.21
   0   9   1    4.80    0.24
   0   9  -1    4.71    0.19
   1  -9   1  110.78    9.70
  -1  -9  -1  128.32    9.61
  -1   9  -1   97.40    9.05
   1   9   1   94.81    8.55
  -2  -9  -1   29.94    0.94
   2  -9   1   29.90    0.95
  -2  -9  -1   30.17    0.95
   2  -9   1   29.42    0.95
  -2  -9  -1   29.29    0.98
   2  -9   1   29.80    0.96
   2  -9   1   29.77    0.96
  -2  -9  -1   29.16    0.96
  -2  -9  -1   29.14    0.96
   2  -9   1   30.57    0.97
  -2  -9  -1   28.87    0.96
   2  -9   1   30.05    0.94
   2   9   1   29.35    1.02
   2   9   1   31.64    1.03
  -2   9  -1   29.53    0.97
   2   9   1   30.08    0.97
  -2   9  -1   29.32    0.94
   2   9   1   31.62    1.00
   2   9   1   29.70    0.97
   2   9   1   29.05    0.97
  -2   9  -1   29.55    0.98
   2   9   1   29.30    0.99
  -3  -9  -1   22.06    0.81
   3  -9   1   21.66    0.70
  -3  -9  -1   20.89    0.68
   3  -9   1   21.37    0.69
  -3  -9  -1   20.34    0.70
  -3  -9  -1   20.75    0.72
  -3  -9  -1   20.69    0.69
   3  -9   1   20.37    0.68
  -3  -9  -1   21.74    0.72
  -3  -9  -1   20.22    0.70
   3   9   1   21.95    0.74
   3   9   1   20.71    0.75
   3   9   1   21.76    0.76
  -3   9  -1   20.56    0.68
   3   9   1   21.03    0.73
   3   9   1   19.53    0.71
   3   9   1   20.60    0.71
  -3   9  -1   20.86    0.67
  -3   9  -1   20.66    0.70
   3   9   1   20.70    0.71
  -3   9  -1   21.05    0.73
  -4  -9  -1    2.23    0.20
  -4  -9  -1    2.03    0.17
   4  -9   1    1.96    0.14
  -4  -9  -1    2.04    0.18
   4  -9   1    2.01    0.15
  -4  -9  -1    1.87    0.18
   4  -9   1    2.09    0.14
  -4  -9  -1    2.04    0.14
  -4  -9  -1    2.01    0.15
  -4  -9  -1    2.16    0.21
  -4  -9  -1    1.91    0.16
   4   9   1    2.16    0.20
  -4   9  -1    1.94    0.09
  -4   9  -1    2.00    0.14
  -4   9  -1    1.99    0.14
   4   9   1    2.18    0.18
   4   9   1    2.13    0.18
   4   9   1    1.98    0.18
  -4   9  -1    2.27    0.26
   4   9   1    2.00    0.22
  -4   9  -1    1.90    0.19
  -4   9  -1    2.09    0.13
  -4   9  -1    1.65    0.21
   4   9   1    2.06    0.23
   5  -9   1    2.15    0.16
  -5  -9  -1    2.35    0.20
  -5  -9  -1    1.95    0.16
  -5  -9  -1    1.76    0.18
  -5  -9  -1    1.72    0.16
   5  -9   1    2.16    0.17
  -5  -9  -1    1.90    0.19
  -5  -9  -1    2.09    0.25
  -5  -9  -1    1.79    0.22
   5  -9   1    2.07    0.12
  -5  -9  -1    2.03    0.23
  -5   9  -1    1.93    0.30
   5   9   1    1.99    0.20
  -5   9  -1    2.09    0.14
   5   9   1    1.94    0.26
  -5   9  -1    2.19    0.25
  -5   9  -1    2.21    0.12
   5   9   1    2.14    0.20
   5   9   1    1.90    0.20
  -5   9  -1    2.12    0.15
  -6  -9  -1    8.81    0.47
  -6  -9  -1    8.39    0.45
  -6  -9  -1    8.39    0.34
   6  -9   1    8.28    0.34
   6  -9   1    8.87    0.35
  -6  -9  -1    8.68    0.39
  -6  -9  -1    8.84    0.36
  -6  -9  -1    8.37    0.39
  -6  -9  -1    8.96    0.42
   6   9   1    8.32    0.37
  -6   9  -1    9.33    0.56
   6   9   1    8.40    0.50
   6   9   1    8.38    0.38
  -6   9  -1    8.59    0.33
  -6   9  -1    8.50    0.31
  -6   9  -1    8.98    0.42
  -6   9  -1    8.37    0.33
  -7  -9  -1    2.76    0.31
  -7  -9  -1    3.12    0.21
  -7  -9  -1    3.15    0.29
  -7  -9  -1    2.96    0.27
  -7  -9  -1    3.31    0.36
  -7   9  -1    3.30    0.40
  -7   9  -1    3.40    0.28
   7   9   1    2.83    0.29
   7   9   1    2.99    0.35
  -8  -9  -1    0.01    0.13
  -8  -9  -1    0.04    0.11
  -8  -9  -1   -0.02    0.14
  -8  -9  -1    0.44    0.18
  -8  -9  -1    0.03    0.18
   8   9   1    0.25    0.15
  -9  -9  -1    2.97    0.34
  -9  -9  -1    2.76    0.27
  -9  -9  -1    2.44    0.39
  -9   9  -1    2.58    0.41
  -9 -10   1    0.68    0.14
  -9 -10   1    0.41    0.17
  -9 -10   1    0.73    0.31
  -9 -10   1    0.75    0.24
  -9  10   1    1.13    0.31
  -8 -10   1   10.72    0.43
  -8 -10   1   10.67    0.44
  -8 -10   1   10.41    0.56
  -8 -10   1   11.06    0.59
  -8 -10   1   10.80    0.49
  -8  10   1   11.73    0.71
   8  10  -1    9.92    0.59
  -7 -10   1   17.23    0.66
  -7 -10   1   17.75    0.60
  -7 -10   1   17.16    0.69
  -7 -10   1   16.75    0.63
   7 -10  -1   17.66    0.57
  -7 -10   1   16.63    0.67
  -7 -10   1   18.11    0.73
   7  10  -1   16.28    0.77
  -7  10   1   17.24    0.69
  -7  10   1   18.33    0.86
  -7  10   1   17.66    0.56
  -6 -10   1    5.83    0.30
  -6 -10   1    5.97    0.34
  -6 -10   1    6.54    0.29
  -6 -10   1    6.52    0.34
  -6 -10   1    6.55    0.38
   6 -10  -1    6.40    0.26
  -6 -10   1    6.24    0.27
  -6 -10   1    6.27    0.30
  -6 -10   1    6.75    0.36
   6 -10  -1    6.54    0.25
   6 -10  -1    6.15    0.24
  -6  10   1    6.05    0.24
  -6  10   1    6.24    0.24
  -6  10   1    5.82    0.22
   6  10  -1    6.21    0.28
  -6  10   1    5.87    0.22
  -6  10   1    6.50    0.45
   6  10  -1    6.51    0.41
  -6  10   1    6.03    0.31
   6  10  -1    6.35    0.31
   6  10  -1    6.37    0.32
  -6  10   1    6.17    0.29
   5 -10  -1    1.00    0.15
   5 -10  -1    0.93    0.11
  -5 -10   1    0.78    0.12
  -5 -10   1    0.71    0.13
   5 -10  -1    1.15    0.12
  -5 -10   1    1.00    0.12
  -5 -10   1    0.89    0.10
  -5 -10   1    1.06    0.15
  -5 -10   1    0.93    0.15
   5 -10  -1    0.86    0.10
  -5 -10   1    1.02    0.13
   5 -10  -1    0.96    0.10
  -5  10   1    1.00    0.10
   5  10  -1    1.14    0.16
  -5  10   1    0.99    0.14
  -5  10   1    0.89    0.12
   5  10  -1    0.94    0.13
  -5  10   1    0.88    0.09
  -5  10   1    0.70    0.17
   5  10  -1    1.00    0.14
   5  10  -1    0.74    0.15
   5  10  -1    0.67    0.13
   5  10  -1    1.02    0.16
  -4 -10   1   13.70    0.49
   4 -10  -1   13.97    0.46
  -4 -10   1   13.84    0.52
  -4 -10   1   13.56    0.47
   4 -10  -1   13.10    0.46
  -4 -10   1   13.38    0.48
   4 -10  -1   13.34    0.48
  -4 -10   1   13.48    0.56
  -4 -10   1   13.46    0.50
  -4 -10   1   12.94    0.49
   4 -10  -1   13.33    0.46
   4 -10  -1   13.81    0.46
  -4 -10   1   14.44    0.51
  -4  10   1   13.31    0.44
  -4  10   1   14.00    0.69
   4  10  -1   13.35    0.49
  -4  10   1   13.82    0.50
   4  10  -1   13.83    0.50
   4  10  -1   13.35    0.55
  -4  10   1   13.10    0.49
   4  10  -1   13.62    0.56
   4  10  -1   13.83    0.52
   4  10  -1   13.16    0.50
  -4  10   1   13.18    0.47
  -3 -10   1   11.70    0.43
  -3 -10   1   10.26    0.48
  -3 -10   1   10.70    0.45
   3 -10  -1   11.10    0.42
  -3 -10   1   11.54    0.42
   3 -10  -1   11.43    0.40
  -3 -10   1   11.24    0.39
   3 -10  -1   11.61    0.40
   3 -10  -1   11.68    0.38
  -3 -10   1   10.66    0.40
  -3 -10   1   11.52    0.42
   3 -10  -1   11.12    0.39
   3  10  -1   11.39    0.42
  -3  10   1   11.07    0.41
  -3  10   1   11.09    0.43
   3  10  -1   11.10    0.42
   3  10  -1   11.47    0.43
  -3  10   1   11.54    0.42
   3  10  -1   11.30    0.50
  -3  10   1   11.08    0.38
   3  10  -1   11.14    0.45
   3  10  -1   11.30    0.43
   3  10  -1   11.69    0.45
  -3  10   1   11.08    0.46
   3  10  -1   11.32    0.39
  -3  10   1   11.07    0.38
  -2 -10   1   69.46    2.12
   2 -10  -1   67.37    2.10
  -2 -10   1   67.99    2.14
   2 -10  -1   68.32    2.10
  -2  10   1   67.13    2.14
  -1 -10   1    0.38    0.08
   1 -10  -1    0.32    0.07
  -1 -10   1    0.36    0.12
   1 -10  -1    0.40    0.07
   1 -10  -1    0.52    0.10
  -1 -10   1    0.37    0.06
   1 -10  -1    0.27    0.07
  -1 -10   1    0.33    0.08
  -1 -10   1    0.36    0.08
   1 -10  -1    0.27    0.05
  -1 -10   1    0.48    0.10
  -1 -10   1    0.45    0.10
   1 -10  -1    0.45    0.07
  -1  10   1    0.44    0.09
  -1  10   1    0.45    0.10
   1  10  -1    0.31    0.06
   1  10  -1    0.45    0.08
  -1  10   1    0.41    0.09
  -1  10   1    0.42    0.07
   1  10  -1    0.32    0.06
  -1  10   1    0.34    0.10
   1  10  -1    0.30    0.06
  -1  10   1    0.42    0.06
  -1  10   1    0.35    0.06
   1  10  -1    0.38    0.12
   1  10  -1    0.35    0.08
   1  10  -1    0.40    0.07
   1  10  -1    0.28    0.09
   0 -10  -1   14.36    0.47
   0 -10   1   14.97    0.53
   0 -10  -1   14.68    0.49
   0 -10  -1   14.31    0.49
   0 -10   1   14.42    0.50
   0 -10   1   14.51    0.49
   0 -10   1   14.15    0.48
   0 -10   1   15.23    0.53
   0 -10  -1   14.64    0.48
   0 -10  -1   13.81    0.49
   0 -10  -1   13.71    0.51
   0 -10   1   14.22    0.47
   0 -10   1   14.40    0.50
   0  10   1   13.73    0.48
   0  10   1   14.75    0.50
   0  10  -1   14.99    0.50
   0  10   1   14.24    0.56
   0  10  -1   14.61    0.49
   0  10   1   13.91    0.47
   0  10   1   14.29    0.52
   0  10  -1   14.75    0.48
   0  10   1   14.04    0.48
   0  10  -1   14.18    0.53
   0  10   1   14.06    0.50
   0  10   1   13.84    0.49
   0  10  -1   14.28    0.48
  -1 -10  -1   19.25    0.68
   1 -10   1   19.66    0.66
   1 -10   1   19.27    0.66
  -1 -10  -1   20.43    0.65
   1 -10   1   20.18    0.64
  -1 -10  -1   19.52    0.66
  -1 -10  -1   20.24    0.64
   1 -10   1   19.51    0.68
   1 -10   1   19.91    0.68
  -1 -10  -1   19.74    0.67
  -1 -10  -1   18.89    0.66
   1 -10   1   20.50    0.66
   1  10   1   19.62    0.67
   1  10   1   20.23    0.67
   1  10   1   20.10    0.69
   1  10   1   19.98    0.67
  -1  10  -1   21.02    0.73
   1  10   1   19.41    0.66
   1  10   1   19.00    0.66
  -1  10  -1   19.76    0.64
  -1  10  -1   19.52    0.68
   1  10   1   19.71    0.69
  -1  10  -1   19.08    0.65
   1  10   1   19.09    0.62
   1  10   1   19.59    0.64
   2 -10   1    8.95    0.32
  -2 -10  -1    8.89    0.32
   2 -10   1    9.19    0.28
   2 -10   1    9.30    0.35
  -2 -10  -1    8.41    0.36
  -2 -10  -1    8.79    0.34
  -2 -10  -1    8.60    0.33
   2 -10   1    8.56    0.33
  -2 -10  -1    8.32    0.34
  -2 -10  -1    8.27    0.34
  -2 -10  -1    8.32    0.34
   2 -10   1    9.51    0.35
  -2 -10  -1    8.76    0.34
   2 -10   1    8.84    0.33
   2 -10   1    9.15    0.33
  -2  10  -1    9.04    0.32
   2  10   1    8.55    0.38
  -2  10  -1    9.21    0.31
  -2  10  -1    8.73    0.34
   2  10   1    9.09    0.38
   2  10   1    8.50    0.35
   2  10   1    8.88    0.38
  -2  10  -1    9.39    0.36
   2  10   1    8.34    0.34
   2  10   1    8.89    0.38
   2  10   1    8.60    0.36
  -3 -10  -1   29.12    0.93
  -3 -10  -1   28.65    0.94
  -3 -10  -1   28.89    0.95
  -3 -10  -1   27.54    0.93
  -3 -10  -1   27.98    0.95
  -3 -10  -1   27.63    0.93
   3 -10   1   29.85    0.91
   3 -10   1   27.92    0.91
   3 -10   1   28.56    0.91
  -3 -10  -1   27.41    0.92
   3 -10   1   28.91    0.92
   3 -10   1   27.55    0.91
  -3 -10  -1   28.06    0.91
  -3  10  -1   27.77    0.95
  -3  10  -1   26.70    0.97
  -3  10  -1   27.88    0.90
   3  10   1   27.79    0.93
  -3  10  -1   28.22    0.92
   3  10   1   28.14    0.93
  -3  10  -1   28.03    0.93
   3  10   1   27.58    0.97
   3  10   1   28.43    0.96
  -3  10  -1   28.07    0.89
   3  10   1   28.74    0.98
  -4 -10  -1   44.98    1.44
  -4 -10  -1   43.82    1.41
  -4 -10  -1   40.19    1.47
   4 -10   1   44.00    1.39
  -4 -10  -1   43.34    1.41
  -4 -10  -1   43.09    1.40
   4 -10   1   43.39    1.38
   4 -10   1   45.15    1.39
  -4 -10  -1   43.15    1.43
  -4 -10  -1   44.62    1.38
  -4 -10  -1   44.48    1.42
  -4  10  -1   44.16    1.38
  -4  10  -1   44.20    1.39
  -4  10  -1   47.79    1.55
   4  10   1   42.70    1.42
   4  10   1   45.55    1.42
  -4  10  -1   44.28    1.44
   4  10   1   44.93    1.50
   4  10   1   45.28    1.44
   4  10   1   43.38    1.48
   4  10   1   44.57    1.42
  -4  10  -1   43.02    1.34
  -4  10  -1   43.87    1.38
  -5 -10  -1    0.63    0.13
  -5 -10  -1    0.72    0.10
   5 -10   1    0.83    0.11
  -5 -10  -1    0.70    0.13
   5 -10   1    0.60    0.11
  -5 -10  -1    0.62    0.12
  -5 -10  -1    0.76    0.15
  -5 -10  -1    0.75    0.12
  -5 -10  -1    1.15    0.17
   5 -10   1    0.98    0.12
  -5  10  -1    0.94    0.10
   5  10   1    0.55    0.14
   5  10   1    0.53    0.14
  -5  10  -1    0.77    0.08
   5  10   1    0.71    0.13
  -5  10  -1    0.79    0.20
   5  10   1    0.99    0.17
   5  10   1    0.83    0.14
  -5  10  -1    1.09    0.17
  -5  10  -1    0.83    0.10
  -6 -10  -1   40.73    1.37
   6 -10   1   40.56    1.26
  -6 -10  -1   40.25    1.36
  -6 -10  -1   39.14    1.26
  -6 -10  -1   36.41    1.28
  -6 -10  -1   39.48    1.31
  -6 -10  -1   39.68    1.25
   6 -10   1   39.24    1.24
  -6 -10  -1   36.78    1.28
  -6  10  -1   37.66    1.24
  -6  10  -1   41.30    1.50
   6  10   1   36.92    1.42
   6  10   1   39.99    1.29
  -6  10  -1   38.96    1.23
   6  10   1   37.50    1.29
   6  10   1   39.16    1.29
   6  10   1   39.68    1.30
  -6  10  -1   40.45    1.48
  -7 -10  -1    3.16    0.35
   7 -10   1    2.87    0.19
  -7 -10  -1    2.59    0.42
  -7 -10  -1    3.18    0.25
  -7 -10  -1    3.27    0.21
  -7 -10  -1    3.47    0.29
  -7  10  -1    3.32    0.28
   7  10   1    2.78    0.50
  -7  10  -1    3.57    0.44
  -8 -10  -1   -0.07    0.17
  -8 -10  -1    0.06    0.13
  -8 -10  -1    0.32    0.18
  -8 -10  -1    0.04    0.11
  -8 -10  -1    0.09    0.16
  -8  10  -1    0.13    0.21
  -9 -10  -1    0.63    0.16
  -9 -10  -1    0.60    0.23
  -9 -10  -1    0.86    0.18
  -9 -10  -1    0.66    0.25
  -9  10  -1    0.83    0.37
  -9 -11   1    1.07    0.24
  -9 -11   1    0.84    0.29
  -9 -11   1    0.96    0.26
  -9 -11   1    1.11    0.17
  -9  11   1    1.53    0.32
  -8 -11   1    0.77    0.18
  -8 -11   1    0.83    0.20
  -8 -11   1    0.91    0.14
  -8 -11   1    0.86    0.15
  -7 -11   1    4.45    0.24
   7 -11  -1    4.38    0.21
  -7 -11   1    4.13    0.30
  -7 -11   1    4.65    0.37
  -7 -11   1    3.86    0.31
  -7 -11   1    4.29    0.26
  -7 -11   1    4.18    0.33
   7  11  -1    3.84    0.36
  -7  11   1    4.64    0.46
  -7  11   1    4.28    0.29
   6 -11  -1   19.99    0.66
  -6 -11   1   19.52    0.72
  -6 -11   1   21.09    0.79
  -6 -11   1   21.01    0.69
   6 -11  -1   20.80    0.68
  -6 -11   1   19.70    0.72
  -6 -11   1   20.81    0.76
   6 -11  -1   20.89    0.66
  -6 -11   1   21.83    0.75
  -6 -11   1   19.69    0.70
  -6 -11   1   19.80    0.76
  -6  11   1   21.11    0.71
  -6  11   1   21.64    0.92
   6  11  -1   20.44    0.73
   6  11  -1   19.65    0.70
   6  11  -1   19.54    0.83
  -6  11   1   20.21    0.66
  -6  11   1   19.39    0.66
   6  11  -1   20.24    0.74
  -6  11   1   20.11    0.81
   5 -11  -1   10.36    0.37
  -5 -11   1   10.63    0.46
   5 -11  -1   10.27    0.38
  -5 -11   1   10.58    0.44
   5 -11  -1   10.40    0.38
   5 -11  -1   10.31    0.40
  -5 -11   1   10.44    0.42
  -5 -11   1   10.31    0.42
   5 -11  -1   10.42    0.37
  -5 -11   1   10.33    0.40
  -5 -11   1   10.01    0.44
  -5 -11   1   10.39    0.46
  -5 -11   1   10.11    0.39
  -5  11   1   10.54    0.36
   5  11  -1   10.41    0.43
  -5  11   1   10.31    0.37
   5  11  -1    9.77    0.43
  -5  11   1    9.85    0.43
   5  11  -1   10.32    0.50
   5  11  -1   10.70    0.60
   5  11  -1    9.73    0.41
   5  11  -1   10.11    0.51
  -5  11   1   10.52    0.43
  -5  11   1   10.82    0.56
  -4 -11   1   -0.02    0.10
  -4 -11   1    0.03    0.08
   4 -11  -1    0.01    0.07
  -4 -11   1    0.04    0.08
  -4 -11   1    0.07    0.07
   4 -11  -1   -0.01    0.08
   4 -11  -1    0.03    0.06
  -4 -11   1    0.07    0.08
   4 -11  -1    0.07    0.08
  -4 -11   1    0.20    0.08
   4 -11  -1    0.11    0.06
  -4 -11   1    0.09    0.11
  -4 -11   1    0.00    0.08
  -4  11   1    0.05    0.05
   4  11  -1    0.07    0.09
   4  11  -1   -0.02    0.08
   4  11  -1    0.05    0.09
   4  11  -1    0.03    0.09
  -4  11   1    0.06    0.05
   4  11  -1    0.16    0.10
   3 -11  -1    5.58    0.23
   3 -11  -1    5.19    0.26
   3 -11  -1    5.53    0.23
  -3 -11   1    5.34    0.26
   3 -11  -1    5.48    0.22
  -3 -11   1    5.31    0.27
  -3 -11   1    5.28    0.25
   3 -11  -1    5.50    0.24
  -3 -11   1    5.18    0.31
  -3 -11   1    5.55    0.23
   3  11  -1    5.47    0.24
  -3  11   1    5.48    0.21
   3  11  -1    5.03    0.27
  -3  11   1    5.65    0.27
   3  11  -1    5.59    0.30
   3  11  -1    6.22    0.30
  -3  11   1    5.57    0.22
  -3  11   1    5.50    0.24
   3  11  -1    5.37    0.25
   3  11  -1    5.46    0.32
   3  11  -1    5.57    0.27
  -3  11   1    5.18    0.29
  -2 -11   1    2.54    0.20
   2 -11  -1    2.70    0.14
   2 -11  -1    2.62    0.15
   2 -11  -1    2.55    0.18
  -2 -11   1    2.75    0.15
  -2 -11   1    2.47    0.17
  -2 -11   1    2.46    0.17
   2 -11  -1    2.75    0.15
   2 -11  -1    2.59    0.15
  -2 -11   1    2.99    0.16
  -2  11   1    2.76    0.21
   2  11  -1    2.70    0.14
   2  11  -1    2.77    0.21
   2  11  -1    2.77    0.18
   2  11  -1    2.64    0.16
  -2  11   1    2.79    0.13
   2  11  -1    2.63    0.21
  -2  11   1    2.62    0.20
  -2  11   1    2.63    0.14
  -2  11   1    2.78    0.20
   2  11  -1    2.57    0.18
   2  11  -1    2.67    0.18
   2  11  -1    2.68    0.15
  -2  11   1    2.77    0.14
  -1 -11   1   16.75    0.56
   1 -11  -1   16.82    0.55
   1 -11  -1   16.33    0.57
  -1 -11   1   17.25    0.58
  -1 -11   1   17.30    0.57
  -1 -11   1   16.56    0.60
   1 -11  -1   16.71    0.56
  -1 -11   1   16.66    0.56
   1 -11  -1   16.03    0.56
   1 -11  -1   16.19    0.57
  -1 -11   1   16.46    0.58
   1 -11  -1   16.34    0.59
  -1 -11   1   16.58    0.60
  -1  11   1   15.75    0.54
   1  11  -1   17.02    0.61
   1  11  -1   17.11    0.57
  -1  11   1   16.77    0.60
   1  11  -1   16.13    0.57
  -1  11   1   16.62    0.57
  -1  11   1   15.76    0.58
   1  11  -1   17.05    0.61
   1  11  -1   16.43    0.57
  -1  11   1   18.00    0.67
  -1  11   1   16.36    0.55
  -1  11   1   16.57    0.57
  -1  11   1   16.80    0.57
   1  11  -1   16.84    0.59
   1  11  -1   16.87    0.56
   1  11  -1   16.95    0.61
   1  11  -1   17.21    0.55
  -1  11   1   16.35    0.54
   0 -11  -1    3.75    0.17
   0 -11  -1    3.53    0.21
   0 -11  -1    3.59    0.16
   0 -11   1    3.60    0.17
   0 -11  -1    3.48    0.18
   0 -11   1    3.56    0.22
   0 -11   1    3.48    0.19
   0 -11  -1    3.27    0.18
   0 -11  -1    3.66    0.18
   0 -11   1    3.16    0.19
   0 -11   1    3.59    0.18
   0 -11   1    3.76    0.19
   0 -11   1    3.37    0.15
   0 -11   1    3.60    0.21
   0  11   1    3.43    0.16
   0  11   1    3.56    0.17
   0  11  -1    3.60    0.23
   0  11   1    3.18    0.18
   0  11   1    3.70    0.20
   0  11   1    3.43    0.18
   0  11  -1    3.44    0.16
   0  11   1    3.59    0.22
   0  11  -1    3.39    0.16
   0  11  -1    3.90    0.20
   0  11   1    3.47    0.19
   0  11  -1    3.42    0.17
   0  11  -1    3.69    0.22
   0  11   1    3.49    0.23
   0  11   1    3.37    0.17
  -1 -11  -1   -0.02    0.06
  -1 -11  -1   -0.07    0.06
   1 -11   1    0.09    0.08
  -1 -11  -1   -0.03    0.05
  -1 -11  -1   -0.08    0.08
   1 -11   1   -0.09    0.08
   1 -11   1    0.04    0.03
   1 -11   1   -0.02    0.06
  -1 -11  -1    0.03    0.04
   1 -11   1   -0.02    0.05
  -1 -11  -1   -0.06    0.06
   1 -11   1   -0.03    0.06
   1 -11   1    0.06    0.07
  -1  11  -1    0.01    0.04
   1  11   1   -0.01    0.10
   1  11   1   -0.10    0.08
   1  11   1   -0.08    0.05
  -1  11  -1    0.02    0.05
  -1  11  -1   -0.02    0.08
  -1  11  -1    0.03    0.06
   1  11   1   -0.04    0.07
   1  11   1   -0.10    0.07
   1  11   1   -0.05    0.05
   1  11   1    0.02    0.06
   1  11   1    0.03    0.05
   1  11   1    0.00    0.05
   1  11   1   -0.02    0.06
   2 -11   1    4.96    0.24
  -2 -11  -1    5.03    0.25
  -2 -11  -1    5.15    0.27
   2 -11   1    5.31    0.25
   2 -11   1    5.39    0.26
   2 -11   1    5.18    0.23
  -2 -11  -1    5.33    0.24
  -2 -11  -1    5.82    0.25
   2 -11   1    5.63    0.22
  -2 -11  -1    5.10    0.25
  -2 -11  -1    5.21    0.25
   2 -11   1    5.32    0.23
  -2 -11  -1    4.98    0.24
   2  11   1    5.58    0.28
  -2  11  -1    5.32    0.21
   2  11   1    5.61    0.26
   2  11   1    4.99    0.26
   2  11   1    5.09    0.25
  -2  11  -1    5.29    0.27
   2  11   1    5.26    0.31
   2  11   1    5.12    0.25
  -2  11  -1    5.25    0.22
  -2  11  -1    5.09    0.26
  -2  11  -1    5.26    0.23
  -3 -11  -1    2.44    0.19
  -3 -11  -1    2.19    0.17
  -3 -11  -1    2.31    0.19
   3 -11   1    2.08    0.15
  -3 -11  -1    2.42    0.17
  -3 -11  -1    2.44    0.15
   3 -11   1    2.35    0.16
   3 -11   1    2.10    0.15
   3 -11   1    2.20    0.16
  -3 -11  -1    2.68    0.20
  -3 -11  -1    2.35    0.17
   3 -11   1    2.42    0.15
   3  11   1    2.37    0.21
   3  11   1    2.24    0.28
   3  11   1    2.15    0.25
  -3  11  -1    2.20    0.21
   3  11   1    2.32    0.19
   3  11   1    2.13    0.18
  -3  11  -1    2.01    0.18
  -3  11  -1    2.11    0.18
  -3  11  -1    2.23    0.14
  -3  11  -1    2.33    0.13
   3  11   1    2.25    0.23
   3  11   1    2.30    0.19
  -3  11  -1    2.44    0.19
   4 -11   1   35.31    1.15
   4 -11   1   36.48    1.16
  -4 -11  -1   36.54    1.19
  -4 -11  -1   38.73    1.25
  -4 -11  -1   36.09    1.17
   4 -11   1   34.56    1.16
  -4 -11  -1   35.65    1.18
  -4 -11  -1   35.63    1.20
  -4 -11  -1   36.58    1.20
   4 -11   1   35.36    1.16
  -4 -11  -1   36.01    1.15
  -4 -11  -1   36.16    1.19
  -4  11  -1   36.35    1.14
   4  11   1   36.67    1.24
  -4  11  -1   36.51    1.16
   4  11   1   35.93    1.27
  -4  11  -1   38.15    1.25
   4  11   1   33.32    1.23
   4  11   1   35.48    1.25
   4  11   1   36.99    1.19
  -4  11  -1   35.29    1.15
  -4  11  -1   37.79    1.31
  -5 -11  -1    0.17    0.11
   5 -11   1    0.31    0.10
   5 -11   1    0.26    0.08
   5 -11   1    0.16    0.09
  -5 -11  -1    0.20    0.11
  -5 -11  -1    0.31    0.12
  -5 -11  -1    0.35    0.13
  -5 -11  -1    0.33    0.12
  -5 -11  -1    0.07    0.08
   5 -11   1    0.20    0.09
   5 -11   1    0.30    0.08
  -5 -11  -1    0.22    0.13
  -5 -11  -1    0.20    0.15
  -5  11  -1    0.22    0.08
   5  11   1    0.30    0.12
  -5  11  -1    0.16    0.15
   5  11   1    0.40    0.22
   5  11   1    0.16    0.13
   5  11   1    0.13    0.14
  -5  11  -1    0.29    0.05
  -5  11  -1    0.25    0.15
   5  11   1    0.11    0.12
  -5  11  -1    0.22    0.07
   6 -11   1    5.51    0.27
   6 -11   1    5.77    0.28
  -6 -11  -1    5.52    0.30
  -6 -11  -1    6.10    0.35
  -6 -11  -1    6.06    0.37
  -6 -11  -1    6.08    0.30
   6 -11   1    5.90    0.28
  -6 -11  -1    6.54    0.41
  -6 -11  -1    5.86    0.31
  -6 -11  -1    5.51    0.32
  -6 -11  -1    6.28    0.28
  -6  11  -1    5.65    0.49
   6  11   1    5.95    0.33
  -6  11  -1    5.52    0.21
   6  11   1    5.52    0.42
  -6  11  -1    6.11    0.35
  -6  11  -1    5.86    0.25
   6  11   1    6.90    0.47
   6  11   1    6.70    0.49
   6  11   1    5.58    0.32
  -6  11  -1    5.46    0.26
   7 -11   1    0.01    0.09
  -7 -11  -1   -0.02    0.17
  -7 -11  -1   -0.04    0.12
  -7 -11  -1   -0.02    0.15
  -7 -11  -1   -0.06    0.13
   7 -11   1    0.04    0.08
  -7 -11  -1    0.10    0.10
   7  11   1    0.06    0.13
  -7  11  -1   -0.03    0.18
  -7  11  -1    0.17    0.15
  -8 -11  -1   -0.06    0.11
  -8 -11  -1   -0.16    0.17
  -8 -11  -1   -0.01    0.17
  -8 -11  -1   -0.04    0.14
  -8  11  -1    0.18    0.23
  -9 -11  -1    0.05    0.19
  -9 -11  -1   -0.02    0.15
  -9 -11  -1   -0.03    0.18
  -9 -11  -1    0.09    0.14
  -9  11  -1    0.27    0.31
  -9 -12   1    0.15    0.19
  -9 -12   1    0.17    0.13
  -9 -12   1    0.23    0.15
  -9  12   1    0.26    0.39
  -8 -12   1    0.03    0.11
  -8 -12   1   -0.09    0.12
  -8 -12   1   -0.10    0.16
  -8 -12   1    0.06    0.18
  -8 -12   1   -0.17    0.13
  -8  12   1    0.12    0.21
  -7 -12   1    7.14    0.38
  -7 -12   1    7.27    0.44
   7 -12  -1    5.76    0.33
  -7 -12   1    6.47    0.38
  -7 -12   1    6.42    0.39
  -7 -12   1    7.21    0.31
  -7 -12   1    6.75    0.33
  -7  12   1    6.17    0.41
  -7  12   1    7.55    0.55
   7  12  -1    6.41    0.45
  -6 -12   1    6.89    0.41
  -6 -12   1    6.58    0.55
  -6 -12   1    6.32    0.31
   6 -12  -1    6.51    0.28
  -6 -12   1    6.88    0.37
   6 -12  -1    6.36    0.26
   6 -12  -1    6.63    0.27
  -6 -12   1    6.70    0.33
  -6 -12   1    6.36    0.37
  -6 -12   1    7.11    0.37
   6  12  -1    6.42    0.34
  -6  12   1    6.30    0.25
   6  12  -1    5.82    0.41
  -6  12   1    6.85    0.35
   6  12  -1    6.74    0.31
   6  12  -1    6.90    0.55
  -6  12   1    6.99    0.51
  -5 -12   1    4.24    0.29
  -5 -12   1    4.15    0.25
  -5 -12   1    4.19    0.24
  -5 -12   1    4.01    0.25
   5 -12  -1    4.10    0.21
  -5 -12   1    4.05    0.22
   5 -12  -1    4.15    0.21
  -5 -12   1    4.37    0.27
  -5 -12   1    3.98    0.30
   5 -12  -1    3.65    0.23
   5 -12  -1    3.92    0.20
   5 -12  -1    3.94    0.20
  -5 -12   1    4.21    0.28
   5  12  -1    4.11    0.26
   5  12  -1    4.04    0.26
   5  12  -1    3.80    0.31
  -5  12   1    3.98    0.27
  -5  12   1    3.91    0.18
  -5  12   1    3.87    0.21
   5  12  -1    4.31    0.29
   5  12  -1    4.63    0.28
  -5  12   1    4.50    0.39
   5  12  -1    4.25    0.34
  -5  12   1    4.61    0.39
   4 -12  -1    5.58    0.25
  -4 -12   1    5.27    0.24
   4 -12  -1    5.28    0.24
  -4 -12   1    5.48    0.26
   4 -12  -1    5.05    0.27
  -4 -12   1    5.45    0.27
  -4 -12   1    5.34    0.29
   4 -12  -1    5.44    0.23
  -4 -12   1    5.37    0.27
   4 -12  -1    5.30    0.24
  -4 -12   1    5.15    0.31
  -4 -12   1    5.04    0.27
  -4 -12   1    5.65    0.30
   4  12  -1    5.24    0.28
  -4  12   1    5.52    0.30
   4  12  -1    5.71    0.50
  -4  12   1    5.37    0.21
  -4  12   1    5.17    0.27
   4  12  -1    5.39    0.31
  -4  12   1    4.86    0.40
   4  12  -1    5.38    0.27
   4  12  -1    5.63    0.34
   4  12  -1    5.28    0.29
  -4  12   1    5.54    0.22
   3 -12  -1    0.94    0.12
  -3 -12   1    1.02    0.15
  -3 -12   1    1.10    0.13
  -3 -12   1    1.16    0.14
   3 -12  -1    0.94    0.11
  -3 -12   1    0.97    0.15
   3 -12  -1    1.01    0.11
   3 -12  -1    0.99    0.12
   3 -12  -1    0.92    0.09
  -3 -12   1    1.18    0.14
   3  12  -1    1.12    0.18
   3  12  -1    0.99    0.11
  -3  12   1    1.18    0.14
   3  12  -1    1.06    0.13
  -3  12   1    1.03    0.10
  -3  12   1    0.99    0.09
   3  12  -1    0.94    0.16
   3  12  -1    0.94    0.12
  -3  12   1    1.11    0.15
   3  12  -1    1.20    0.16
  -3  12   1    0.86    0.12
  -3  12   1    0.81    0.14
   3  12  -1    1.21    0.15
   3  12  -1    0.96    0.14
  -2 -12   1    1.57    0.15
   2 -12  -1    1.70    0.12
   2 -12  -1    1.50    0.16
  -2 -12   1    1.37    0.22
  -2 -12   1    1.75    0.14
  -2 -12   1    1.63    0.15
  -2 -12   1    1.44    0.12
  -2 -12   1    1.52    0.14
   2 -12  -1    1.65    0.13
   2 -12  -1    1.87    0.11
  -2  12   1    1.56    0.11
   2  12  -1    1.23    0.16
   2  12  -1    1.68    0.16
   2  12  -1    1.61    0.12
   2  12  -1    1.82    0.17
  -2  12   1    1.20    0.17
  -2  12   1    1.58    0.11
   2  12  -1    1.63    0.17
  -2  12   1    1.73    0.18
  -2  12   1    1.67    0.10
  -2  12   1    1.52    0.16
   2  12  -1    1.42    0.14
   2  12  -1    1.74    0.18
   1 -12  -1    1.96    0.12
  -1 -12   1    2.02    0.15
  -1 -12   1    2.11    0.16
  -1 -12   1    1.94    0.19
   1 -12  -1    1.98    0.18
  -1 -12   1    1.97    0.16
  -1 -12   1    2.04    0.15
   1 -12  -1    1.94    0.14
  -1 -12   1    1.97    0.13
   1 -12  -1    2.25    0.14
   1 -12  -1    1.75    0.15
   1 -12  -1    1.98    0.14
  -1  12   1    2.08    0.18
   1  12  -1    2.04    0.17
  -1  12   1    2.13    0.20
   1  12  -1    2.05    0.15
  -1  12   1    2.00    0.17
   1  12  -1    2.09    0.17
  -1  12   1    1.84    0.14
  -1  12   1    2.06    0.13
   1  12  -1    2.07    0.14
  -1  12   1    2.10    0.12
  -1  12   1    2.10    0.12
   1  12  -1    1.96    0.12
  -1  12   1    1.96    0.14
   1  12  -1    1.97    0.20
  -1  12   1    2.14    0.18
   1  12  -1    2.05    0.20
   1  12  -1    2.10    0.15
   1  12  -1    2.05    0.15
   0 -12  -1   11.65    0.46
   0 -12  -1   11.99    0.41
   0 -12   1   11.66    0.40
   0 -12   1   11.38    0.42
   0 -12  -1   11.34    0.43
   0 -12   1   11.39    0.44
   0 -12   1   11.85    0.41
   0 -12   1   11.79    0.43
   0 -12   1   12.12    0.43
   0 -12   1   12.45    0.47
   0 -12  -1   11.50    0.42
   0 -12   1   11.61    0.46
   0 -12  -1   12.04    0.41
   0 -12  -1   11.61    0.43
   0  12   1   11.00    0.43
   0  12  -1   12.61    0.45
   0  12   1   11.24    0.42
   0  12  -1   11.61    0.41
   0  12   1   11.87    0.49
   0  12   1   11.45    0.41
   0  12  -1   12.07    0.41
   0  12   1   12.17    0.44
   0  12  -1   11.88    0.42
   0  12   1   11.48    0.41
   0  12  -1   12.15    0.47
   0  12   1   11.57    0.40
  -1 -12  -1    9.95    0.35
  -1 -12  -1    9.55    0.34
   1 -12   1    9.30    0.38
  -1 -12  -1    8.69    0.36
   1 -12   1    9.62    0.37
   1 -12   1    9.37    0.35
   1 -12   1    9.87    0.40
  -1 -12  -1    9.53    0.37
   1 -12   1    9.96    0.36
  -1 -12  -1    9.71    0.36
   1 -12   1    9.75    0.39
   1 -12   1    9.80    0.37
   1 -12   1    9.63    0.32
  -1 -12  -1    9.90    0.40
   1  12   1    9.45    0.41
   1  12   1    9.84    0.48
   1  12   1    9.67    0.35
   1  12   1   10.31    0.39
   1  12   1    9.40    0.37
   1  12   1    9.46    0.37
  -1  12  -1    9.21    0.40
  -1  12  -1    9.52    0.35
   1  12   1    9.68    0.38
  -1  12  -1    9.78    0.34
  -1  12  -1    9.35    0.35
   1  12   1    9.77    0.36
   1  12   1    8.93    0.41
  -2 -12  -1    2.65    0.17
  -2 -12  -1    2.66    0.18
  -2 -12  -1    2.46    0.27
   2 -12   1    2.33    0.23
   2 -12   1    2.59    0.19
   2 -12   1    2.61    0.16
  -2 -12  -1    2.31    0.22
  -2 -12  -1    2.63    0.17
  -2 -12  -1    2.56    0.15
   2 -12   1    2.70    0.15
  -2 -12  -1    2.62    0.19
   2  12   1    2.56    0.22
  -2  12  -1    2.53    0.20
   2  12   1    2.63    0.20
   2  12   1    2.77    0.21
  -2  12  -1    2.59    0.14
   2  12   1    2.39    0.19
  -2  12  -1    2.41    0.15
   2  12   1    2.66    0.23
  -2  12  -1    2.68    0.15
   3 -12   1   15.79    0.57
   3 -12   1   16.20    0.56
  -3 -12  -1   16.52    0.57
   3 -12   1   16.27    0.56
  -3 -12  -1   16.49    0.55
  -3 -12  -1   17.79    0.63
  -3 -12  -1   16.07    0.58
  -3 -12  -1   15.73    0.60
  -3 -12  -1   16.12    0.59
  -3 -12  -1   16.27    0.58
   3 -12   1   15.99    0.56
   3 -12   1   16.03    0.57
   3  12   1   16.62    0.64
   3  12   1   15.74    0.59
   3  12   1   16.53    0.59
  -3  12  -1   16.03    0.61
  -3  12  -1   15.56    0.58
  -3  12  -1   15.26    0.62
  -3  12  -1   16.50    0.62
   3  12   1   16.09    0.63
  -3  12  -1   16.38    0.56
  -4 -12  -1    0.12    0.13
  -4 -12  -1    0.11    0.09
  -4 -12  -1    0.12    0.10
   4 -12   1    0.14    0.08
  -4 -12  -1    0.24    0.11
   4 -12   1    0.15    0.09
  -4 -12  -1    0.15    0.09
  -4 -12  -1    0.26    0.12
   4 -12   1    0.34    0.10
  -4 -12  -1    0.02    0.10
   4 -12   1    0.20    0.09
  -4 -12  -1    0.15    0.10
   4  12   1    0.13    0.11
   4  12   1    0.07    0.10
   4  12   1    0.10    0.12
   4  12   1   -0.03    0.12
  -4  12  -1    0.16    0.10
  -4  12  -1    0.39    0.08
  -4  12  -1    0.16    0.07
  -4  12  -1    0.25    0.14
   4  12   1    0.11    0.13
   4  12   1    0.14    0.14
  -4  12  -1    0.20    0.12
  -4  12  -1    0.03    0.08
  -5 -12  -1   12.45    0.53
   5 -12   1   13.33    0.48
  -5 -12  -1   12.64    0.50
  -5 -12  -1   13.14    0.47
  -5 -12  -1   12.94    0.49
   5 -12   1   12.39    0.47
  -5 -12  -1   12.77    0.54
  -5 -12  -1   11.94    0.51
   5 -12   1   12.62    0.51
  -5 -12  -1   12.71    0.53
   5 -12   1   12.23    0.47
   5 -12   1   13.17    0.46
  -5 -12  -1   12.91    0.55
  -5  12  -1   13.29    0.67
  -5  12  -1   12.19    0.46
   5  12   1   13.36    0.52
   5  12   1   12.37    0.51
   5  12   1   13.65    0.55
   5  12   1   12.89    0.52
  -5  12  -1   13.47    0.55
  -5  12  -1   12.84    0.45
   5  12   1   12.28    0.60
  -6 -12  -1    0.03    0.11
  -6 -12  -1    0.21    0.14
  -6 -12  -1    0.25    0.12
  -6 -12  -1    0.17    0.16
  -6 -12  -1    0.18    0.15
  -6 -12  -1    0.22    0.13
   6 -12   1    0.36    0.10
   6  12   1    0.20    0.12
  -6  12  -1    0.13    0.12
  -6  12  -1    0.13    0.17
   6  12   1    0.26    0.14
  -6  12  -1    0.34    0.16
   6  12   1    0.34    0.15
   7 -12   1    2.65    0.19
   7 -12   1    2.97    0.21
  -7 -12  -1    3.08    0.30
  -7 -12  -1    2.95    0.22
  -7 -12  -1    2.73    0.24
  -7 -12  -1    2.12    0.30
  -7 -12  -1    2.84    0.34
   7  12   1    2.67    0.35
  -7  12  -1    3.21    0.41
  -7  12  -1    3.05    0.29
  -8 -12  -1    0.18    0.18
  -8 -12  -1    0.16    0.16
  -8 -12  -1    0.70    0.22
  -8 -12  -1    0.39    0.14
  -8 -12  -1    0.10    0.15
  -8  12  -1    0.43    0.27
  -9 -12  -1    6.98    0.48
  -8 -13   1    0.78    0.22
  -8 -13   1    0.70    0.15
  -8 -13   1    0.72    0.17
  -8  13   1    0.78    0.27
  -7 -13   1   13.55    0.76
  -7 -13   1   13.98    0.51
  -7 -13   1   13.57    0.58
  -7 -13   1   14.58    0.63
  -7 -13   1   14.11    0.54
  -7 -13   1   12.57    0.58
   7 -13  -1   12.55    0.46
  -7  13   1   13.91    0.58
   7  13  -1   12.78    0.66
  -7  13   1   14.87    0.79
   6 -13  -1    9.35    0.35
  -6 -13   1    9.63    0.42
  -6 -13   1    8.43    0.45
  -6 -13   1    9.44    0.38
  -6 -13   1    9.25    0.46
  -6 -13   1   10.07    0.45
  -6 -13   1    9.97    0.45
   6 -13  -1    9.25    0.36
  -6  13   1    9.36    0.40
   6  13  -1    9.89    0.57
  -6  13   1    9.43    0.34
  -6  13   1   10.25    0.61
   6  13  -1    9.40    0.53
   6  13  -1    8.63    0.50
   5 -13  -1    2.41    0.18
  -5 -13   1    2.37    0.25
  -5 -13   1    2.77    0.19
  -5 -13   1    2.70    0.26
   5 -13  -1    2.57    0.16
  -5 -13   1    2.70    0.26
   5 -13  -1    2.54    0.18
   5 -13  -1    2.64    0.20
   5 -13  -1    2.34    0.16
  -5 -13   1    2.55    0.21
  -5 -13   1    2.53    0.21
  -5 -13   1    2.58    0.22
  -5 -13   1    2.96    0.24
  -5  13   1    2.24    0.25
   5  13  -1    2.58    0.32
  -5  13   1    2.58    0.15
   5  13  -1    2.59    0.22
   5  13  -1    2.88    0.30
   5  13  -1    2.47    0.23
  -5  13   1    2.55    0.23
   5  13  -1    2.69    0.27
  -5  13   1    2.64    0.14
  -5  13   1    2.66    0.22
   4 -13  -1   47.07    1.52
  -4 -13   1   42.00    1.55
   4 -13  -1   48.51    1.49
  -4 -13   1   46.58    1.53
  -4 -13   1   46.46    1.53
   4 -13  -1   47.13    1.50
   4 -13  -1   48.13    1.50
  -4 -13   1   48.55    1.52
  -4 -13   1   48.41    1.50
  -4 -13   1   50.23    1.54
   4 -13  -1   46.62    1.49
  -4 -13   1   46.16    1.57
  -4 -13   1   48.32    1.54
  -4  13   1   46.26    1.51
  -4  13   1   47.02    1.48
   4  13  -1   49.01    1.59
  -4  13   1   50.49    1.58
   4  13  -1   48.22    1.60
   4  13  -1   46.44    1.53
   4  13  -1   47.82    1.60
   4  13  -1   47.76    1.54
   4  13  -1   48.13    1.70
  -4  13   1   46.86    1.47
  -3 -13   1    7.50    0.32
  -3 -13   1    7.26    0.29
   3 -13  -1    7.26    0.33
   3 -13  -1    7.21    0.29
  -3 -13   1    7.14    0.36
   3 -13  -1    7.65    0.29
   3 -13  -1    7.03    0.30
  -3 -13   1    7.07    0.31
  -3 -13   1    7.16    0.32
  -3 -13   1    7.20    0.32
   3  13  -1    7.14    0.36
   3  13  -1    7.28    0.45
  -3  13   1    7.07    0.29
  -3  13   1    6.64    0.35
   3  13  -1    6.70    0.31
  -3  13   1    7.72    0.43
   3  13  -1    7.51    0.35
   3  13  -1    7.00    0.30
  -3  13   1    7.15    0.27
   3  13  -1    7.07    0.29
  -3  13   1    7.30    0.28
   3  13  -1    7.48    0.34
   2 -13  -1    6.05    0.27
   2 -13  -1    6.21    0.26
   2 -13  -1    6.26    0.25
  -2 -13   1    6.42    0.30
  -2 -13   1    6.42    0.31
   2 -13  -1    6.18    0.29
   2 -13  -1    6.30    0.27
  -2 -13   1    6.31    0.32
  -2 -13   1    6.57    0.29
  -2 -13   1    5.95    0.29
   2  13  -1    5.88    0.35
  -2  13   1    6.29    0.24
  -2  13   1    6.22    0.32
   2  13  -1    6.02    0.23
  -2  13   1    6.47    0.38
   2  13  -1    6.50    0.29
   2  13  -1    6.30    0.26
   2  13  -1    6.21    0.30
   2  13  -1    6.19    0.30
  -2  13   1    6.27    0.25
   2  13  -1    6.46    0.27
   2  13  -1    6.25    0.28
  -2  13   1    6.19    0.25
  -1 -13   1    0.77    0.11
   1 -13  -1    0.68    0.12
   1 -13  -1    0.70    0.12
   1 -13  -1    0.86    0.10
  -1 -13   1    1.03    0.19
  -1 -13   1    0.51    0.11
   1 -13  -1    0.93    0.11
  -1 -13   1    0.87    0.12
  -1 -13   1    0.61    0.10
   1 -13  -1    0.79    0.09
  -1 -13   1    0.87    0.10
  -1  13   1    0.81    0.09
  -1  13   1    0.73    0.09
  -1  13   1    0.58    0.13
  -1  13   1    0.76    0.12
  -1  13   1    0.95    0.12
  -1  13   1    1.05    0.15
   1  13  -1    0.77    0.09
   1  13  -1    0.83    0.12
   1  13  -1    0.93    0.09
   1  13  -1    0.71    0.12
   1  13  -1    0.80    0.11
  -1  13   1    0.64    0.08
  -1  13   1    0.88    0.11
   1  13  -1    0.73    0.12
   1  13  -1    0.78    0.15
   1  13  -1    1.06    0.16
  -1  13   1    0.83    0.11
   0 -13  -1   10.01    0.36
   0 -13  -1   10.44    0.37
   0 -13   1    9.84    0.36
   0 -13   1    9.94    0.38
   0 -13  -1    9.71    0.38
   0 -13   1    9.70    0.41
   0 -13  -1   10.08    0.43
   0 -13   1   10.01    0.34
   0 -13   1    9.97    0.39
   0 -13  -1    9.65    0.37
   0 -13   1    9.16    0.38
   0 -13  -1   10.08    0.40
   0  13  -1    9.76    0.35
   0  13   1   10.42    0.39
   0  13  -1    9.47    0.37
   0  13  -1    9.47    0.36
   0  13  -1    9.83    0.42
   0  13   1    9.42    0.36
   0  13   1   10.08    0.42
   0  13   1    9.74    0.42
   0  13   1   10.09    0.39
   0  13   1    9.61    0.36
   0  13   1    9.80    0.35
   0  13   1    9.85    0.39
   0  13   1    9.43    0.37
   0  13  -1    9.78    0.43
  -1 -13  -1    3.67    0.18
  -1 -13  -1    3.42    0.20
   1 -13   1    3.34    0.20
   1 -13   1    3.45    0.22
  -1 -13  -1    3.69    0.20
   1 -13   1    3.74    0.20
   1 -13   1    3.46    0.20
  -1 -13  -1    3.43    0.25
   1 -13   1    3.21    0.23
   1 -13   1    3.61    0.18
  -1 -13  -1    3.32    0.20
  -1 -13  -1    3.62    0.18
   1 -13   1    3.36    0.14
   1  13   1    3.44    0.17
   1  13   1    3.49    0.23
  -1  13  -1    3.36    0.17
   1  13   1    3.76    0.24
  -1  13  -1    3.42    0.18
   1  13   1    3.60    0.22
  -1  13  -1    3.47    0.23
   1  13   1    3.31    0.20
   1  13   1    3.38    0.21
  -1  13  -1    3.36    0.17
   1  13   1    3.62    0.19
   1  13   1    3.16    0.25
   1  13   1    3.40    0.20
   1  13   1    3.16    0.16
  -2 -13  -1   19.74    0.70
   2 -13   1   21.71    0.68
  -2 -13  -1   19.95    0.71
   2 -13   1   20.20    0.70
  -2 -13  -1   20.59    0.68
  -2 -13  -1   20.12    0.67
  -2 -13  -1   18.42    0.72
   2 -13   1   19.51    0.69
   2 -13   1   21.45    0.69
  -2 -13  -1   19.24    0.70
   2 -13   1   21.21    0.71
   2  13   1   20.11    0.73
  -2  13  -1   21.17    0.73
  -2  13  -1   19.86    0.69
  -2  13  -1   19.78    0.73
  -2  13  -1   21.04    0.68
   2  13   1   20.02    0.71
   2  13   1   19.05    0.70
   2  13   1   20.72    0.74
   2  13   1   20.73    0.72
  -2  13  -1   21.34    0.67
   2  13   1   20.98    0.76
  -2  13  -1   20.73    0.74
   2  13   1   18.60    0.83
  -3 -13  -1    0.31    0.09
   3 -13   1    0.31    0.09
  -3 -13  -1    0.30    0.12
   3 -13   1    0.38    0.08
  -3 -13  -1    0.13    0.09
  -3 -13  -1    0.23    0.11
  -3 -13  -1    0.25    0.09
   3 -13   1    0.27    0.09
   3 -13   1    0.40    0.10
  -3 -13  -1    0.21    0.09
  -3 -13  -1    0.33    0.12
   3 -13   1    0.36    0.10
   3  13   1    0.29    0.14
   3  13   1    0.13    0.12
  -3  13  -1    0.36    0.07
  -3  13  -1    0.30    0.11
  -3  13  -1    0.34    0.08
  -3  13  -1    0.30    0.14
   3  13   1    0.16    0.10
  -3  13  -1    0.25    0.07
   3  13   1    0.31    0.11
   3  13   1    0.25    0.11
   3  13   1    0.32    0.15
   3  13   1    0.17    0.10
  -4 -13  -1    1.31    0.18
   4 -13   1    1.22    0.15
   4 -13   1    1.66    0.17
  -4 -13  -1    1.51    0.18
   4 -13   1    1.19    0.16
   4 -13   1    1.58    0.16
  -4 -13  -1    1.36    0.16
  -4 -13  -1    1.40    0.16
  -4 -13  -1    1.68    0.20
  -4 -13  -1    1.67    0.19
  -4 -13  -1    1.41    0.22
   4  13   1    1.74    0.21
   4  13   1    1.65    0.21
  -4  13  -1    1.34    0.19
   4  13   1    1.45    0.24
   4  13   1    1.45    0.25
  -4  13  -1    1.33    0.20
  -4  13  -1    1.48    0.13
   4  13   1    1.53    0.18
  -4  13  -1    1.49    0.14
   4  13   1    1.68    0.19
  -4  13  -1    1.54    0.21
  -5 -13  -1    0.22    0.12
  -5 -13  -1    0.33    0.12
  -5 -13  -1    0.43    0.16
  -5 -13  -1    0.41    0.12
   5 -13   1    0.34    0.09
  -5 -13  -1    0.27    0.14
  -5 -13  -1    0.41    0.13
   5 -13   1    0.12    0.09
  -5 -13  -1    0.47    0.10
   5 -13   1    0.18    0.09
  -5 -13  -1    0.49    0.13
   5 -13   1    0.34    0.11
   5  13   1    0.24    0.13
  -5  13  -1    0.46    0.09
  -5  13  -1    0.43    0.16
   5  13   1    0.42    0.14
  -5  13  -1    0.36    0.10
   5  13   1    0.41    0.17
   5  13   1    0.21    0.14
  -5  13  -1    0.33    0.18
  -5  13  -1    0.22    0.08
   5  13   1    0.29    0.14
  -6 -13  -1   14.46    0.58
  -6 -13  -1   15.08    0.61
  -6 -13  -1   15.74    0.57
  -6 -13  -1   14.77    0.54
   6 -13   1   14.89    0.55
  -6 -13  -1   13.61    0.61
  -6 -13  -1   13.77    0.59
   6 -13   1   13.22    0.53
  -6 -13  -1   15.34    0.64
  -6  13  -1   15.46    0.77
   6  13   1   14.27    0.57
   6  13   1   15.86    0.61
  -6  13  -1   15.46    0.62
   6  13   1   13.34    0.69
   6  13   1   14.01    0.60
  -7 -13  -1   -0.13    0.13
   7 -13   1    0.04    0.09
  -7 -13  -1    0.03    0.15
  -7 -13  -1    0.25    0.12
  -7 -13  -1    0.35    0.19
  -7 -13  -1    0.11    0.13
  -7  13  -1   -0.02    0.16
   7  13   1    0.11    0.13
  -7  13  -1    0.02    0.20
  -8 -13  -1    0.35    0.26
  -8 -13  -1   -0.02    0.17
  -8 -13  -1   -0.09    0.15
  -8 -13  -1   -0.10    0.12
  -8  13  -1    0.25    0.26
  -8 -14   1   -0.04    0.14
  -8 -14   1   -0.17    0.16
  -8 -14   1   -0.06    0.12
  -8 -14   1   -0.22    0.14
  -8 -14   1   -0.10    0.19
  -8  14   1    0.25    0.25
  -7 -14   1    4.28    0.33
  -7 -14   1    3.85    0.27
  -7 -14   1    3.12    0.32
  -7 -14   1    3.24    0.31
   7 -14  -1    3.65    0.18
  -7  14   1    4.41    0.49
   7  14  -1    3.45    0.38
  -6 -14   1    5.05    0.31
  -6 -14   1    4.33    0.33
  -6 -14   1    4.84    0.34
   6 -14  -1    4.35    0.22
   6 -14  -1    4.52    0.24
  -6 -14   1    4.65    0.28
  -6 -14   1    5.02    0.26
  -6 -14   1    4.78    0.35
   6  14  -1    4.73    0.39
  -6  14   1    4.80    0.46
   6  14  -1    5.60    0.34
  -6  14   1    4.56    0.40
  -6  14   1    4.81    0.31
   6  14  -1    4.52    0.37
   6  14  -1    4.74    0.31
   6  14  -1    4.83    0.31
  -6  14   1    5.03    0.31
  -5 -14   1    0.46    0.17
  -5 -14   1    0.23    0.12
  -5 -14   1    0.29    0.10
  -5 -14   1    0.35    0.12
   5 -14  -1    0.31    0.09
   5 -14  -1    0.27    0.10
  -5 -14   1    0.17    0.12
  -5 -14   1    0.41    0.15
   5 -14  -1    0.30    0.09
   5 -14  -1    0.17    0.10
  -5 -14   1    0.13    0.11
   5 -14  -1    0.22    0.08
  -5 -14   1    0.39    0.11
  -5  14   1    0.26    0.17
   5  14  -1    0.18    0.12
  -5  14   1    0.47    0.14
   5  14  -1    0.22    0.12
   5  14  -1    0.34    0.13
   5  14  -1    0.11    0.13
   5  14  -1    0.31    0.16
   5  14  -1    0.32    0.14
  -5  14   1    0.16    0.09
  -5  14   1    0.20    0.07
  -5  14   1    0.20    0.07
   4 -14  -1    3.77    0.21
  -4 -14   1    3.75    0.24
   4 -14  -1    3.73    0.21
  -4 -14   1    4.26    0.30
  -4 -14   1    3.95    0.22
  -4 -14   1    3.66    0.24
  -4 -14   1    4.22    0.26
   4 -14  -1    4.23    0.31
  -4 -14   1    4.29    0.27
   4 -14  -1    3.89    0.22
  -4  14   1    3.86    0.31
   4  14  -1    4.03    0.27
  -4  14   1    3.88    0.18
  -4  14   1    3.88    0.19
   4  14  -1    3.72    0.29
  -4  14   1    3.87    0.23
   4  14  -1    4.09    0.25
   4  14  -1    4.24    0.28
  -4  14   1    3.68    0.27
   4  14  -1    3.63    0.31
   4  14  -1    3.84    0.29
   3 -14  -1    8.01    0.32
  -3 -14   1    7.80    0.34
   3 -14  -1    7.88    0.33
  -3 -14   1    7.95    0.36
  -3 -14   1    7.77    0.39
  -3 -14   1    8.05    0.35
  -3 -14   1    8.04    0.36
   3 -14  -1    8.07    0.33
  -3 -14   1    7.91    0.32
   3  14  -1    7.94    0.40
   3  14  -1    7.56    0.35
   3  14  -1    7.55    0.39
   3  14  -1    8.15    0.37
   3  14  -1    8.38    0.38
  -3  14   1    8.18    0.32
  -3  14   1    7.98    0.39
   3  14  -1    8.15    0.32
   3  14  -1    8.31    0.39
  -3  14   1    8.18    0.38
   3  14  -1    8.01    0.33
  -3  14   1    7.97    0.31
  -3  14   1    8.11    0.30
  -2 -14   1   13.87    0.49
  -2 -14   1   13.68    0.48
   2 -14  -1   13.16    0.48
  -2 -14   1   13.36    0.47
   2 -14  -1   12.96    0.47
  -2 -14   1   12.83    0.50
   2 -14  -1   13.63    0.56
   2 -14  -1   13.70    0.46
  -2 -14   1   13.54    0.54
  -2 -14   1   12.64    0.56
   2 -14  -1   13.37    0.48
  -2  14   1   12.60    0.46
  -2  14   1   13.59    0.53
   2  14  -1   12.67    0.44
   2  14  -1   13.66    0.52
   2  14  -1   13.71    0.51
   2  14  -1   12.64    0.49
  -2  14   1   13.20    0.53
   2  14  -1   13.56    0.48
   2  14  -1   13.25    0.51
  -2  14   1   13.18    0.45
  -2  14   1   12.54    0.51
  -2  14   1   13.16    0.45
   2  14  -1   12.51    0.49
   2  14  -1   13.50    0.54
   2  14  -1   12.99    0.51
  -1 -14   1   15.55    0.58
  -1 -14   1   13.99    0.52
   1 -14  -1   13.00    0.49
  -1 -14   1   14.13    0.51
   1 -14  -1   13.12    0.49
  -1 -14   1   13.85    0.48
  -1 -14   1   14.09    0.54
   1 -14  -1   14.33    0.48
  -1 -14   1   12.33    0.55
   1 -14  -1   13.88    0.53
   1 -14  -1   13.89    0.50
   1  14  -1   13.50    0.50
  -1  14   1   13.62    0.47
  -1  14   1   13.46    0.50
  -1  14   1   13.48    0.50
  -1  14   1   13.62    0.47
   1  14  -1   15.30    0.58
   1  14  -1   13.82    0.48
   1  14  -1   13.39    0.51
   1  14  -1   13.71    0.56
   1  14  -1   14.42    0.56
  -1  14   1   13.51    0.48
  -1  14   1   13.27    0.56
  -1  14   1   15.02    0.65
  -1  14   1   13.12    0.51
   1  14  -1   13.42    0.50
   1  14  -1   13.27    0.51
   1  14  -1   13.30    0.48
   1  14  -1   13.66    0.49
   0 -14   1   12.51    0.46
   0 -14   1   12.50    0.47
   0 -14   1   12.46    0.42
   0 -14   1   12.46    0.44
   0 -14  -1   12.06    0.49
   0 -14   1   12.72    0.50
   0 -14   1   12.19    0.47
   0 -14  -1   12.46    0.46
   0 -14  -1   12.21    0.46
   0 -14  -1   13.09    0.45
   0 -14  -1   12.73    0.46
   0 -14   1   12.36    0.46
   0 -14  -1   12.50    0.44
   0  14  -1   12.27    0.47
   0  14   1   12.18    0.45
   0  14  -1   13.02    0.54
   0  14   1   12.81    0.48
   0  14   1   12.41    0.65
   0  14  -1   12.65    0.45
   0  14   1   11.24    0.48
   0  14   1   12.64    0.45
   0  14  -1   12.56    0.44
   0  14   1   12.22    0.46
   0  14   1   11.95    0.43
   0  14   1   12.48    0.45
   1 -14   1    4.35    0.22
   1 -14   1    4.28    0.16
  -1 -14  -1    4.15    0.23
   1 -14   1    4.23    0.20
   1 -14   1    4.41    0.28
  -1 -14  -1    4.10    0.26
  -1 -14  -1    3.91    0.20
  -1 -14  -1    3.98    0.22
  -1 -14  -1    4.08    0.20
   1 -14   1    3.74    0.24
   1 -14   1    4.06    0.22
  -1 -14  -1    4.25    0.22
   1  14   1    3.75    0.26
  -1  14  -1    4.39    0.27
   1  14   1    3.95    0.22
   1  14   1    4.12    0.22
  -1  14  -1    4.05    0.19
   1  14   1    4.02    0.28
   1  14   1    4.02    0.24
   1  14   1    4.18    0.19
  -1  14  -1    4.26    0.21
   1  14   1    4.14    0.20
   1  14   1    4.19    0.24
  -1  14  -1    3.79    0.24
  -1  14  -1    3.66    0.29
  -2 -14  -1    0.36    0.10
  -2 -14  -1    0.48    0.10
   2 -14   1    0.44    0.10
   2 -14   1    0.57    0.09
   2 -14   1    0.52    0.11
  -2 -14  -1    0.61    0.14
   2 -14   1    0.77    0.11
   2 -14   1    0.84    0.13
  -2 -14  -1    0.44    0.10
  -2  14  -1    0.76    0.15
  -2  14  -1    0.64    0.13
  -2  14  -1    0.66    0.08
  -2  14  -1    0.65    0.13
   2  14   1    0.58    0.15
   2  14   1    0.52    0.12
   2  14   1    0.45    0.14
   2  14   1    0.40    0.10
  -2  14  -1    0.70    0.09
   2  14   1    0.65    0.15
  -3 -14  -1   33.89    1.07
   3 -14   1   33.44    1.08
   3 -14   1   33.01    1.09
  -3 -14  -1   32.08    1.10
  -3 -14  -1   33.43    1.11
   3 -14   1   33.09    1.07
  -3 -14  -1   32.20    1.13
  -3 -14  -1   33.02    1.10
  -3 -14  -1   33.38    1.09
   3 -14   1   32.72    1.09
  -3 -14  -1   34.39    1.09
   3 -14   1   32.66    1.09
  -3  14  -1   33.72    1.07
   3  14   1   33.01    1.15
   3  14   1   32.77    1.16
  -3  14  -1   31.68    1.08
   3  14   1   34.29    1.12
   3  14   1   33.38    1.16
  -3  14  -1   33.27    1.14
   3  14   1   32.99    1.11
  -3  14  -1   32.21    1.06
   3  14   1   33.48    1.15
   3  14   1   34.07    1.16
   4 -14   1    0.39    0.10
  -4 -14  -1    0.47    0.10
  -4 -14  -1    0.44    0.15
   4 -14   1    0.51    0.11
  -4 -14  -1    0.47    0.12
  -4 -14  -1    0.33    0.11
   4 -14   1    0.46    0.11
  -4 -14  -1    0.48    0.12
  -4 -14  -1    0.44    0.15
  -4 -14  -1    0.32    0.12
  -4 -14  -1    0.24    0.12
   4 -14   1    0.47    0.11
  -4  14  -1    0.49    0.16
  -4  14  -1    0.39    0.13
   4  14   1    0.48    0.14
   4  14   1    0.35    0.13
   4  14   1    0.34    0.12
  -4  14  -1    0.43    0.08
   4  14   1    0.45    0.15
  -4  14  -1    0.52    0.10
   4  14   1    0.46    0.17
  -4  14  -1    0.37    0.10
   4  14   1    0.48    0.14
  -5 -14  -1   26.39    0.91
   5 -14   1   24.86    0.84
   5 -14   1   24.74    0.85
  -5 -14  -1   25.10    0.86
  -5 -14  -1   25.12    0.88
   5 -14   1   23.50    0.88
  -5 -14  -1   24.45    0.89
  -5 -14  -1   26.18    0.90
  -5 -14  -1   24.51    0.90
   5 -14   1   24.35    0.85
  -5 -14  -1   25.30    0.91
   5 -14   1   25.98    0.86
  -5 -14  -1   26.63    0.85
   5  14   1   23.89    0.97
   5  14   1   24.96    0.89
  -5  14  -1   24.48    0.82
  -5  14  -1   24.51    0.83
   5  14   1   24.00    0.89
  -5  14  -1   26.35    1.06
  -5  14  -1   25.92    0.92
   5  14   1   26.70    0.90
   5  14   1   25.38    0.92
   5  14   1   23.84    0.98
  -5  14  -1   24.83    0.89
  -6 -14  -1    5.60    0.37
  -6 -14  -1    5.65    0.39
  -6 -14  -1    5.45    0.32
  -6 -14  -1    5.19    0.32
  -6 -14  -1    5.18    0.34
  -6 -14  -1    6.35    0.40
   6 -14   1    5.62    0.28
  -6 -14  -1    5.80    0.29
   6 -14   1    5.36    0.27
   6  14   1    5.53    0.35
   6  14   1    4.52    0.45
  -6  14  -1    6.18    0.49
   6  14   1    5.34    0.34
  -6  14  -1    5.26    0.46
   6  14   1    5.68    0.30
  -6  14  -1    5.85    0.38
   7 -14   1   15.46    0.56
  -7 -14  -1   15.70    0.68
  -7 -14  -1   15.41    0.65
  -7 -14  -1   13.27    0.64
  -7  14  -1   15.39    0.66
   7  14   1   13.55    0.73
  -7  14  -1   15.66    1.05
  -8 -14  -1    3.73    0.27
  -8 -14  -1    3.59    0.31
  -8 -14  -1    4.07    0.36
  -8 -14  -1    3.06    0.42
  -8  14  -1    4.62    0.58
  -8 -15   1    4.64    0.32
  -8 -15   1    3.68    0.35
  -8 -15   1    4.14    0.32
  -8 -15   1    4.95    0.41
  -8 -15   1    4.90    0.50
  -8  15   1    5.26    0.58
  -7 -15   1    0.14    0.14
  -7 -15   1    0.07    0.18
  -7 -15   1    0.31    0.12
  -7 -15   1    0.24    0.16
  -7 -15   1    0.31    0.21
  -7 -15   1    0.30    0.20
  -7  15   1    0.49    0.13
  -6 -15   1    3.33    0.32
  -6 -15   1    3.32    0.33
   6 -15  -1    3.23    0.19
   6 -15  -1    3.37    0.21
  -6 -15   1    3.19    0.23
  -6 -15   1    3.65    0.26
  -6 -15   1    2.71    0.30
  -6 -15   1    3.30    0.26
  -6  15   1    3.60    0.26
   6  15  -1    3.50    0.28
   6  15  -1    3.02    0.32
  -6  15   1    3.29    0.43
   6  15  -1    3.26    0.28
  -6  15   1    3.09    0.25
  -6  15   1    3.32    0.28
  -5 -15   1    4.79    0.34
  -5 -15   1    4.85    0.29
  -5 -15   1    5.46    0.39
   5 -15  -1    4.99    0.25
  -5 -15   1    5.18    0.26
   5 -15  -1    4.83    0.24
   5 -15  -1    5.04    0.25
  -5 -15   1    5.29    0.35
  -5 -15   1    5.22    0.30
   5 -15  -1    5.06    0.27
   5  15  -1    5.22    0.29
  -5  15   1    4.97    0.31
   5  15  -1    5.38    0.32
   5  15  -1    4.37    0.34
  -5  15   1    5.12    0.27
   5  15  -1    4.74    0.34
   5  15  -1    4.64    0.30
  -5  15   1    4.68    0.27
  -5  15   1    4.77    0.21
  -4 -15   1   16.10    0.68
   4 -15  -1   17.38    0.60
  -4 -15   1   17.92    0.64
  -4 -15   1   16.92    0.64
  -4 -15   1   17.29    0.63
   4 -15  -1   17.31    0.61
   4 -15  -1   17.75    0.61
  -4 -15   1   17.33    0.65
   4 -15  -1   17.68    0.64
   4 -15  -1   17.66    0.61
  -4 -15   1   17.46    0.61
  -4  15   1   17.10    0.59
   4  15  -1   17.53    0.66
   4  15  -1   17.83    0.69
  -4  15   1   16.46    0.58
   4  15  -1   17.53    0.65
   4  15  -1   17.35    0.72
  -4  15   1   17.05    0.66
  -4  15   1   16.93    0.61
   4  15  -1   17.55    0.67
   4  15  -1   17.04    0.70
  -4  15   1   18.58    0.76
  -3 -15   1   27.37    1.00
   3 -15  -1   28.47    0.94
   3 -15  -1   28.44    0.94
  -3 -15   1   29.08    0.97
   3 -15  -1   27.54    0.97
  -3 -15   1   28.15    0.97
  -3 -15   1   27.90    0.95
   3 -15  -1   29.63    0.95
  -3 -15   1   29.32    0.94
  -3 -15   1   29.25    0.95
   3 -15  -1   27.38    0.94
   3  15  -1   28.24    1.00
   3  15  -1   27.47    1.01
   3  15  -1   28.19    0.93
  -3  15   1   28.33    0.95
   3  15  -1   30.12    0.99
  -3  15   1   27.65    0.92
  -3  15   1   28.73    0.99
  -3  15   1   27.80    0.91
   3  15  -1   28.13    0.94
   3  15  -1   29.03    0.98
   3  15  -1   28.38    1.01
  -3  15   1   28.85    0.99
   3  15  -1   27.11    0.96
  -2 -15   1    0.03    0.07
   2 -15  -1    0.00    0.10
  -2 -15   1   -0.04    0.06
   2 -15  -1   -0.05    0.08
  -2 -15   1   -0.01    0.08
   2 -15  -1   -0.06    0.07
   2 -15  -1   -0.09    0.07
  -2 -15   1   -0.04    0.08
  -2 -15   1   -0.06    0.12
  -2 -15   1   -0.04    0.08
   2 -15  -1   -0.02    0.06
  -2  15   1   -0.01    0.11
  -2  15   1    0.05    0.13
   2  15  -1    0.01    0.12
   2  15  -1    0.03    0.07
   2  15  -1   -0.01    0.08
  -2  15   1    0.02    0.10
   2  15  -1    0.08    0.08
  -2  15   1   -0.01    0.04
   2  15  -1    0.09    0.09
  -2  15   1   -0.07    0.06
  -2  15   1    0.05    0.05
   2  15  -1   -0.02    0.13
   2  15  -1   -0.10    0.08
   2  15  -1   -0.12    0.10
  -1 -15   1   15.05    0.56
   1 -15  -1   14.01    0.54
   1 -15  -1   15.63    0.54
  -1 -15   1   14.81    0.52
  -1 -15   1   15.22    0.53
  -1 -15   1   15.42    0.59
   1 -15  -1   14.40    0.54
  -1 -15   1   14.88    0.54
   1 -15  -1   14.57    0.57
  -1 -15   1   14.96    0.55
   1 -15  -1   14.65    0.51
  -1  15   1   15.67    0.56
   1  15  -1   14.79    0.60
   1  15  -1   16.07    0.58
   1  15  -1   15.03    0.53
  -1  15   1   14.39    0.59
   1  15  -1   14.47    0.54
   1  15  -1   15.18    0.56
  -1  15   1   13.53    0.54
  -1  15   1   14.96    0.55
   1  15  -1   15.22    0.55
  -1  15   1   14.77    0.51
   1  15  -1   14.95    0.55
  -1  15   1   15.07    0.52
   1  15  -1   15.06    0.52
  -1  15   1   14.97    0.59
  -1  15   1   14.56    0.51
   1  15  -1   15.62    0.61
   1  15  -1   15.09    0.52
  -1  15   1   14.58    0.54
   0 -15   1    4.33    0.24
   0 -15   1    4.54    0.23
   0 -15   1    4.60    0.25
   0 -15  -1    4.26    0.24
   0 -15   1    4.46    0.28
   0 -15  -1    4.40    0.27
   0 -15   1    4.43    0.27
   0 -15  -1    4.37    0.24
   0 -15  -1    4.63    0.23
   0 -15  -1    4.76    0.21
   0 -15  -1    4.75    0.23
   0 -15   1    4.46    0.19
   0 -15   1    4.69    0.22
   0  15   1    4.59    0.24
   0  15  -1    4.53    0.22
   0  15  -1    4.48    0.29
   0  15   1    4.31    0.20
   0  15   1    4.65    0.24
   0  15   1    4.33    0.30
   0  15  -1    4.62    0.28
   0  15   1    4.69    0.26
   0  15  -1    4.35    0.24
   0  15  -1    4.62    0.21
   0  15   1    4.55    0.22
   0  15  -1    4.50    0.24
   0  15   1    4.98    0.25
   0  15   1    4.51    0.28
   0  15   1    4.34    0.23
   0  15   1    4.76    0.22
  -1 -15  -1    0.08    0.12
   1 -15   1    0.06    0.10
   1 -15   1    0.04    0.10
   1 -15   1    0.10    0.09
   1 -15   1    0.16    0.09
   1 -15   1    0.10    0.04
  -1 -15  -1    0.10    0.09
  -1 -15  -1    0.13    0.08
  -1 -15  -1    0.00    0.08
  -1 -15  -1   -0.02    0.10
   1 -15   1    0.07    0.07
  -1 -15  -1    0.03    0.06
   1 -15   1    0.08    0.09
  -1  15  -1    0.11    0.12
  -1  15  -1   -0.04    0.11
  -1  15  -1    0.00    0.06
   1  15   1    0.13    0.06
   1  15   1    0.03    0.09
   1  15   1   -0.15    0.11
  -1  15  -1    0.02    0.10
  -1  15  -1    0.04    0.05
   1  15   1    0.11    0.10
  -1  15  -1    0.06    0.06
   1  15   1    0.01    0.08
   1  15   1    0.00    0.11
   1  15   1    0.00    0.06
   1  15   1    0.12    0.11
   2 -15   1    1.41    0.16
  -2 -15  -1    1.40    0.17
   2 -15   1    1.51    0.16
   2 -15   1    1.62    0.16
  -2 -15  -1    1.48    0.14
  -2 -15  -1    1.57    0.17
  -2 -15  -1    1.28    0.18
   2 -15   1    1.58    0.14
  -2 -15  -1    1.59    0.16
  -2 -15  -1    1.39    0.18
   2  15   1    1.50    0.17
  -2  15  -1    1.70    0.13
  -2  15  -1    1.46    0.21
   2  15   1    1.23    0.20
   2  15   1    1.20    0.20
   2  15   1    1.44    0.20
   2  15   1    1.16    0.18
   2  15   1    1.12    0.15
  -2  15  -1    1.51    0.14
  -2  15  -1    1.80    0.15
   2  15   1    1.41    0.17
  -2  15  -1    1.58    0.21
  -3 -15  -1    9.94    0.42
  -3 -15  -1   10.27    0.44
   3 -15   1   10.27    0.44
  -3 -15  -1    9.95    0.39
  -3 -15  -1   10.61    0.42
   3 -15   1   10.21    0.39
   3 -15   1    9.93    0.41
  -3 -15  -1   10.21    0.41
  -3 -15  -1   10.21    0.43
  -3 -15  -1    9.36    0.45
   3 -15   1    9.50    0.40
  -3  15  -1   10.11    0.39
  -3  15  -1    9.74    0.37
   3  15   1    9.97    0.57
  -3  15  -1   10.35    0.47
   3  15   1   10.23    0.49
   3  15   1   10.50    0.45
  -3  15  -1    9.89    0.44
   3  15   1    9.79    0.43
   3  15   1    9.84    0.48
  -3  15  -1    9.48    0.40
   3  15   1   10.57    0.48
   3  15   1    9.59    0.47
   4 -15   1    0.32    0.10
  -4 -15  -1    0.10    0.14
  -4 -15  -1    0.24    0.15
  -4 -15  -1    0.27    0.12
   4 -15   1    0.25    0.11
   4 -15   1    0.09    0.09
  -4 -15  -1    0.24    0.12
   4 -15   1    0.21    0.10
   4 -15   1    0.16    0.10
  -4 -15  -1    0.18    0.11
  -4 -15  -1    0.17    0.10
  -4 -15  -1    0.18    0.11
  -4 -15  -1    0.15    0.10
   4  15   1    0.19    0.14
  -4  15  -1    0.19    0.09
   4  15   1    0.13    0.14
  -4  15  -1    0.18    0.08
   4  15   1    0.30    0.14
  -4  15  -1    0.18    0.12
  -4  15  -1    0.22    0.15
  -4  15  -1    0.04    0.08
   4  15   1    0.14    0.16
   4  15   1    0.23    0.12
   4  15   1    0.16    0.12
  -5 -15  -1    2.62    0.24
  -5 -15  -1    2.23    0.31
   5 -15   1    2.58    0.21
  -5 -15  -1    2.46    0.25
  -5 -15  -1    2.39    0.22
  -5 -15  -1    2.64    0.21
   5 -15   1    2.32    0.20
   5 -15   1    2.44    0.20
  -5 -15  -1    2.24    0.27
   5 -15   1    2.44    0.19
  -5 -15  -1    2.36    0.28
  -5 -15  -1    2.58    0.23
   5  15   1    2.57    0.25
   5  15   1    2.53    0.29
  -5  15  -1    2.64    0.21
  -5  15  -1    2.16    0.38
  -5  15  -1    2.91    0.28
   5  15   1    2.39    0.27
   5  15   1    2.40    0.31
  -5  15  -1    2.31    0.24
   5  15   1    2.66    0.24
   5  15   1    2.53    0.33
  -6 -15  -1    4.29    0.33
   6 -15   1    4.29    0.25
  -6 -15  -1    4.72    0.30
  -6 -15  -1    5.39    0.37
   6 -15   1    5.05    0.30
  -6 -15  -1    4.04    0.32
  -6 -15  -1    4.90    0.37
  -6 -15  -1    5.17    0.28
  -6  15  -1    4.84    0.36
   6  15   1    4.03    0.38
  -6  15  -1    5.17    0.47
   6  15   1    5.33    0.35
   6  15   1    4.61    0.32
  -7 -15  -1    4.23    0.28
  -7 -15  -1    3.78    0.39
  -7 -15  -1    4.04    0.30
   7 -15   1    4.00    0.23
  -7 -15  -1    4.23    0.36
  -7 -15  -1    3.25    0.33
  -7  15  -1    4.31    0.52
  -7  15  -1    4.06    0.36
  -8 -15  -1   -0.01    0.16
  -8 -15  -1   -0.01    0.15
  -8 -15  -1    0.52    0.23
  -8 -16   1    0.00    0.14
  -8 -16   1   -0.19    0.14
  -8 -16   1   -0.45    0.20
  -7 -16   1    4.25    0.31
  -7 -16   1    3.61    0.31
  -7 -16   1    3.48    0.37
  -7 -16   1    3.71    0.37
  -7 -16   1    4.02    0.27
  -7  16   1    4.56    0.52
   6 -16  -1    0.63    0.11
  -6 -16   1    0.67    0.22
  -6 -16   1    1.12    0.17
  -6 -16   1    0.69    0.22
  -6 -16   1    0.85    0.13
   6 -16  -1    0.79    0.11
  -6 -16   1    0.57    0.15
   6  16  -1    0.51    0.15
  -6  16   1    0.85    0.19
  -6  16   1    0.82    0.16
  -6  16   1    0.98    0.26
   6  16  -1    1.00    0.16
   6  16  -1    0.73    0.17
  -5 -16   1    0.50    0.17
  -5 -16   1    0.45    0.13
   5 -16  -1    0.40    0.10
  -5 -16   1    0.48    0.13
  -5 -16   1    0.39    0.13
   5 -16  -1    0.51    0.12
   5 -16  -1    0.44    0.10
  -5 -16   1    0.56    0.17
  -5  16   1    0.27    0.09
   5  16  -1    0.56    0.15
  -5  16   1    0.64    0.17
   5  16  -1    0.34    0.14
   5  16  -1    0.67    0.19
   5  16  -1    0.73    0.15
   5  16  -1    0.22    0.13
  -5  16   1    0.54    0.15
  -4 -16   1   32.17    1.04
   4 -16  -1   31.02    1.03
   4 -16  -1   31.12    1.02
  -4 -16   1   32.47    1.06
   4 -16  -1   31.72    1.06
  -4 -16   1   30.29    1.06
  -4 -16   1   30.98    1.11
  -4 -16   1   30.70    1.05
   4 -16  -1   32.30    1.03
   4 -16  -1   30.49    1.04
  -4 -16   1   31.14    1.07
  -4  16   1   30.70    1.01
   4  16  -1   30.80    1.13
  -4  16   1   29.99    1.00
   4  16  -1   32.47    1.12
  -4  16   1   30.54    1.03
   4  16  -1   33.04    1.08
  -4  16   1   32.40    1.09
  -4  16   1   32.05    1.10
   4  16  -1   32.04    1.09
   4  16  -1   30.02    1.14
  -3 -16   1    0.72    0.13
  -3 -16   1    0.67    0.12
   3 -16  -1    0.47    0.09
  -3 -16   1    0.76    0.14
   3 -16  -1    0.68    0.11
  -3 -16   1    0.78    0.11
   3 -16  -1    0.69    0.14
   3 -16  -1    0.80    0.12
   3 -16  -1    0.66    0.11
  -3 -16   1    0.65    0.16
  -3 -16   1    0.65    0.10
   3  16  -1    0.76    0.18
  -3  16   1    0.49    0.08
  -3  16   1    0.58    0.10
  -3  16   1    0.70    0.11
   3  16  -1    0.58    0.10
   3  16  -1    0.47    0.12
  -3  16   1    0.61    0.16
   3  16  -1    0.95    0.16
  -3  16   1    0.67    0.15
   3  16  -1    0.48    0.15
   3  16  -1    0.54    0.10
   3  16  -1    0.69    0.13
  -2 -16   1    7.60    0.32
  -2 -16   1    7.39    0.31
   2 -16  -1    7.27    0.30
   2 -16  -1    7.61    0.32
   2 -16  -1    7.25    0.32
   2 -16  -1    7.55    0.37
  -2 -16   1    7.11    0.39
  -2 -16   1    7.19    0.34
  -2 -16   1    7.39    0.34
   2 -16  -1    7.64    0.33
  -2 -16   1    7.20    0.35
   2  16  -1    7.77    0.31
   2  16  -1    7.75    0.40
   2  16  -1    7.87    0.37
   2  16  -1    7.03    0.36
   2  16  -1    7.34    0.38
  -2  16   1    7.26    0.37
  -2  16   1    7.66    0.29
   2  16  -1    7.37    0.31
   2  16  -1    7.56    0.36
   2  16  -1    7.22    0.32
   2  16  -1    7.21    0.34
  -2  16   1    7.18    0.30
  -2  16   1    7.81    0.40
  -2  16   1    7.30    0.37
   1 -16  -1    4.29    0.24
   1 -16  -1    4.31    0.28
   1 -16  -1    4.43    0.26
  -1 -16   1    4.40    0.26
  -1 -16   1    4.91    0.26
  -1 -16   1    4.63    0.25
  -1 -16   1    4.40    0.30
   1 -16  -1    4.55    0.24
  -1 -16   1    4.63    0.25
   1 -16  -1    4.59    0.22
   1  16  -1    4.45    0.25
  -1  16   1    4.56    0.24
   1  16  -1    4.30    0.25
   1  16  -1    4.38    0.30
  -1  16   1    4.58    0.31
   1  16  -1    4.18    0.23
  -1  16   1    4.73    0.27
   1  16  -1    4.39    0.21
  -1  16   1    4.45    0.25
  -1  16   1    4.69    0.25
  -1  16   1    4.59    0.22
  -1  16   1    4.53    0.21
   1  16  -1    4.87    0.24
   1  16  -1    4.91    0.28
   1  16  -1    4.51    0.25
  -1  16   1    4.50    0.29
   0 -16  -1    3.39    0.25
   0 -16  -1    3.07    0.20
   0 -16  -1    3.16    0.24
   0 -16  -1    2.91    0.20
   0 -16   1    3.18    0.22
   0 -16  -1    2.68    0.17
   0 -16   1    3.16    0.21
   0 -16   1    2.97    0.15
   0 -16   1    2.97    0.25
   0 -16   1    2.80    0.20
   0 -16   1    3.10    0.20
   0 -16  -1    2.86    0.20
   0 -16   1    2.92    0.21
   0  16  -1    2.76    0.21
   0  16  -1    2.99    0.19
   0  16   1    2.98    0.17
   0  16   1    2.94    0.21
   0  16   1    2.88    0.20
   0  16  -1    2.93    0.25
   0  16   1    3.27    0.26
   0  16   1    2.94    0.19
   0  16  -1    2.90    0.21
   0  16   1    2.98    0.22
   0  16  -1    3.03    0.19
   0  16   1    2.74    0.20
   0  16   1    3.30    0.28
   0  16   1    2.79    0.23
   0  16  -1    3.13    0.17
   0  16  -1    3.45    0.27
   1 -16   1    7.05    0.35
   1 -16   1    7.19    0.30
   1 -16   1    7.53    0.33
  -1 -16  -1    7.15    0.33
   1 -16   1    6.79    0.35
  -1 -16  -1    7.74    0.33
  -1 -16  -1    7.13    0.30
   1 -16   1    7.28    0.33
  -1 -16  -1    7.55    0.34
  -1 -16  -1    7.58    0.33
  -1 -16  -1    6.64    0.36
   1 -16   1    7.18    0.25
   1 -16   1    6.81    0.32
   1  16   1    7.37    0.38
   1  16   1    6.76    0.40
   1  16   1    6.71    0.33
  -1  16  -1    6.74    0.35
   1  16   1    7.22    0.30
  -1  16  -1    6.63    0.35
  -1  16  -1    7.31    0.38
   1  16   1    7.47    0.35
   1  16   1    7.35    0.36
  -1  16  -1    7.15    0.29
  -1  16  -1    7.17    0.30
  -1  16  -1    7.03    0.38
   1  16   1    7.08    0.33
   1  16   1    7.33    0.36
   1  16   1    6.70    0.28
   2 -16   1   46.20    1.51
  -2 -16  -1   44.89    1.50
   2 -16   1   44.88    1.49
  -2 -16  -1   46.10    1.46
  -2 -16  -1   46.02    1.48
  -2 -16  -1   43.87    1.50
  -2 -16  -1   45.36    1.53
   2 -16   1   45.95    1.49
   2 -16   1   47.10    1.47
   2  16   1   44.05    1.50
   2  16   1   47.16    1.56
  -2  16  -1   46.11    1.47
   2  16   1   46.74    1.51
   2  16   1   46.04    1.55
  -2  16  -1   45.83    1.45
   2  16   1   45.91    1.54
   2  16   1   46.14    1.52
  -2  16  -1   47.40    1.55
   2  16   1   47.18    1.54
  -2  16  -1   48.39    1.53
  -3 -16  -1    7.72    0.35
   3 -16   1    7.26    0.34
  -3 -16  -1    7.30    0.36
  -3 -16  -1    7.95    0.35
   3 -16   1    7.40    0.34
  -3 -16  -1    7.77    0.39
  -3 -16  -1    7.32    0.40
  -3 -16  -1    7.46    0.33
   3 -16   1    7.48    0.34
   3 -16   1    7.99    0.33
   3 -16   1    7.86    0.36
  -3 -16  -1    7.60    0.36
  -3  16  -1    7.37    0.30
  -3  16  -1    7.91    0.41
  -3  16  -1    7.22    0.33
   3  16   1    7.93    0.39
   3  16   1    7.28    0.41
   3  16   1    7.48    0.37
   3  16   1    7.37    0.45
   3  16   1    7.79    0.42
  -3  16  -1    7.42    0.32
  -3  16  -1    7.77    0.39
   3  16   1    8.18    0.39
   3  16   1    7.87    0.42
  -4 -16  -1    4.92    0.31
   4 -16   1    4.71    0.24
  -4 -16  -1    4.49    0.28
  -4 -16  -1    4.50    0.28
  -4 -16  -1    4.96    0.33
   4 -16   1    4.64    0.27
  -4 -16  -1    5.12    0.26
   4 -16   1    4.56    0.26
  -4 -16  -1    4.35    0.32
  -4 -16  -1    4.61    0.29
   4 -16   1    4.55    0.27
   4 -16   1    4.61    0.26
  -4  16  -1    4.10    0.27
   4  16   1    4.66    0.36
   4  16   1    4.27    0.35
   4  16   1    4.67    0.33
  -4  16  -1    4.58    0.24
  -4  16  -1    4.81    0.33
   4  16   1    6.15    0.53
   4  16   1    4.62    0.34
   4  16   1    4.71    0.30
  -5 -16  -1   -0.10    0.12
  -5 -16  -1   -0.01    0.12
   5 -16   1   -0.10    0.10
  -5 -16  -1   -0.12    0.13
  -5 -16  -1   -0.07    0.11
   5 -16   1    0.00    0.09
   5 -16   1   -0.02    0.09
  -5 -16  -1   -0.10    0.12
  -5 -16  -1    0.01    0.17
  -5  16  -1   -0.02    0.09
   5  16   1   -0.08    0.16
  -5  16  -1    0.20    0.17
   5  16   1   -0.14    0.14
   5  16   1    0.08    0.14
   5  16   1    0.02    0.13
  -5  16  -1   -0.12    0.14
   5  16   1   -0.06    0.12
   5  16   1    0.06    0.13
  -6 -16  -1    1.24    0.22
  -6 -16  -1    1.67    0.29
  -6 -16  -1    1.41    0.18
  -6 -16  -1    1.63    0.25
   6 -16   1    1.78    0.18
  -6 -16  -1    1.28    0.16
  -6  16  -1    1.78    0.25
   6  16   1    1.54    0.25
  -6  16  -1    1.38    0.28
   6  16   1    1.38    0.21
   6  16   1    2.05    0.28
  -6  16  -1    1.69    0.24
  -7 -16  -1    1.49    0.20
  -7 -16  -1    2.06    0.34
  -7 -16  -1    1.93    0.23
  -7 -16  -1    1.48    0.22
  -7  16  -1    2.56    0.44
  -8 -16  -1    3.89    0.39
  -8 -16  -1    3.61    0.30
  -8  16  -1    4.13    0.60
  -8 -17   1   -0.30    0.23
  -8 -17   1   -0.29    0.16
  -8 -17   1    0.02    0.14
  -8  17   1    0.48    0.28
  -7 -17   1    0.10    0.15
  -7 -17   1   -0.14    0.14
  -7 -17   1    0.04    0.25
  -7 -17   1   -0.15    0.13
  -7  17   1    0.14    0.25
  -6 -17   1    2.57    0.32
   6 -17  -1    3.22    0.21
  -6 -17   1    3.23    0.24
  -6 -17   1    3.51    0.27
  -6 -17   1    3.40    0.34
   6  17  -1    3.53    0.30
  -6  17   1    2.78    0.25
   6  17  -1    2.89    0.39
  -6  17   1    3.39    0.43
  -6  17   1    3.53    0.31
   6  17  -1    3.71    0.29
  -5 -17   1    2.08    0.26
  -5 -17   1    2.00    0.20
   5 -17  -1    1.85    0.18
  -5 -17   1    1.53    0.18
  -5 -17   1    1.71    0.22
   5 -17  -1    2.01    0.18
   5 -17  -1    1.88    0.17
   5  17  -1    1.84    0.28
  -5  17   1    2.11    0.26
  -5  17   1    2.06    0.26
  -5  17   1    1.54    0.19
   5  17  -1    2.19    0.22
   5  17  -1    2.13    0.32
   5  17  -1    1.74    0.27
   5  17  -1    2.20    0.26
   4 -17  -1    2.01    0.22
  -4 -17   1    1.47    0.21
   4 -17  -1    1.74    0.18
  -4 -17   1    1.76    0.18
   4 -17  -1    1.71    0.17
  -4 -17   1    1.78    0.21
   4 -17  -1    1.94    0.19
  -4 -17   1    1.99    0.24
  -4 -17   1    2.39    0.27
  -4 -17   1    2.01    0.21
  -4  17   1    1.87    0.24
   4  17  -1    1.80    0.26
   4  17  -1    2.01    0.25
  -4  17   1    1.84    0.21
   4  17  -1    1.96    0.26
   4  17  -1    1.67    0.28
   4  17  -1    2.24    0.22
   4  17  -1    2.12    0.28
  -4  17   1    1.47    0.17
  -4  17   1    1.79    0.15
  -4  17   1    1.77    0.13
   3 -17  -1    8.79    0.38
  -3 -17   1    9.21    0.42
   3 -17  -1    8.90    0.39
  -3 -17   1    9.90    0.41
  -3 -17   1    9.15    0.46
   3 -17  -1    9.19    0.42
  -3 -17   1    9.24    0.38
   3 -17  -1    9.28    0.37
  -3 -17   1    9.46    0.42
  -3 -17   1    9.65    0.41
   3 -17  -1    9.12    0.42
  -3  17   1    9.50    0.45
   3  17  -1   10.02    0.48
   3  17  -1    9.29    0.37
   3  17  -1    9.72    0.40
   3  17  -1    9.57    0.42
   3  17  -1    9.65    0.44
  -3  17   1    9.27    0.46
   3  17  -1    9.31    0.45
   3  17  -1    9.45    0.46
   3  17  -1    9.59    0.43
  -3  17   1    8.95    0.36
  -3  17   1    8.75    0.35
  -3  17   1    8.85    0.36
  -2 -17   1    2.61    0.22
   2 -17  -1    2.54    0.20
  -2 -17   1    2.81    0.21
   2 -17  -1    2.88    0.20
  -2 -17   1    2.78    0.27
   2 -17  -1    2.80    0.18
  -2 -17   1    2.84    0.22
  -2 -17   1    2.56    0.22
  -2 -17   1    2.85    0.19
   2 -17  -1    2.54    0.25
   2 -17  -1    2.81    0.20
  -2  17   1    2.64    0.18
   2  17  -1    2.62    0.17
  -2  17   1    2.59    0.17
  -2  17   1    2.77    0.21
   2  17  -1    2.43    0.36
  -2  17   1    2.77    0.16
   2  17  -1    2.79    0.24
   2  17  -1    2.40    0.15
   2  17  -1    2.73    0.19
   2  17  -1    2.50    0.26
   2  17  -1    2.60    0.21
   2  17  -1    2.40    0.24
  -2  17   1    2.66    0.28
  -2  17   1    2.72    0.25
   2  17  -1    2.59    0.23
   1 -17  -1    8.00    0.36
   1 -17  -1    9.00    0.34
   1 -17  -1    8.68    0.41
  -1 -17   1    8.85    0.35
   1 -17  -1    8.42    0.36
  -1 -17   1    8.81    0.39
  -1 -17   1    8.43    0.42
  -1 -17   1    8.69    0.38
  -1 -17   1    8.40    0.37
   1 -17  -1    8.26    0.36
  -1 -17   1    8.60    0.36
  -1  17   1    8.09    0.37
   1  17  -1    7.90    0.34
   1  17  -1    8.21    0.37
  -1  17   1    8.11    0.33
   1  17  -1    8.87    0.36
   1  17  -1    8.20    0.40
  -1  17   1    8.28    0.43
   1  17  -1    8.29    0.43
  -1  17   1    8.91    0.38
   1  17  -1    8.14    0.37
  -1  17   1    8.45    0.34
  -1  17   1    8.20    0.35
   1  17  -1    8.61    0.38
  -1  17   1    8.89    0.42
  -1  17   1    9.32    0.41
   1  17  -1    7.73    0.38
  -1  17   1    8.32    0.38
   0 -17   1   66.09    2.12
   0 -17   1   67.94    2.11
   0 -17  -1   66.18    2.12
   0 -17   1   66.85    2.12
   0 -17   1   68.97    2.09
   0 -17  -1   65.42    2.15
   0 -17   1   66.63    2.15
   0 -17  -1   69.49    2.11
   0 -17  -1   64.43    2.11
   0 -17  -1   67.83    2.09
   0  17   1   64.34    2.09
   0  17  -1   67.58    2.17
   0  17   1   65.49    2.08
   0  17  -1   65.38    2.12
   0  17  -1   65.44    2.08
   0  17   1   67.90    2.17
   0  17   1   68.16    2.13
   0  17   1   67.33    2.12
   0  17  -1   65.33    2.11
   0  17   1   68.38    2.17
   0  17   1   66.76    2.12
   0  17   1   64.79    2.09
   0  17  -1   67.66    2.17
   0  17   1   66.48    2.10
   0  17  -1   66.43    2.10
   0  17   1   68.71    2.13
   1 -17   1    1.65    0.20
  -1 -17  -1    1.83    0.18
   1 -17   1    1.64    0.10
  -1 -17  -1    1.80    0.19
   1 -17   1    1.73    0.22
  -1 -17  -1    1.92    0.19
   1 -17   1    1.65    0.18
  -1 -17  -1    1.70    0.15
   1 -17   1    1.85    0.18
  -1 -17  -1    1.60    0.19
   1 -17   1    1.64    0.15
   1 -17   1    1.28    0.22
  -1 -17  -1    1.94    0.23
   1  17   1    1.22    0.19
  -1  17  -1    1.44    0.16
  -1  17  -1    1.56    0.23
   1  17   1    1.65    0.20
   1  17   1    1.48    0.21
  -1  17  -1    1.68    0.14
  -1  17  -1    1.46    0.16
   1  17   1    1.59    0.14
   1  17   1    1.70    0.19
   1  17   1    1.50    0.14
  -1  17  -1    1.89    0.25
   1  17   1    1.71    0.24
  -1  17  -1    1.35    0.20
   1  17   1    2.00    0.20
   1  17   1    1.65    0.18
   2 -17   1    5.94    0.31
  -2 -17  -1    6.01    0.32
   2 -17   1    6.50    0.31
  -2 -17  -1    6.25    0.31
  -2 -17  -1    6.35    0.30
   2 -17   1    6.91    0.35
  -2 -17  -1    5.86    0.35
   2 -17   1    6.20    0.31
  -2 -17  -1    6.28    0.31
  -2 -17  -1    5.94    0.32
   2 -17   1    6.37    0.29
   2  17   1    5.95    0.35
   2  17   1    5.81    0.34
  -2  17  -1    6.36    0.37
   2  17   1    5.93    0.41
   2  17   1    6.36    0.34
   2  17   1    6.19    0.37
  -2  17  -1    6.58    0.38
  -2  17  -1    6.19    0.27
  -2  17  -1    7.15    0.31
   2  17   1    6.18    0.33
   2  17   1    6.08    0.35
  -2  17  -1    6.07    0.28
   3 -17   1    0.28    0.12
  -3 -17  -1    0.35    0.11
   3 -17   1    0.32    0.13
  -3 -17  -1    0.22    0.11
  -3 -17  -1    0.34    0.12
  -3 -17  -1    0.39    0.11
   3 -17   1    0.35    0.11
   3 -17   1    0.41    0.11
  -3 -17  -1    0.28    0.12
  -3 -17  -1    0.22    0.14
   3 -17   1    0.46    0.11
   3  17   1    0.15    0.11
  -3  17  -1    0.31    0.16
  -3  17  -1    0.30    0.09
   3  17   1    0.46    0.15
  -3  17  -1    0.49    0.15
   3  17   1    0.34    0.19
  -3  17  -1    0.30    0.08
   3  17   1    0.43    0.14
   3  17   1    0.27    0.17
   3  17   1    0.17    0.11
   3  17   1    0.34    0.17
  -4 -17  -1   17.46    0.73
   4 -17   1   17.79    0.67
  -4 -17  -1   19.01    0.67
  -4 -17  -1   19.49    0.70
   4 -17   1   18.67    0.68
  -4 -17  -1   18.03    0.70
   4 -17   1   19.13    0.82
  -4 -17  -1   19.30    0.71
   4 -17   1   19.98    0.69
  -4  17  -1   19.68    0.76
   4  17   1   18.08    0.78
   4  17   1   17.74    0.71
   4  17   1   19.84    0.73
   4  17   1   19.83    0.73
  -4  17  -1   18.74    0.71
   4  17   1   18.10    0.79
  -4  17  -1   17.45    0.67
  -4  17  -1   18.25    0.65
   4  17   1   19.34    0.77
   5 -17   1    2.26    0.20
  -5 -17  -1    2.05    0.22
   5 -17   1    2.11    0.20
  -5 -17  -1    2.37    0.24
  -5 -17  -1    1.69    0.25
  -5 -17  -1    2.41    0.31
  -5 -17  -1    2.47    0.25
  -5 -17  -1    2.37    0.29
   5  17   1    2.24    0.32
  -5  17  -1    1.83    0.22
  -5  17  -1    2.44    0.40
   5  17   1    2.18    0.25
  -5  17  -1    2.73    0.30
   5  17   1    2.10    0.30
   5  17   1    2.56    0.29
  -6 -17  -1    7.23    0.35
   6 -17   1    6.60    0.33
  -6 -17  -1    5.62    0.37
  -6 -17  -1    6.67    0.42
  -6 -17  -1    6.28    0.39
  -6 -17  -1    6.60    0.42
  -6  17  -1    7.04    0.46
   6  17   1    6.63    0.39
  -6  17  -1    5.77    0.36
   6  17   1    6.84    0.42
   6  17   1    5.64    0.45
  -7 -17  -1    4.09    0.33
  -7 -17  -1    4.29    0.40
  -7 -17  -1    4.65    0.40
  -7 -17  -1    4.27    0.30
  -7  17  -1    4.38    0.57
  -7  17  -1    4.46    0.40
  -7 -18   1    0.05    0.14
  -7 -18   1   -0.09    0.15
  -7 -18   1   -0.02    0.15
  -7  18   1    0.09    0.24
   6 -18  -1    6.80    0.31
  -6 -18   1    6.48    0.46
  -6 -18   1    6.80    0.41
  -6 -18   1    7.07    0.38
  -6  18   1    7.22    0.61
   6  18  -1    7.47    0.42
  -6  18   1    6.66    0.42
   6  18  -1    6.34    0.44
  -5 -18   1    2.62    0.27
  -5 -18   1    2.03    0.29
  -5 -18   1    2.40    0.22
   5 -18  -1    2.22    0.18
   5 -18  -1    2.04    0.19
  -5 -18   1    2.45    0.24
  -5 -18   1    2.38    0.25
  -5  18   1    2.71    0.28
   5  18  -1    1.75    0.28
   5  18  -1    2.59    0.24
  -5  18   1    2.26    0.28
   5  18  -1    2.52    0.30
   5  18  -1    2.80    0.28
   5  18  -1    2.34    0.34
  -4 -18   1    0.91    0.15
   4 -18  -1    1.03    0.14
  -4 -18   1    0.88    0.15
  -4 -18   1    0.81    0.12
   4 -18  -1    0.64    0.12
   4 -18  -1    0.84    0.15
  -4 -18   1    0.67    0.14
  -4 -18   1    0.64    0.13
   4  18  -1    1.01    0.18
   4  18  -1    0.47    0.15
   4  18  -1    0.84    0.21
   4  18  -1    0.97    0.18
  -4  18   1    0.97    0.19
   4  18  -1    0.88    0.16
   4  18  -1    0.49    0.15
  -4  18   1    0.73    0.18
   3 -18  -1    0.38    0.11
  -3 -18   1    0.41    0.11
   3 -18  -1    0.32    0.10
  -3 -18   1    0.29    0.12
   3 -18  -1    0.41    0.14
  -3 -18   1    0.42    0.13
   3 -18  -1    0.41    0.09
  -3 -18   1    0.35    0.12
  -3 -18   1    0.22    0.14
   3 -18  -1    0.33    0.10
  -3 -18   1    0.49    0.11
   3  18  -1    0.70    0.17
   3  18  -1    0.33    0.16
   3  18  -1    0.44    0.10
  -3  18   1    0.45    0.09
  -3  18   1    0.51    0.16
   3  18  -1    0.48    0.11
   3  18  -1    0.18    0.12
   3  18  -1    0.62    0.18
   3  18  -1    0.53    0.14
  -3  18   1    0.42    0.17
  -3  18   1    0.26    0.07
  -3  18   1    0.49    0.09
   3  18  -1    0.28    0.12
  -2 -18   1    0.01    0.11
  -2 -18   1   -0.08    0.07
  -2 -18   1   -0.06    0.14
  -2 -18   1    0.05    0.10
   2 -18  -1   -0.03    0.13
   2 -18  -1    0.12    0.10
   2 -18  -1    0.00    0.09
   2 -18  -1    0.09    0.07
  -2 -18   1    0.03    0.09
  -2 -18   1   -0.05    0.10
   2 -18  -1    0.02    0.10
   2  18  -1   -0.01    0.08
   2  18  -1    0.03    0.09
   2  18  -1   -0.06    0.10
  -2  18   1    0.04    0.07
   2  18  -1    0.09    0.08
  -2  18   1   -0.01    0.15
  -2  18   1    0.07    0.07
  -2  18   1   -0.03    0.06
   2  18  -1    0.05    0.14
   2  18  -1    0.05    0.13
  -2  18   1    0.11    0.13
   2  18  -1   -0.03    0.10
  -2  18   1   -0.02    0.10
   2  18  -1    0.10    0.13
   1 -18  -1    0.10    0.05
   1 -18  -1    0.08    0.09
  -1 -18   1    0.04    0.10
  -1 -18   1   -0.12    0.13
   1 -18  -1    0.01    0.09
  -1 -18   1   -0.05    0.08
   1 -18  -1   -0.09    0.16
  -1 -18   1    0.06    0.07
  -1 -18   1    0.08    0.10
   1 -18  -1    0.07    0.13
   1 -18  -1    0.00    0.05
   1 -18  -1    0.13    0.10
   1 -18  -1    0.09    0.07
  -1 -18   1    0.00    0.10
  -1 -18   1    0.02    0.08
  -1  18   1    0.02    0.08
  -1  18   1    0.06    0.13
   1  18  -1    0.03    0.08
  -1  18   1   -0.03    0.11
  -1  18   1    0.05    0.06
  -1  18   1   -0.02    0.07
   1  18  -1    0.02    0.09
   1  18  -1    0.02    0.09
   1  18  -1    0.04    0.13
   1  18  -1    0.01    0.14
  -1  18   1   -0.07    0.13
  -1  18   1   -0.03    0.14
   1  18  -1    0.00    0.08
  -1  18   1    0.00    0.10
   1  18  -1   -0.16    0.07
   1  18  -1   -0.05    0.09
  -1  18   1   -0.01    0.10
   0 -18   1    2.91    0.22
   0 -18  -1    3.29    0.23
   0 -18  -1    2.73    0.22
   0 -18  -1    3.01    0.27
   0 -18  -1    2.79    0.22
   0 -18   1    3.10    0.25
   0 -18  -1    2.81    0.22
   0 -18   1    2.87    0.16
   0 -18   1    2.86    0.27
   0 -18   1    3.11    0.20
   0 -18   1    3.08    0.23
   0 -18   1    3.05    0.22
   0 -18  -1    2.65    0.20
   0  18   1    2.94    0.27
   0  18   1    3.48    0.27
   0  18   1    2.81    0.22
   0  18  -1    3.01    0.21
   0  18   1    3.00    0.22
   0  18   1    3.13    0.20
   0  18   1    3.00    0.20
   0  18   1    2.86    0.24
   0  18   1    3.19    0.32
   0  18   1    3.01    0.21
   0  18  -1    2.55    0.28
   0  18  -1    3.06    0.30
   0  18  -1    3.01    0.21
   0  18  -1    3.19    0.19
   0  18  -1    2.66    0.22
   0  18  -1    2.87    0.22
   0  18   1    2.76    0.18
  -1 -18  -1    1.09    0.15
   1 -18   1    0.73    0.13
   1 -18   1    0.93    0.14
  -1 -18  -1    1.26    0.16
  -1 -18  -1    0.84    0.14
  -1 -18  -1    0.56    0.15
   1 -18   1    1.28    0.18
   1 -18   1    0.84    0.09
  -1 -18  -1    1.02    0.13
   1 -18   1    1.11    0.15
  -1 -18  -1    1.13    0.17
   1 -18   1    1.09    0.16
   1 -18   1    0.91    0.12
  -1  18  -1    1.15    0.19
  -1  18  -1    1.10    0.19
   1  18   1    0.88    0.20
   1  18   1    1.09    0.13
   1  18   1    1.19    0.17
  -1  18  -1    0.78    0.10
  -1  18  -1    0.91    0.12
  -1  18  -1    0.95    0.16
  -1  18  -1    1.14    0.12
   1  18   1    1.08    0.16
   1  18   1    0.92    0.19
   1  18   1    0.76    0.11
   1  18   1    0.60    0.14
   1  18   1    0.89    0.17
  -2 -18  -1    4.94    0.33
   2 -18   1    4.66    0.28
   2 -18   1    5.26    0.26
  -2 -18  -1    5.14    0.26
   2 -18   1    5.48    0.32
   2 -18   1    4.67    0.28
   2 -18   1    5.54    0.32
  -2 -18  -1    5.50    0.28
  -2 -18  -1    5.10    0.30
  -2 -18  -1    4.86    0.29
  -2 -18  -1    5.23    0.29
  -2  18  -1    5.59    0.36
   2  18   1    5.35    0.39
  -2  18  -1    4.90    0.24
   2  18   1    4.78    0.32
   2  18   1    5.43    0.33
   2  18   1    5.21    0.30
   2  18   1    5.30    0.36
  -2  18  -1    5.13    0.35
  -2  18  -1    5.06    0.26
   2  18   1    5.38    0.33
   2  18   1    5.04    0.33
  -2  18  -1    4.68    0.25
  -3 -18  -1    1.68    0.21
  -3 -18  -1    1.77    0.21
  -3 -18  -1    1.60    0.18
  -3 -18  -1    1.70    0.21
  -3 -18  -1    1.47    0.20
   3 -18   1    1.60    0.21
   3 -18   1    1.83    0.17
   3 -18   1    1.56    0.19
   3 -18   1    1.78    0.19
   3 -18   1    1.40    0.18
   3  18   1    1.80    0.28
   3  18   1    1.79    0.22
   3  18   1    1.59    0.21
  -3  18  -1    1.35    0.16
   3  18   1    1.88    0.27
  -3  18  -1    1.90    0.26
  -3  18  -1    1.52    0.18
  -3  18  -1    1.52    0.14
   3  18   1    1.68    0.27
   3  18   1    1.73    0.21
  -3  18  -1    1.83    0.22
   3  18   1    1.63    0.24
  -4 -18  -1    1.81    0.30
  -4 -18  -1    2.18    0.23
   4 -18   1    2.02    0.21
   4 -18   1    1.88    0.24
  -4 -18  -1    2.09    0.23
   4 -18   1    2.11    0.20
  -4 -18  -1    1.69    0.35
   4 -18   1    1.88    0.20
  -4 -18  -1    2.28    0.21
   4  18   1    2.37    0.25
  -4  18  -1    1.76    0.19
   4  18   1    1.31    0.22
   4  18   1    2.13    0.30
  -4  18  -1    2.12    0.28
   4  18   1    2.02    0.23
  -4  18  -1    1.79    0.19
   4  18   1    1.73    0.28
   4  18   1    2.75    0.42
  -5 -18  -1    7.82    0.42
  -5 -18  -1    7.43    0.38
  -5 -18  -1    6.55    0.41
  -5 -18  -1    8.37    0.47
   5 -18   1    7.13    0.35
  -5 -18  -1    7.87    0.36
  -5  18  -1    7.31    0.45
   5  18   1    7.37    0.48
   5  18   1    6.82    0.57
   5  18   1    7.60    0.42
  -5  18  -1    6.29    0.35
  -5  18  -1    8.20    0.59
   5  18   1    6.83    0.47
  -6 -18  -1    1.44    0.22
  -6 -18  -1    1.47    0.20
  -6 -18  -1    1.84    0.32
  -6  18  -1    1.99    0.34
   6  18   1    2.28    0.32
  -6  18  -1    1.52    0.25
   6  18   1    2.35    0.27
  -7 -18  -1    3.87    0.40
  -7 -18  -1    4.41    0.42
  -7 -18  -1    4.04    0.33
  -7 -18  -1    4.26    0.31
  -7  18  -1    4.85    0.61
  -7 -19   1    1.28    0.25
  -7 -19   1    1.30    0.28
  -6 -19   1    4.98    0.34
  -6 -19   1    5.46    0.31
  -6 -19   1    4.79    0.37
  -6  19   1    4.96    0.55
  -5 -19   1    5.86    0.34
  -5 -19   1    5.73    0.40
  -5 -19   1    5.62    0.36
  -5 -19   1    5.27    0.40
   5 -19  -1    5.61    0.29
  -5 -19   1    6.10    0.32
   5  19  -1    6.59    0.38
  -5  19   1    5.79    0.38
   5  19  -1    5.15    0.49
  -5  19   1    5.93    0.39
   5  19  -1    6.61    0.35
  -4 -19   1    0.46    0.12
   4 -19  -1    0.86    0.13
   4 -19  -1    0.68    0.12
  -4 -19   1    0.39    0.17
   4 -19  -1    0.56    0.15
  -4 -19   1    0.75    0.22
  -4 -19   1    0.63    0.15
  -4 -19   1    0.77    0.15
  -4  19   1    0.92    0.21
   4  19  -1    0.53    0.16
  -4  19   1    0.83    0.19
   4  19  -1    0.68    0.18
   4  19  -1    0.74    0.17
   4  19  -1    0.48    0.15
   4  19  -1    0.85    0.22
   4  19  -1    0.64    0.15
   3 -19  -1   24.32    0.87
  -3 -19   1   22.49    1.14
   3 -19  -1   24.71    0.89
  -3 -19   1   24.57    0.85
  -3 -19   1   23.53    0.90
  -3 -19   1   25.21    0.85
   3 -19  -1   26.15    0.86
   3 -19  -1   24.06    0.93
  -3 -19   1   24.10    0.88
   3  19  -1   23.83    0.84
   3  19  -1   25.46    0.95
  -3  19   1   25.02    0.93
   3  19  -1   24.05    0.88
   3  19  -1   24.70    0.96
   3  19  -1   22.76    0.92
   3  19  -1   25.71    0.90
   3  19  -1   26.92    0.92
  -3  19   1   25.04    0.93
  -3  19   1   24.77    0.83
  -3  19   1   23.15    0.82
  -2 -19   1   11.51    0.55
  -2 -19   1   12.14    0.51
   2 -19  -1   12.27    0.53
   2 -19  -1   12.26    0.49
  -2 -19   1   13.15    0.50
   2 -19  -1   12.53    0.46
  -2 -19   1   12.66    0.49
   2 -19  -1   12.41    0.49
  -2 -19   1   11.68    0.47
  -2 -19   1   11.84    0.51
   2  19  -1   12.49    0.53
  -2  19   1   12.04    0.50
  -2  19   1   11.80    0.46
   2  19  -1   11.85    0.53
   2  19  -1   12.57    0.57
   2  19  -1   12.16    0.48
   2  19  -1   11.94    0.46
  -2  19   1   12.44    0.55
  -2  19   1   11.67    0.44
  -2  19   1   12.34    0.56
   2  19  -1   11.97    0.51
  -2  19   1   12.02    0.45
   2  19  -1   12.23    0.53
   1 -19  -1    3.47    0.15
  -1 -19   1    3.90    0.26
  -1 -19   1    3.18    0.24
   1 -19  -1    3.33    0.29
   1 -19  -1    3.18    0.23
  -1 -19   1    3.37    0.25
   1 -19  -1    3.30    0.23
   1 -19  -1    3.37    0.15
   1 -19  -1    3.43    0.20
   1 -19  -1    3.27    0.26
  -1 -19   1    3.49    0.25
  -1 -19   1    3.56    0.24
   1 -19  -1    3.19    0.23
  -1 -19   1    3.25    0.30
   1  19  -1    3.64    0.31
  -1  19   1    3.37    0.27
  -1  19   1    3.20    0.29
  -1  19   1    3.57    0.22
   1  19  -1    3.45    0.24
  -1  19   1    3.10    0.21
  -1  19   1    3.34    0.24
  -1  19   1    3.67    0.20
   1  19  -1    3.38    0.20
   1  19  -1    3.71    0.23
   1  19  -1    3.40    0.26
   1  19  -1    3.32    0.28
  -1  19   1    3.26    0.21
  -1  19   1    3.64    0.33
   1  19  -1    3.21    0.26
   0 -19   1   31.81    1.07
   0 -19   1   30.61    1.11
   0 -19  -1   31.75    1.04
   0 -19  -1   30.66    1.11
   0 -19   1   30.51    1.02
   0 -19  -1   32.42    1.07
   0 -19   1   30.60    1.08
   0 -19   1   32.89    1.08
   0 -19  -1   30.20    1.07
   0 -19   1   31.02    1.08
   0 -19  -1   31.03    1.08
   0 -19  -1   33.85    1.06
   0  19  -1   30.32    1.08
   0  19  -1   31.01    1.05
   0  19   1   31.44    1.06
   0  19  -1   32.36    1.15
   0  19   1   30.24    1.08
   0  19   1   33.04    1.11
   0  19   1   32.56    1.09
   0  19   1   31.92    1.14
   0  19   1   31.92    1.04
   0  19   1   32.84    1.15
   0  19   1   30.82    1.05
   0  19  -1   31.40    1.04
   0  19  -1   32.04    1.06
   0  19   1   32.07    1.08
   0  19  -1   31.91    1.08
   1 -19   1    7.23    0.27
  -1 -19  -1    7.46    0.35
   1 -19   1    7.57    0.36
  -1 -19  -1    7.69    0.35
   1 -19   1    7.63    0.36
  -1 -19  -1    7.26    0.36
  -1 -19  -1    7.23    0.36
  -1 -19  -1    7.56    0.33
   1 -19   1    7.47    0.36
   1 -19   1    7.94    0.34
   1 -19   1    7.54    0.38
   1 -19   1    7.41    0.39
  -1 -19  -1    7.16    0.40
   1  19   1    7.68    0.39
  -1  19  -1    7.06    0.36
   1  19   1    7.75    0.38
   1  19   1    7.22    0.37
  -1  19  -1    7.70    0.43
  -1  19  -1    8.11    0.44
  -1  19  -1    7.16    0.31
   1  19   1    7.02    0.42
  -1  19  -1    6.78    0.33
  -1  19  -1    7.31    0.33
   1  19   1    7.79    0.40
   1  19   1    7.48    0.37
   1  19   1    7.32    0.32
   1  19   1    7.60    0.45
  -2 -19  -1   33.63    1.12
   2 -19   1   35.10    1.14
  -2 -19  -1   35.08    1.12
  -2 -19  -1   33.66    1.16
   2 -19   1   33.74    1.15
  -2 -19  -1   34.73    1.15
  -2 -19  -1   33.04    1.19
   2 -19   1   33.82    1.12
   2 -19   1   33.11    1.14
   2 -19   1   33.55    1.17
  -2 -19  -1   33.51    1.16
   2  19   1   33.01    1.16
  -2  19  -1   33.32    1.11
   2  19   1   34.55    1.18
  -2  19  -1   35.03    1.22
  -2  19  -1   33.43    1.10
   2  19   1   35.59    1.24
   2  19   1   33.73    1.17
  -2  19  -1   32.72    1.12
   2  19   1   34.34    1.19
  -2  19  -1   34.30    1.20
   2  19   1   33.16    1.20
   2  19   1   34.05    1.22
  -3 -19  -1    0.88    0.13
   3 -19   1    1.01    0.17
  -3 -19  -1    0.88    0.16
   3 -19   1    0.90    0.15
  -3 -19  -1    1.13    0.17
   3 -19   1    1.18    0.16
  -3 -19  -1    1.02    0.14
  -3  19  -1    1.04    0.14
   3  19   1    0.86    0.16
  -3  19  -1    1.24    0.22
   3  19   1    0.71    0.17
   3  19   1    1.03    0.18
  -3  19  -1    0.98    0.18
   3  19   1    0.84    0.18
   3  19   1    1.18    0.19
   3  19   1    1.37    0.30
  -4 -19  -1    1.17    0.21
   4 -19   1    1.15    0.15
   4 -19   1    1.01    0.15
   4 -19   1    0.98    0.15
  -4 -19  -1    0.92    0.14
  -4 -19  -1    0.79    0.16
  -4 -19  -1    0.89    0.16
  -4 -19  -1    0.81    0.14
   4 -19   1    0.91    0.15
   4  19   1    1.14    0.19
   4  19   1    1.20    0.24
   4  19   1    0.87    0.17
   4  19   1    0.87    0.20
   4  19   1    1.00    0.19
  -4  19  -1    1.40    0.25
  -5 -19  -1    3.17    0.31
  -5 -19  -1    3.20    0.30
  -5 -19  -1    2.71    0.38
  -5 -19  -1    2.57    0.30
  -5 -19  -1    2.84    0.25
  -5 -19  -1    2.87    0.30
   5  19   1    3.13    0.35
  -5  19  -1    2.81    0.33
  -5  19  -1    2.64    0.40
   5  19   1    2.70    0.34
   5  19   1    3.04    0.31
  -6 -19  -1    0.60    0.17
  -6 -19  -1    1.03    0.18
  -6 -19  -1    0.93    0.28
  -6 -19  -1    0.44    0.17
  -6  19  -1    1.09    0.25
  -6  19  -1    0.79    0.29
   6  19   1    0.83    0.22
  -7 -19  -1   -0.29    0.24
  -7 -19  -1   -0.14    0.27
  -7 -19  -1    0.06    0.19
  -7  19  -1    0.52    0.28
  -7 -20   1    0.63    0.18
  -7 -20   1    0.57    0.17
  -7  20   1    0.60    0.29
  -6 -20   1    8.30    0.44
  -6 -20   1    8.73    0.41
  -6 -20   1    7.82    0.47
  -6  20   1    9.41    0.71
  -6  20   1    8.56    0.50
   6  20  -1    8.91    0.62
  -5 -20   1    0.50    0.16
  -5 -20   1    0.41    0.13
   5  20  -1    0.67    0.19
   5  20  -1    0.24    0.14
  -5  20   1    0.41    0.21
   5  20  -1    0.40    0.20
  -5  20   1    0.63    0.18
   4 -20  -1    6.95    0.34
  -4 -20   1    7.35    0.35
   4 -20  -1    7.25    0.39
  -4 -20   1    7.25    0.38
  -4 -20   1    7.45    0.39
  -4 -20   1    7.15    0.37
  -4 -20   1    6.60    0.43
  -4  20   1    7.56    0.44
   4  20  -1    7.40    0.46
   4  20  -1    8.05    0.48
   4  20  -1    7.23    0.38
  -4  20   1    7.85    0.46
   4  20  -1    6.27    0.45
   4  20  -1    7.72    0.43
  -4  20   1    6.21    0.31
   3 -20  -1    3.14    0.22
  -3 -20   1    3.15    0.31
  -3 -20   1    3.13    0.27
  -3 -20   1    3.11    0.26
   3 -20  -1    3.34    0.23
  -3 -20   1    3.35    0.26
  -3 -20   1    3.16    0.22
   3 -20  -1    3.31    0.23
  -3 -20   1    2.71    0.26
   3 -20  -1    3.04    0.28
   3  20  -1    3.14    0.30
  -3  20   1    2.71    0.20
   3  20  -1    3.49    0.34
   3  20  -1    3.37    0.28
  -3  20   1    2.82    0.24
   3  20  -1    2.63    0.30
  -3  20   1    3.48    0.31
  -3  20   1    3.37    0.33
   3  20  -1    3.35    0.21
   3  20  -1    3.12    0.31
  -2 -20   1    0.54    0.11
   2 -20  -1    0.66    0.16
   2 -20  -1    0.79    0.13
  -2 -20   1    0.56    0.14
  -2 -20   1    0.47    0.11
  -2 -20   1    0.34    0.16
   2 -20  -1    0.64    0.15
  -2 -20   1    0.74    0.15
   2 -20  -1    0.56    0.19
   2  20  -1    0.77    0.13
  -2  20   1    0.47    0.09
   2  20  -1    1.02    0.20
   2  20  -1    0.46    0.12
   2  20  -1    0.38    0.13
   2  20  -1    0.74    0.12
  -2  20   1    0.78    0.15
  -2  20   1    0.89    0.20
  -2  20   1    0.89    0.21
  -2  20   1    0.73    0.11
  -1 -20   1    1.14    0.13
   1 -20  -1    1.05    0.15
   1 -20  -1    0.97    0.08
   1 -20  -1    0.64    0.12
  -1 -20   1    0.89    0.12
   1 -20  -1    0.88    0.08
   1 -20  -1    0.65    0.10
  -1 -20   1    0.81    0.14
   1 -20  -1    1.19    0.19
   1 -20  -1    0.77    0.14
  -1 -20   1    1.04    0.16
  -1 -20   1    0.87    0.19
  -1 -20   1    0.83    0.14
  -1 -20   1    0.88    0.13
   1 -20  -1    0.65    0.15
   1  20  -1    0.79    0.15
   1  20  -1    1.18    0.22
  -1  20   1    1.25    0.23
   1  20  -1    1.15    0.14
   1  20  -1    0.62    0.13
  -1  20   1    0.84    0.15
  -1  20   1    1.05    0.13
   1  20  -1    1.04    0.17
  -1  20   1    1.15    0.13
   1  20  -1    0.93    0.13
  -1  20   1    0.83    0.18
   0 -20   1   36.19    1.21
   0 -20  -1   35.76    1.22
   0 -20   1   37.87    1.22
   0 -20  -1   38.20    1.21
   0 -20   1   34.98    1.22
   0 -20  -1   34.67    1.21
   0 -20  -1   36.33    1.18
   0 -20   1   34.35    1.18
   0 -20   1   37.03    1.19
   0 -20   1   35.65    1.22
   0 -20  -1   36.75    1.21
   0 -20  -1   35.71    1.26
   0 -20   1   35.99    1.26
   0  20   1   33.84    1.22
   0  20  -1   36.42    1.29
   0  20  -1   36.52    1.23
   0  20   1   35.25    1.18
   0  20   1   37.78    1.30
   0  20   1   36.74    1.29
   0  20   1   35.82    1.21
   0  20   1   38.25    1.25
   0  20  -1   35.74    1.20
   0  20  -1   35.77    1.21
   0  20  -1   34.83    1.21
   0  20   1   34.89    1.19
   0  20   1   36.84    1.24
   0  20   1   37.64    1.23
  -1 -20  -1    0.23    0.12
   1 -20   1   -0.02    0.10
  -1 -20  -1    0.09    0.11
   1 -20   1    0.02    0.12
   1 -20   1    0.05    0.13
   1 -20   1    0.05    0.09
   1 -20   1    0.02    0.05
   1 -20   1   -0.05    0.10
  -1 -20  -1    0.10    0.11
   1 -20   1    0.01    0.10
  -1 -20  -1    0.00    0.18
  -1 -20  -1   -0.04    0.09
   1  20   1   -0.01    0.08
  -1  20  -1   -0.07    0.11
   1  20   1    0.11    0.15
   1  20   1    0.01    0.13
  -1  20  -1    0.06    0.15
  -1  20  -1    0.10    0.07
   1  20   1    0.01    0.15
  -1  20  -1   -0.03    0.07
   1  20   1   -0.04    0.11
   1  20   1   -0.05    0.14
  -1  20  -1    0.03    0.15
   1  20   1   -0.04    0.09
   1  20   1    0.25    0.20
  -1  20  -1   -0.03    0.08
   2 -20   1    2.12    0.25
  -2 -20  -1    1.71    0.25
  -2 -20  -1    1.74    0.18
   2 -20   1    1.85    0.18
   2 -20   1    1.96    0.20
  -2 -20  -1    2.09    0.22
   2 -20   1    2.00    0.21
   2 -20   1    2.10    0.21
  -2 -20  -1    1.99    0.22
  -2 -20  -1    1.98    0.22
  -2 -20  -1    2.24    0.23
  -2  20  -1    1.88    0.17
  -2  20  -1    1.64    0.18
  -2  20  -1    2.03    0.18
   2  20   1    2.22    0.25
   2  20   1    1.89    0.25
  -2  20  -1    2.04    0.29
   2  20   1    2.22    0.26
  -2  20  -1    2.04    0.30
   2  20   1    2.17    0.27
   2  20   1    1.99    0.31
   2  20   1    2.14    0.28
   2  20   1    2.03    0.27
   3 -20   1    0.83    0.15
   3 -20   1    0.34    0.12
  -3 -20  -1    0.49    0.14
  -3 -20  -1    0.40    0.11
  -3 -20  -1    0.50    0.14
   3 -20   1    0.41    0.12
   3 -20   1    0.31    0.14
  -3 -20  -1    0.49    0.14
  -3 -20  -1    0.47    0.17
  -3 -20  -1    0.35    0.12
   3  20   1    0.38    0.17
   3  20   1    0.38    0.16
   3  20   1    0.23    0.13
   3  20   1    0.82    0.22
   3  20   1    0.49    0.20
  -3  20  -1    0.52    0.27
  -3  20  -1    0.40    0.11
   3  20   1    0.62    0.17
   3  20   1    0.40    0.15
   4 -20   1   17.75    0.67
  -4 -20  -1   15.93    0.77
  -4 -20  -1   17.67    0.68
  -4 -20  -1   17.13    0.72
  -4 -20  -1   17.53    0.66
  -4 -20  -1   18.69    0.68
   4 -20   1   15.42    0.66
   4  20   1   17.48    0.77
  -4  20  -1   15.71    0.64
   4  20   1   16.02    0.74
  -4  20  -1   18.37    0.76
   4  20   1   16.67    0.77
   4  20   1   18.24    0.77
   4  20   1   17.26    0.69
  -5 -20  -1    1.07    0.17
  -5 -20  -1    1.52    0.18
  -5 -20  -1    1.48    0.20
  -5 -20  -1    1.79    0.29
  -5  20  -1    1.10    0.28
   5  20   1    1.24    0.25
   5  20   1    1.45    0.23
  -6 -20  -1    2.36    0.32
  -6 -20  -1    2.71    0.30
  -6 -20  -1    2.84    0.27
  -6  20  -1    3.06    0.48
  -6  20  -1    2.91    0.39
   6  20   1    3.23    0.36
  -6 -21   1    0.03    0.17
  -6 -21   1    0.16    0.15
  -6  21   1    0.04    0.27
  -6  21   1    0.39    0.22
  -5 -21   1    0.58    0.16
  -5 -21   1    0.66    0.28
   5  21  -1    0.80    0.19
  -5  21   1    0.94    0.23
   5  21  -1    0.75    0.23
  -5  21   1    0.70    0.20
  -4 -21   1    0.32    0.15
  -4 -21   1    0.25    0.12
  -4 -21   1    0.12    0.13
   4 -21  -1    0.14    0.13
   4  21  -1    0.49    0.20
  -4  21   1    0.21    0.17
  -4  21   1    0.45    0.19
   4  21  -1    0.53    0.13
   4  21  -1    0.33    0.15
  -3 -21   1    5.19    0.32
   3 -21  -1    4.71    0.28
  -3 -21   1    4.72    0.42
   3 -21  -1    5.17    0.29
  -3 -21   1    4.73    0.31
  -3 -21   1    4.13    0.35
   3 -21  -1    4.73    0.36
  -3 -21   1    4.89    0.40
   3 -21  -1    4.68    0.28
  -3 -21   1    5.02    0.28
  -3  21   1    5.18    0.37
   3  21  -1    5.02    0.31
   3  21  -1    5.26    0.30
   3  21  -1    5.16    0.40
   3  21  -1    4.64    0.37
  -3  21   1    4.69    0.30
  -3  21   1    5.15    0.42
  -3  21   1    4.24    0.25
   2 -21  -1    2.51    0.35
  -2 -21   1    3.23    0.26
   2 -21  -1    3.34    0.23
  -2 -21   1    3.00    0.22
  -2 -21   1    2.82    0.31
  -2 -21   1    3.09    0.27
  -2 -21   1    3.40    0.33
  -2 -21   1    2.78    0.25
   2 -21  -1    2.74    0.23
   2 -21  -1    3.09    0.23
  -2  21   1    2.70    0.20
  -2  21   1    3.21    0.40
   2  21  -1    2.79    0.28
   2  21  -1    3.08    0.23
   2  21  -1    2.94    0.25
   2  21  -1    3.05    0.21
   2  21  -1    3.04    0.29
  -2  21   1    3.02    0.21
   2  21  -1    2.94    0.33
  -2  21   1    3.39    0.35
  -2  21   1    3.19    0.25
  -1 -21   1    6.77    0.35
   1 -21  -1    6.59    0.34
  -1 -21   1    6.68    0.32
   1 -21  -1    6.72    0.36
   1 -21  -1    6.20    0.29
   1 -21  -1    6.81    0.34
   1 -21  -1    6.46    0.30
   1 -21  -1    7.47    0.39
  -1 -21   1    6.67    0.36
  -1 -21   1    6.91    0.36
  -1 -21   1    6.71    0.40
  -1 -21   1    6.88    0.29
  -1  21   1    6.54    0.33
   1  21  -1    6.79    0.43
   1  21  -1    6.61    0.33
   1  21  -1    6.68    0.37
  -1  21   1    6.83    0.38
  -1  21   1    6.96    0.43
   1  21  -1    6.62    0.35
   1  21  -1    7.00    0.31
  -1  21   1    6.78    0.35
  -1  21   1    6.57    0.31
   1  21  -1    6.77    0.37
   0 -21  -1    0.95    0.19
   0 -21  -1    0.99    0.13
   0 -21   1    1.35    0.17
   0 -21   1    1.29    0.23
   0 -21   1    1.19    0.11
   0 -21  -1    1.38    0.17
   0 -21   1    1.10    0.16
   0 -21  -1    1.11    0.15
   0 -21   1    1.02    0.16
   0 -21  -1    0.95    0.15
   0 -21   1    1.41    0.29
   0 -21  -1    1.11    0.17
   0 -21   1    1.12    0.15
   0  21   1    1.27    0.21
   0  21   1    1.49    0.17
   0  21   1    1.23    0.21
   0  21   1    1.11    0.20
   0  21   1    1.30    0.17
   0  21  -1    1.27    0.22
   0  21  -1    0.97    0.15
   0  21   1    1.60    0.21
   0  21  -1    1.24    0.19
   0  21   1    0.91    0.23
   0  21   1    0.82    0.17
   0  21   1    1.37    0.19
   0  21  -1    1.31    0.14
   1 -21   1    4.89    0.35
  -1 -21  -1    5.53    0.31
  -1 -21  -1    4.61    0.26
  -1 -21  -1    4.90    0.35
   1 -21   1    4.98    0.20
   1 -21   1    4.98    0.30
   1 -21   1    5.36    0.28
   1 -21   1    5.05    0.30
  -1 -21  -1    5.03    0.31
   1 -21   1    4.79    0.29
  -1 -21  -1    4.90    0.30
  -1 -21  -1    5.11    0.30
  -1  21  -1    4.61    0.27
   1  21   1    5.60    0.43
  -1  21  -1    5.19    0.38
   1  21   1    5.50    0.35
   1  21   1    4.97    0.31
   1  21   1    5.50    0.35
   1  21   1    4.89    0.32
  -1  21  -1    4.81    0.31
  -1  21  -1    5.13    0.28
  -1  21  -1    5.05    0.25
   1  21   1    4.97    0.26
   1  21   1    4.46    0.41
   1  21   1    4.92    0.37
  -2 -21  -1    1.90    0.23
   2 -21   1    1.28    0.20
  -2 -21  -1    1.39    0.21
   2 -21   1    1.78    0.20
  -2 -21  -1    1.46    0.21
  -2 -21  -1    1.89    0.22
  -2 -21  -1    1.78    0.18
   2 -21   1    1.69    0.20
  -2 -21  -1    1.76    0.23
   2 -21   1    2.01    0.21
  -2  21  -1    2.31    0.30
   2  21   1    1.71    0.25
  -2  21  -1    1.79    0.19
   2  21   1    1.92    0.27
   2  21   1    2.08    0.22
  -2  21  -1    1.41    0.18
   2  21   1    1.69    0.26
   2  21   1    1.56    0.27
   2  21   1    2.10    0.27
   2  21   1    1.94    0.22
  -3 -21  -1   16.13    0.67
   3 -21   1   17.10    0.68
  -3 -21  -1   17.25    0.63
   3 -21   1   17.96    0.66
  -3 -21  -1   17.56    0.64
  -3 -21  -1   17.43    0.67
  -3 -21  -1   15.32    0.70
  -3 -21  -1   16.74    0.67
   3 -21   1   16.17    0.68
   3 -21   1   15.48    0.64
   3  21   1   17.92    0.71
   3  21   1   15.65    0.68
   3  21   1   16.00    0.74
   3  21   1   18.11    0.76
  -3  21  -1   18.49    0.76
   3  21   1   17.10    0.73
   3  21   1   17.83    0.71
  -4 -21  -1    0.48    0.15
  -4 -21  -1    0.22    0.15
  -4 -21  -1    0.38    0.12
   4  21   1    0.22    0.15
   4  21   1    0.48    0.18
   4  21   1    0.62    0.19
   4  21   1    0.33    0.18
  -4  21  -1    0.37    0.21
   4  21   1    0.24    0.20
  -5 -21  -1   -0.26    0.15
  -5  21  -1   -0.16    0.19
   5  21   1    0.01    0.17
   5  21   1   -0.16    0.19
  -6 -21  -1   -0.02    0.13
  -6 -21  -1   -0.17    0.15
   6  21   1    0.23    0.19
  -6 -22   1    1.22    0.21
  -6 -22   1    1.01    0.23
  -6  22   1    1.69    0.39
  -5 -22   1    2.64    0.30
  -5 -22   1    2.36    0.24
   5  22  -1    3.29    0.33
  -5  22   1    2.87    0.35
   5  22  -1    2.85    0.36
  -5  22   1    2.58    0.36
   4 -22  -1    1.61    0.24
  -4 -22   1    1.89    0.21
  -4 -22   1    2.20    0.26
  -4 -22   1    2.09    0.25
  -4  22   1    2.08    0.29
   4  22  -1    1.67    0.25
  -4  22   1    1.63    0.25
  -4  22   1    2.01    0.27
   4  22  -1    2.27    0.31
   3 -22  -1    2.02    0.26
  -3 -22   1    2.21    0.31
  -3 -22   1    1.77    0.25
  -3 -22   1    2.09    0.25
  -3 -22   1    2.06    0.24
   3  22  -1    1.38    0.30
  -3  22   1    1.55    0.22
  -3  22   1    2.24    0.28
   3  22  -1    2.78    0.33
  -3  22   1    1.81    0.27
   3  22  -1    2.01    0.24
   3  22  -1    2.41    0.35
  -2 -22   1    9.53    0.61
  -2 -22   1    9.98    0.43
   2 -22  -1    9.81    0.45
   2 -22  -1    9.68    0.50
  -2 -22   1   10.60    0.47
  -2 -22   1   10.82    0.47
  -2 -22   1   10.51    0.48
  -2 -22   1   10.03    0.41
   2 -22  -1   10.82    0.52
   2 -22  -1   10.12    0.45
  -2 -22   1    9.51    0.47
  -2  22   1    9.73    0.46
   2  22  -1   11.07    0.56
   2  22  -1   11.05    0.54
  -2  22   1    9.86    0.42
   2  22  -1    9.59    0.50
   2  22  -1   10.81    0.48
   2  22  -1    9.91    0.42
  -2  22   1   10.42    0.54
   2  22  -1   10.18    0.44
  -2  22   1   10.77    0.58
  -2  22   1    9.21    0.43
   1 -22  -1    0.08    0.11
  -1 -22   1   -0.02    0.11
   1 -22  -1    0.05    0.15
  -1 -22   1    0.09    0.11
   1 -22  -1    0.09    0.10
  -1 -22   1   -0.04    0.07
   1 -22  -1    0.07    0.10
  -1 -22   1   -0.08    0.11
  -1 -22   1    0.08    0.10
  -1 -22   1    0.09    0.12
  -1 -22   1   -0.27    0.13
  -1  22   1    0.01    0.08
  -1  22   1   -0.12    0.15
   1  22  -1   -0.06    0.16
  -1  22   1    0.11    0.19
  -1  22   1   -0.05    0.11
   1  22  -1    0.09    0.08
  -1  22   1   -0.10    0.08
   1  22  -1    0.11    0.11
   1  22  -1   -0.11    0.13
   1  22  -1   -0.13    0.10
   1  22  -1   -0.03    0.09
   0 -22  -1    3.33    0.27
   0 -22   1    2.99    0.25
   0 -22  -1    2.83    0.30
   0 -22  -1    3.12    0.25
   0 -22  -1    3.59    0.26
   0 -22   1    3.20    0.17
   0 -22   1    3.56    0.26
   0 -22   1    3.40    0.23
   0 -22  -1    2.96    0.21
   0 -22   1    3.27    0.26
   0 -22  -1    3.47    0.29
   0 -22   1    3.45    0.31
   0  22  -1    3.23    0.21
   0  22   1    3.27    0.33
   0  22   1    3.78    0.31
   0  22   1    2.86    0.25
   0  22   1    2.92    0.27
   0  22  -1    2.99    0.27
   0  22  -1    3.13    0.23
   0  22   1    3.62    0.40
   0  22   1    3.05    0.26
   0  22  -1    3.32    0.34
   0  22  -1    2.95    0.25
   1 -22   1    4.51    0.29
   1 -22   1    3.91    0.28
  -1 -22  -1    4.49    0.29
  -1 -22  -1    4.54    0.25
   1 -22   1    3.92    0.32
  -1 -22  -1    3.90    0.34
  -1 -22  -1    4.53    0.29
   1 -22   1    4.63    0.30
  -1 -22  -1    4.18    0.29
   1  22   1    4.61    0.36
  -1  22  -1    4.14    0.29
   1  22   1    4.26    0.36
   1  22   1    4.35    0.33
  -1  22  -1    4.05    0.26
   1  22   1    4.26    0.31
   1  22   1    4.66    0.30
   1  22   1    5.42    0.44
   1  22   1    4.98    0.34
  -1  22  -1    4.64    0.37
  -2 -22  -1    1.07    0.17
  -2 -22  -1    1.36    0.23
  -2 -22  -1    1.66    0.18
   2 -22   1    1.84    0.25
  -2 -22  -1    1.73    0.22
  -2 -22  -1    1.43    0.18
   2 -22   1    1.77    0.21
   2 -22   1    1.90    0.21
   2  22   1    1.58    0.26
  -2  22  -1    1.27    0.15
   2  22   1    1.32    0.27
   2  22   1    1.48    0.22
   2  22   1    1.66    0.27
  -2  22  -1    1.25    0.20
   2  22   1    1.23    0.21
   2  22   1    1.96    0.24
  -2  22  -1    1.52    0.20
  -2  22  -1    2.15    0.29
   3 -22   1    0.22    0.20
  -3 -22  -1    0.21    0.13
  -3 -22  -1    0.08    0.14
  -3 -22  -1    0.10    0.11
   3 -22   1   -0.02    0.11
   3  22   1   -0.04    0.17
  -3  22  -1    0.01    0.19
   3  22   1    0.14    0.13
   3  22   1    0.23    0.20
   3  22   1    0.23    0.15
   3  22   1   -0.06    0.13
  -4 -22  -1    2.98    0.29
  -4 -22  -1    4.15    0.31
  -4 -22  -1    3.31    0.26
  -4 -22  -1    3.28    0.30
   4  22   1    3.25    0.40
  -4  22  -1    3.89    0.40
   4  22   1    3.33    0.34
  -5 -22  -1    1.73    0.20
  -5 -22  -1    1.33    0.21
  -5 -22  -1    1.22    0.18
   5  22   1    1.71    0.30
   5  22   1    1.56    0.24
  -6 -22  -1    5.82    0.38
  -6 -22  -1    5.32    0.39
  -6  22  -1    6.31    0.51
  -6  22  -1    6.26    0.66
  -5 -23   1    0.30    0.14
  -5 -23   1    0.51    0.19
   5  23  -1    0.49    0.22
   5  23  -1    0.49    0.19
  -4 -23   1    4.74    0.30
  -4 -23   1    4.60    0.33
  -4 -23   1    3.80    0.33
  -4  23   1    4.14    0.39
   4  23  -1    4.59    0.41
  -4  23   1    5.04    0.42
  -3 -23   1    0.60    0.16
  -3 -23   1    0.52    0.14
   3 -23  -1    0.55    0.15
   3  23  -1    0.24    0.22
  -3  23   1    0.35    0.21
   3  23  -1    0.51    0.22
  -3  23   1    0.34    0.20
  -2 -23   1   15.36    0.65
  -2 -23   1   15.98    0.59
  -2 -23   1   15.60    0.66
  -2 -23   1   15.70    0.60
   2 -23  -1   15.44    0.67
  -2 -23   1   15.64    0.64
  -2 -23   1   16.15    0.64
   2 -23  -1   16.16    0.63
  -2  23   1   18.15    0.77
  -2  23   1   15.16    0.60
   2  23  -1   15.91    0.60
   2  23  -1   15.04    0.69
   2  23  -1   17.33    0.76
   2  23  -1   16.05    0.69
  -2  23   1   16.21    0.72
  -1 -23   1    4.30    0.33
  -1 -23   1    4.20    0.26
  -1 -23   1    4.16    0.22
  -1 -23   1    4.05    0.29
  -1 -23   1    4.09    0.30
  -1 -23   1    4.20    0.29
   1 -23  -1    3.96    0.33
   1 -23  -1    4.09    0.28
   1 -23  -1    4.04    0.28
  -1  23   1    5.03    0.45
   1  23  -1    4.11    0.38
   1  23  -1    3.86    0.26
   1  23  -1    4.10    0.24
  -1  23   1    3.72    0.28
   1  23  -1    3.55    0.31
  -1  23   1    4.58    0.37
  -1  23   1    3.81    0.25
   1  23  -1    4.02    0.33
   0 -23  -1    6.09    0.35
   0 -23   1    6.38    0.39
   0 -23   1    6.25    0.37
   0 -23   1    5.66    0.41
   0 -23   1    6.77    0.40
   0 -23  -1    6.16    0.35
   0 -23  -1    5.90    0.34
   0 -23   1    5.95    0.31
   0  23  -1    6.33    0.44
   0  23  -1    5.87    0.36
   0  23   1    5.66    0.35
   0  23  -1    7.06    0.37
   0  23   1    6.54    0.49
   0  23   1    6.06    0.43
   0  23  -1    5.73    0.35
   0  23   1    5.70    0.38
   0  23   1    7.16    0.42
  -1 -23  -1    1.65    0.17
   1 -23   1    1.31    0.18
   1 -23   1    1.59    0.23
  -1 -23  -1    1.77    0.22
  -1 -23  -1    1.55    0.34
   1 -23   1    1.69    0.20
  -1  23  -1    1.69    0.19
  -1  23  -1    2.10    0.29
   1  23   1    2.37    0.28
   1  23   1    1.78    0.28
   1  23   1    2.23    0.32
   1  23   1    2.07    0.26
  -2 -23  -1    0.91    0.14
  -2 -23  -1    0.92    0.17
   2 -23   1    1.04    0.17
  -2 -23  -1    0.79    0.12
  -2 -23  -1    1.10    0.18
   2 -23   1    1.28    0.20
   2  23   1    1.28    0.25
  -2  23  -1    1.40    0.26
   2  23   1    0.79    0.16
   2  23   1    1.32    0.30
   2  23   1    1.04    0.22
   2  23   1    0.83    0.21
   3 -23   1    2.82    0.25
  -3 -23  -1    2.62    0.27
  -3 -23  -1    3.00    0.25
  -3  23  -1    3.30    0.38
  -4 -23  -1    0.83    0.19
  -4 -23  -1    0.53    0.15
  -4 -23  -1    0.76    0.15
   4  23   1    1.29    0.24
   4  23   1    0.87    0.26
  -4  23  -1    1.40    0.33
  -5 -23  -1   -0.14    0.13
   5  23   1    0.11    0.22
  -5  23  -1    0.27    0.25
  -5 -24   1    3.92    0.35
  -5 -24   1    3.77    0.30
  -5  24   1    4.30    0.42
  -4 -24   1   -0.35    0.17
  -4 -24   1   -0.09    0.15
  -4  24   1   -0.02    0.20
   4  24  -1   -0.29    0.20
  -4  24   1    0.32    0.21
   4  24  -1   -0.28    0.27
  -3 -24   1    0.42    0.13
  -3 -24   1    0.51    0.17
  -3 -24   1    0.51    0.12
  -3  24   1    0.78    0.24
   3  24  -1    0.32    0.23
   3  24  -1    0.55    0.22
  -2 -24   1    0.21    0.13
  -2 -24   1    0.16    0.15
  -2 -24   1    0.50    0.11
   2 -24  -1    0.30    0.12
  -2 -24   1    0.43    0.13
   2  24  -1    0.72    0.25
  -2  24   1    0.76    0.25
   2  24  -1    0.06    0.23
   1 -24  -1    3.45    0.27
  -1 -24   1    3.73    0.25
  -1 -24   1    3.67    0.32
  -1 -24   1    3.42    0.28
  -1 -24   1    4.66    0.32
  -1  24   1    4.26    0.51
  -1  24   1    4.44    0.46
   1  24  -1    3.03    0.34
   1  24  -1    3.03    0.46
   1  24  -1    4.33    0.37
  -1  24   1    3.80    0.41
   0 -24  -1    0.28    0.12
   0 -24   1    0.30    0.14
   0 -24   1    0.38    0.13
   0 -24  -1    0.68    0.15
   0 -24  -1    0.42    0.14
   0 -24   1    0.61    0.15
   0  24   1    0.13    0.11
   0  24  -1    0.20    0.11
   0  24   1    0.33    0.26
   0  24  -1    0.52    0.13
  -1 -24  -1    0.17    0.13
   1 -24   1    0.17    0.18
   1 -24   1    0.09    0.13
  -1 -24  -1   -0.09    0.12
   1  24   1    0.16    0.18
   1  24   1    0.05    0.27
   1  24   1   -0.15    0.25
   1  24   1   -0.02    0.22
  -1  24  -1    0.26    0.13
  -2 -24  -1    2.29    0.25
   2 -24   1    2.21    0.25
  -2 -24  -1    2.13    0.20
   2  24   1    2.07    0.31
   2  24   1    2.14    0.31
   2  24   1    2.68    0.41
   2  24   1    3.01    0.39
  -2  24  -1    3.00    0.43
  -3 -24  -1    1.14    0.16
  -3 -24  -1    1.09    0.19
  -3 -24  -1    1.02    0.17
   3  24   1    1.36    0.39
   3  24   1    1.55    0.29
  -4 -24  -1    0.40    0.17
  -4 -24  -1    0.49    0.15
  -4 -24  -1    0.28    0.15
   4  24   1    0.80    0.22
   4  24   1    0.55    0.26
  -4  24  -1    0.99    0.29
  -5 -24  -1    4.81    0.39
  -5 -24  -1    4.70    0.33
  -5 -24  -1    4.32    0.48
  -5  24  -1    5.41    0.51
   5  24   1    5.97    0.50
   5  24   1    4.92    0.39
  -4 -25   1   -0.23    0.19
  -4 -25   1    0.05    0.12
   4  25  -1    0.22    0.21
   4  25  -1    0.11    0.23
  -4  25   1    0.04    0.21
  -4  25   1    0.20    0.24
  -3 -25   1    2.68    0.31
  -3 -25   1    3.29    0.25
  -3 -25   1    3.16    0.30
  -3  25   1    4.34    0.58
   3  25  -1    3.26    0.42
  -3  25   1    3.26    0.39
  -2 -25   1   -0.17    0.12
  -2 -25   1    0.06    0.11
   2  25  -1    0.26    0.22
  -2  25   1   -0.09    0.18
  -2  25   1    0.18    0.23
   1 -25  -1    0.61    0.15
  -1 -25   1    0.61    0.15
  -1 -25   1    0.68    0.16
  -1  25   1    0.96    0.28
  -1  25   1    0.87    0.26
   1  25  -1    1.23    0.28
   0 -25  -1    3.70    0.29
   0 -25   1    3.46    0.30
   0 -25  -1    3.94    0.31
   0 -25   1    3.65    0.33
   0  25  -1    3.77    0.29
   0  25   1    3.90    0.47
   0  25   1    3.89    0.38
   0  25  -1    3.44    0.40
  -1 -25  -1    2.23    0.27
   1 -25   1    2.13    0.26
  -1 -25  -1    2.06    0.25
  -1 -25  -1    2.48    0.26
   1  25   1    2.50    0.33
   1  25   1    1.63    0.29
   1  25   1    2.39    0.29
  -1  25  -1    2.40    0.36
   1  25   1    3.03    0.39
  -2 -25  -1    0.38    0.16
   2 -25   1    0.31    0.13
   2  25   1    0.47    0.22
   2  25   1    0.30    0.23
   2  25   1    0.59    0.20
  -2  25  -1    0.41    0.24
  -3 -25  -1    0.86    0.15
  -3 -25  -1    0.38    0.16
  -3  25  -1    0.96    0.29
   3  25   1    0.76    0.24
   3  25   1    0.62    0.26
  -4 -25  -1    0.42    0.14
  -4  25  -1    0.73    0.29
   4  25   1    0.36    0.26
   4  25   1    0.26    0.21
  -3 -26   1    5.04    0.40
  -3 -26   1    4.57    0.36
  -3 -26   1    5.33    0.41
  -3  26   1    6.27    0.48
   3  26  -1    6.43    0.52
  -2 -26   1    0.01    0.15
  -2 -26   1    0.02    0.14
  -2  26   1    0.33    0.24
  -2  26   1    0.15    0.21
   2  26  -1    0.17    0.23
   1 -26  -1    8.38    0.42
  -1 -26   1    8.54    0.47
  -1 -26   1    8.23    0.45
   1  26  -1    8.67    0.57
  -1  26   1    8.93    0.61
  -1  26   1    8.54    0.54
   0 -26   1    0.97    0.23
   0 -26   1    0.78    0.26
   0 -26  -1    0.83    0.14
   0 -26  -1    1.13    0.18
   0  26   1    1.20    0.28
   0  26   1    1.06    0.27
   0  26  -1    0.80    0.27
   1 -26   1    0.45    0.16
  -1 -26  -1    0.35    0.21
   1  26   1    0.68    0.25
   1  26   1    0.63    0.25
  -1  26  -1    0.75    0.26
   1  26   1    1.06    0.31
  -2 -26  -1    1.26    0.20
  -2 -26  -1    0.92    0.18
   2  26   1    1.53    0.31
  -2  26  -1    1.63    0.32
  -3 -26  -1   -0.15    0.15
  -3  26  -1   -0.06    0.27
   3  26   1    0.04    0.21
  -2 -27   1   -0.05    0.14
   2  27  -1   -0.09    0.26
  -2  27   1    0.17    0.23
  -1 -27   1    6.50    0.42
  -1 -27   1    6.40    0.40
  -1  27   1    6.04    0.64
  -1  27   1    6.81    0.56
   0 -27  -1    4.14    0.41
   0 -27   1    3.30    0.30
   0 -27  -1    3.45    0.40
   0 -27   1    4.23    0.36
   0  27   1    3.71    0.52
  -1 -27  -1    0.03    0.13
  -1 -27  -1   -0.16    0.11
  -2 -27  -1    7.12    0.44
  -2 -27  -1    7.11    0.44
   2  27   1    8.91    0.79
   2  27   1    8.56    0.59
   0 -28   1    0.64    0.17
   0 -28  -1    0.65    0.15
   0 -28   1    0.70    0.16
   0  28  -1    0.78    0.29
   0  28   1    0.70    0.27
 -10   0   2    5.21    0.51
 -10   0   2    5.07    0.52
  -9   0   2    0.18    0.20
  -9   0   2    0.11    0.18
  -8   0   2    1.01    0.20
  -8   0   2    0.99    0.20
  -7   0   2   -0.10    0.12
  -7   0   2   -0.15    0.10
  -7   0   2   -0.08    0.07
  -7   0   2   -0.04    0.12
  -7   0   2   -0.07    0.10
  -6   0   2  117.60    3.64
  -5   0   2    0.01    0.03
  -5   0   2   -0.01    0.05
  -5   0   2    0.06    0.06
   5   0  -2    0.05    0.10
  -5   0   2   -0.04    0.08
  -5   0   2   -0.07    0.07
  -5   0   2   -0.03    0.08
  -4   0   2   12.74    0.48
  -4   0   2   12.19    0.45
   4   0  -2   12.91    0.48
  -4   0   2   12.93    0.50
  -3   0   2    0.03    0.06
  -3   0   2   -0.02    0.05
   3   0  -2    0.04    0.07
  -3   0   2   -0.02    0.05
   2   0  -2  119.56    4.86
  -2   0   2  107.02    4.78
   1   0  -2    0.06    0.05
   1   0  -2    0.05    0.03
   1   0  -2    0.04    0.04
  -1   0   2    0.06    0.02
   0   0  -2  106.29    5.85
   0   0  -2  108.36    6.22
   1   0   2   -0.01    0.06
   1   0   2    0.04    0.05
  -1   0  -2   -0.03    0.06
  -1   0  -2   -0.02    0.06
   1   0   2    0.05    0.07
   1   0   2   -0.02    0.05
  -1   0  -2   -0.13    0.08
  -1   0  -2   -0.02    0.05
  -1   0  -2   -0.01    0.06
   1   0   2   -0.06    0.08
   1   0   2   -0.04    0.07
  -2   0  -2   12.54    0.44
  -2   0  -2   13.83    0.43
  -2   0  -2   13.05    0.47
   2   0   2   12.41    0.43
   2   0   2   13.39    0.48
   2   0   2   12.78    0.44
  -2   0  -2   11.93    0.42
   2   0   2   12.24    0.40
  -2   0  -2   12.20    0.42
   2   0   2   12.79    0.42
  -2   0  -2   13.02    0.41
  -3   0  -2   -0.06    0.06
  -3   0  -2   -0.10    0.09
   3   0   2    0.01    0.07
  -3   0  -2   -0.04    0.08
   3   0   2   -0.05    0.08
   3   0   2   -0.01    0.03
  -3   0  -2   -0.01    0.06
   3   0   2   -0.02    0.07
  -3   0  -2   -0.01    0.07
   3   0   2   -0.06    0.07
  -4   0  -2   38.04    1.23
   4   0   2   37.06    1.21
   4   0   2   38.43    1.20
  -4   0  -2   37.97    1.20
  -4   0  -2   38.67    1.20
   4   0   2   38.00    1.31
   5   0   2   -0.01    0.09
  -5   0  -2   -0.02    0.08
   5   0   2   -0.07    0.08
  -5   0  -2   -0.07    0.11
  -5   0  -2    0.01    0.07
  -5   0  -2    0.08    0.09
   5   0   2    0.00    0.10
   5   0   2   -0.09    0.07
  -5   0  -2   -0.03    0.09
  -6   0  -2   60.00    1.90
  -6   0  -2   60.74    2.05
   6   0   2   61.40    1.90
   6   0   2   59.15    2.06
  -6   0  -2   61.62    1.90
  -6   0  -2   58.10    1.95
  -6   0  -2   60.20    1.90
  -6   0  -2   60.71    1.94
   6   0   2   63.01    1.87
   7   0   2   -0.06    0.09
  -7   0  -2    0.01    0.10
  -7   0  -2   -0.04    0.10
  -7   0  -2   -0.03    0.11
   7   0   2   -0.02    0.14
  -7   0  -2   -0.20    0.14
  -7   0  -2   -0.05    0.13
  -7   0  -2   -0.19    0.17
  -8   0  -2    1.10    0.21
   8   0   2    0.64    0.21
  -8   0  -2    0.62    0.21
  -8   0  -2    0.81    0.16
  -8   0  -2    0.62    0.22
  -9   0  -2    0.31    0.21
  -9   0  -2    0.04    0.20
 -10  -1   2   -0.10    0.18
 -10  -1   2   -0.06    0.21
 -10   1   2   -0.03    0.20
 -10   1   2   -0.31    0.17
  -9  -1   2    3.00    0.39
  -9   1   2    2.88    0.43
  -9   1   2    2.93    0.42
  -8  -1   2    0.23    0.16
  -8  -1   2    0.38    0.16
  -8   1   2    0.32    0.17
  -8   1   2    0.33    0.17
  -7  -1   2    0.26    0.14
  -7  -1   2    0.51    0.06
  -7  -1   2    0.30    0.15
  -7  -1   2    0.45    0.11
  -7  -1   2    0.42    0.10
  -7   1   2    0.35    0.10
  -7   1   2    0.32    0.14
  -7   1   2    0.25    0.14
  -7   1   2    0.44    0.11
   7   1  -2    0.44    0.07
  -6  -1   2   20.65    0.65
  -6  -1   2   21.73    0.81
  -6  -1   2   18.37    0.65
  -6  -1   2   21.61    0.65
  -6  -1   2   22.03    0.69
  -6  -1   2   21.18    0.79
  -6  -1   2   19.58    0.73
  -6  -1   2   21.59    0.66
  -6   1   2   19.37    0.74
  -6   1   2   22.03    0.80
   6   1  -2   19.92    0.84
  -6   1   2   20.84    0.70
  -6   1   2   20.55    0.68
  -5  -1   2   10.08    0.34
  -5  -1   2   10.18    0.44
  -5  -1   2   10.69    0.45
  -5  -1   2   10.32    0.33
  -5  -1   2   10.39    0.35
  -5  -1   2   10.51    0.34
  -5  -1   2   10.16    0.40
  -5  -1   2   10.47    0.33
  -5   1   2    9.86    0.41
  -5   1   2    9.86    0.38
   5   1  -2   10.03    0.45
   5   1  -2   10.45    0.34
  -5   1   2   10.16    0.34
  -5   1   2   10.40    0.45
   5   1  -2    9.95    0.42
  -5   1   2   10.58    0.47
  -4  -1   2   46.76    1.50
   4  -1  -2   50.12    1.53
  -4   1   2   46.33    1.51
  -3  -1   2   10.91    0.34
  -3  -1   2   10.85    0.38
  -3  -1   2   11.05    0.34
  -3  -1   2   11.49    0.38
  -3  -1   2   10.56    0.35
  -3  -1   2   10.95    0.40
   3  -1  -2   10.87    0.41
  -3  -1   2   11.28    0.40
  -3   1   2   10.85    0.40
  -3   1   2   10.94    0.41
   3   1  -2   11.00    0.40
   3   1  -2   10.55    0.35
   3   1  -2   10.86    0.39
  -3   1   2   10.56    0.39
  -2  -1   2   63.48    3.80
   2   1  -2   51.26    3.38
   1  -1  -2  417.85   14.69
  -1  -1   2  440.12   16.05
   0  -1  -2   63.35    4.13
   0  -1   2   66.24    4.73
   0   1  -2   59.21    4.60
   0   1   2   63.80    4.23
  -1  -1  -2   69.88    5.22
  -1   1  -2   69.21    5.59
   1   1   2   68.37    5.13
   2  -1   2    1.69    0.11
  -2  -1  -2    1.68    0.13
  -2  -1  -2    1.73    0.10
   2  -1   2    1.74    0.07
  -2  -1  -2    1.71    0.11
  -2  -1  -2    2.03    0.15
  -2  -1  -2    1.77    0.09
   2  -1   2    1.73    0.12
   2  -1   2    1.62    0.13
   2  -1   2    1.79    0.15
   2   1   2    1.58    0.11
   2   1   2    1.68    0.11
   2   1   2    1.71    0.14
  -2   1  -2    1.71    0.11
  -2   1  -2    1.59    0.13
  -2   1  -2    1.67    0.09
  -2   1  -2    1.84    0.16
   2   1   2    1.56    0.13
  -2   1  -2    1.57    0.11
   2   1   2    1.88    0.09
  -3  -1  -2    5.93    0.31
  -3  -1  -2    5.48    0.25
   3  -1   2    5.76    0.23
   3  -1   2    5.38    0.24
  -3  -1  -2    5.39    0.23
  -3  -1  -2    5.47    0.22
   3  -1   2    5.69    0.31
   3  -1   2    5.37    0.24
  -3  -1  -2    5.56    0.23
  -3  -1  -2    5.57    0.20
  -3   1  -2    5.41    0.22
   3   1   2    5.65    0.24
   3   1   2    5.67    0.30
   3   1   2    5.47    0.23
   3   1   2    5.52    0.25
  -3   1  -2    6.14    0.30
   3   1   2    5.75    0.20
  -3   1  -2    5.63    0.26
  -3   1  -2    5.59    0.23
  -3   1  -2    5.63    0.23
  -4  -1  -2    0.25    0.09
   4  -1   2    0.27    0.09
   4  -1   2    0.38    0.10
  -4  -1  -2    0.46    0.06
   4  -1   2    0.27    0.11
  -4  -1  -2    0.15    0.11
  -4  -1  -2    0.29    0.09
  -4   1  -2    0.16    0.11
  -4   1  -2    0.34    0.08
   4   1   2    0.40    0.12
   4   1   2    0.20    0.09
   4   1   2    0.43    0.10
  -4   1  -2    0.44    0.08
  -4   1  -2    0.34    0.09
   5  -1   2    0.57    0.11
   5  -1   2    0.50    0.09
   5  -1   2    0.65    0.10
  -5  -1  -2    0.70    0.10
  -5  -1  -2    0.58    0.14
   5  -1   2    0.53    0.15
  -5  -1  -2    0.68    0.10
  -5  -1  -2    0.65    0.14
  -5   1  -2    0.40    0.13
  -5   1  -2    0.64    0.10
   5   1   2    0.58    0.11
  -5   1  -2    0.65    0.14
  -5   1  -2    0.65    0.10
  -5   1  -2    0.71    0.10
   5   1   2    0.55    0.14
   5   1   2    0.63    0.11
   5   1   2    0.59    0.10
   6  -1   2    0.98    0.13
  -6  -1  -2    1.02    0.20
  -6  -1  -2    1.00    0.13
   6  -1   2    0.89    0.19
   6  -1   2    0.94    0.13
  -6  -1  -2    0.88    0.15
  -6  -1  -2    1.01    0.19
  -6  -1  -2    1.03    0.14
  -6  -1  -2    0.76    0.17
   6   1   2    1.06    0.14
   6   1   2    0.94    0.13
  -6   1  -2    1.31    0.15
  -6   1  -2    1.18    0.18
  -6   1  -2    0.84    0.18
  -6   1  -2    0.82    0.12
   6   1   2    1.01    0.14
  -6   1  -2    1.18    0.14
   6   1   2    0.81    0.18
  -7  -1  -2    2.03    0.33
   7  -1   2    2.00    0.18
  -7  -1  -2    1.78    0.18
  -7  -1  -2    1.99    0.25
  -7  -1  -2    2.10    0.19
  -7  -1  -2    1.96    0.19
   7  -1   2    2.08    0.30
  -7  -1  -2    2.22    0.34
   7   1   2    2.16    0.18
  -7   1  -2    1.98    0.19
  -7   1  -2    1.86    0.18
  -7   1  -2    1.88    0.19
  -7   1  -2    2.18    0.24
   7   1   2    2.13    0.33
  -7   1  -2    2.50    0.36
  -8  -1  -2    1.27    0.26
  -8  -1  -2    1.07    0.23
  -8  -1  -2    1.49    0.22
   8  -1   2    0.83    0.22
  -8  -1  -2    1.40    0.19
   8   1   2    1.03    0.23
  -8   1  -2    1.02    0.23
  -8   1  -2    0.85    0.23
  -8   1  -2    0.91    0.15
  -9  -1  -2    8.67    0.63
  -9  -1  -2    8.04    0.61
  -9   1  -2    7.99    0.62
  -9   1  -2    8.61    0.64
 -10   2   2    0.10    0.23
 -10   2   2    0.17    0.20
  -9  -2   2    0.53    0.28
  -9  -2   2    0.69    0.20
  -9   2   2    0.50    0.20
  -9   2   2    0.91    0.24
  -8  -2   2    1.47    0.23
  -8  -2   2    1.26    0.13
  -8  -2   2    1.51    0.19
  -8  -2   2    1.23    0.20
  -8   2   2    1.38    0.24
  -8   2   2    1.49    0.24
  -7  -2   2    0.40    0.19
  -7  -2   2    0.46    0.10
  -7  -2   2    0.40    0.11
  -7  -2   2    0.30    0.08
  -7  -2   2    0.45    0.07
  -7  -2   2    0.58    0.13
  -7  -2   2    0.47    0.15
  -7  -2   2    0.47    0.07
  -7  -2   2    0.45    0.15
  -7   2   2    0.34    0.15
   7   2  -2    0.19    0.12
  -7   2   2    0.48    0.10
  -7   2   2    0.50    0.11
  -7   2   2    0.36    0.15
  -6  -2   2    6.72    0.23
  -6  -2   2    6.59    0.27
  -6  -2   2    6.44    0.38
  -6  -2   2    6.20    0.24
  -6  -2   2    6.07    0.38
  -6  -2   2    6.49    0.23
  -6  -2   2    6.31    0.25
   6   2  -2    6.44    0.56
  -6   2   2    6.74    0.40
  -6   2   2    5.83    0.26
   6   2  -2    6.24    0.24
  -6   2   2    6.40    0.38
  -6   2   2    5.87    0.32
  -5  -2   2   10.87    0.36
  -5  -2   2   11.87    0.47
  -5  -2   2   10.95    0.35
  -5  -2   2   10.74    0.37
  -5  -2   2   10.99    0.46
  -5  -2   2   10.64    0.36
  -5  -2   2   10.15    0.40
  -5  -2   2   10.72    0.35
  -5   2   2   11.05    0.49
   5   2  -2   10.33    0.46
   5   2  -2   10.80    0.43
   5   2  -2   10.53    0.36
  -5   2   2   10.71    0.50
  -5   2   2   10.53    0.39
  -4   2   2   49.69    1.57
   3  -2  -2    6.52    0.28
  -3  -2   2    6.79    0.27
  -3  -2   2    6.71    0.22
  -3  -2   2    6.38    0.22
  -3  -2   2    6.47    0.23
  -3  -2   2    6.33    0.22
  -3  -2   2    6.38    0.25
  -3  -2   2    6.59    0.21
  -3  -2   2    6.21    0.22
  -3  -2   2    6.66    0.27
   3   2  -2    6.27    0.27
   3   2  -2    6.35    0.26
  -3   2   2    6.68    0.29
  -3   2   2    6.48    0.27
   3   2  -2    6.27    0.28
  -3   2   2    6.30    0.27
  -3   2   2    6.15    0.25
  -2  -2   2   16.15    0.52
  -2  -2   2   15.70    0.50
  -2  -2   2   16.34    0.50
  -2  -2   2   15.33    0.50
   2   2  -2   16.14    0.53
  -2   2   2   15.86    0.52
  -2   2   2   15.68    0.50
  -2   2   2   15.84    0.52
  -2   2   2   15.55    0.53
   2   2  -2   16.75    0.52
   2   2  -2   16.23    0.49
   2   2  -2   16.06    0.50
  -1  -2   2    7.83    0.27
  -1  -2   2    8.26    0.27
   1  -2  -2    8.33    0.27
   1  -2  -2    8.25    0.27
   1  -2  -2    7.80    0.29
   1  -2  -2    8.24    0.27
   1  -2  -2    8.07    0.29
  -1  -2   2    8.15    0.27
  -1  -2   2    8.04    0.29
  -1   2   2    7.89    0.30
  -1   2   2    7.87    0.27
  -1   2   2    8.51    0.27
   1   2  -2    8.23    0.27
   1   2  -2    8.14    0.28
  -1   2   2    8.18    0.29
  -1   2   2    8.04    0.26
  -1   2   2    8.28    0.26
   1   2  -2    8.27    0.27
   1   2  -2    8.41    0.27
  -1   2   2    8.33    0.27
   1   2  -2    8.06    0.29
   0  -2   2   11.01    0.36
   0  -2  -2   10.97    0.36
   0  -2  -2   10.90    0.36
   0  -2   2   11.96    0.36
   0  -2  -2   10.83    0.36
   0  -2  -2   10.70    0.37
   0  -2   2   11.26    0.36
   0  -2   2   11.02    0.38
   0   2  -2   11.15    0.38
   0   2   2   11.00    0.36
   0   2   2   10.69    0.36
   0   2  -2   11.49    0.36
   0   2   2   10.99    0.37
   0   2   2   10.72    0.37
   1  -2   2  203.05   10.72
   1   2   2  198.24   10.12
  -1   2  -2  195.43   10.79
  -2  -2  -2   50.79    4.62
   2   2   2   47.94    4.80
  -2   2  -2   55.70    5.23
   3  -2   2    0.53    0.09
  -3  -2  -2    0.56    0.09
   3  -2   2    0.58    0.09
  -3  -2  -2    0.31    0.10
  -3  -2  -2    0.41    0.10
  -3  -2  -2    0.45    0.06
   3  -2   2    0.56    0.11
  -3  -2  -2    0.50    0.08
  -3   2  -2    0.43    0.08
  -3   2  -2    0.39    0.07
   3   2   2    0.37    0.10
  -3   2  -2    0.47    0.07
  -3   2  -2    0.48    0.11
   3   2   2    0.48    0.10
   3   2   2    0.27    0.08
   3   2   2    0.46    0.06
   3   2   2    0.41    0.08
  -3   2  -2    0.34    0.10
  -4  -2  -2   34.53    1.09
  -4  -2  -2   35.39    1.12
   4  -2   2   34.67    1.09
   4  -2   2   34.06    1.09
  -4  -2  -2   33.99    1.06
   4  -2   2   33.73    1.19
  -4  -2  -2   33.82    1.09
   4   2   2   34.65    1.09
  -4   2  -2   33.65    1.08
  -4   2  -2   33.44    1.08
   4   2   2   33.51    1.10
  -4   2  -2   35.32    1.21
   4   2   2   34.45    1.09
  -4   2  -2   33.59    1.08
   4   2   2   34.27    1.19
  -4   2  -2   34.26    1.11
  -5  -2  -2    2.72    0.28
   5  -2   2    3.00    0.28
  -5  -2  -2    3.17    0.14
  -5  -2  -2    2.89    0.19
  -5  -2  -2    3.07    0.19
  -5  -2  -2    3.63    0.29
   5  -2   2    3.14    0.19
   5  -2   2    3.13    0.18
  -5  -2  -2    2.82    0.22
   5  -2   2    3.13    0.18
  -5   2  -2    3.03    0.18
   5   2   2    3.25    0.19
  -5   2  -2    2.95    0.17
   5   2   2    3.03    0.20
   5   2   2    2.95    0.29
  -5   2  -2    3.58    0.29
  -5   2  -2    3.04    0.18
  -5   2  -2    2.98    0.23
   6  -2   2    3.92    0.23
  -6  -2  -2    3.60    0.23
  -6  -2  -2    3.91    0.23
   6  -2   2    3.90    0.21
  -6  -2  -2    3.53    0.35
   6  -2   2    3.82    0.34
  -6  -2  -2    4.33    0.36
  -6   2  -2    3.77    0.22
  -6   2  -2    3.84    0.28
   6   2   2    4.24    0.22
  -6   2  -2    3.82    0.22
  -6   2  -2    4.03    0.22
  -6   2  -2    4.20    0.37
   6   2   2    3.95    0.22
   6   2   2    3.81    0.36
   6   2   2    3.60    0.23
  -7  -2  -2    0.76    0.18
  -7  -2  -2    0.80    0.14
   7  -2   2    0.64    0.18
  -7  -2  -2    0.62    0.18
   7  -2   2    0.68    0.12
  -7  -2  -2    0.49    0.12
  -7   2  -2    0.92    0.21
  -7   2  -2    0.60    0.13
  -7   2  -2    0.73    0.12
  -7   2  -2    0.59    0.14
   7   2   2    0.62    0.12
   7   2   2    0.46    0.18
  -7   2  -2    0.91    0.19
  -8  -2  -2    3.62    0.29
  -8  -2  -2    3.27    0.42
  -8  -2  -2    3.36    0.41
  -8  -2  -2    3.18    0.24
  -8   2  -2    3.14    0.42
  -8   2  -2    3.41    0.28
  -8   2  -2    2.83    0.22
  -8   2  -2    2.98    0.42
   8   2   2    2.81    0.37
  -9  -2  -2    0.04    0.20
  -9  -2  -2    0.00    0.11
  -9  -2  -2    0.02    0.20
  -9   2  -2   -0.03    0.20
  -9   2  -2   -0.05    0.20
 -10   3   2    0.25    0.24
 -10   3   2    0.04    0.19
  -9  -3   2    0.28    0.18
  -9  -3   2    0.14    0.08
  -9  -3   2    0.14    0.16
  -9   3   2    0.07    0.18
  -9   3   2    0.25    0.21
  -8  -3   2    0.50    0.17
  -8  -3   2    0.67    0.13
  -8  -3   2    0.53    0.07
  -8  -3   2    0.48    0.08
  -8  -3   2    0.43    0.17
  -8   3   2    0.38    0.21
  -8   3   2    0.43    0.19
  -7  -3   2    6.26    0.29
  -7  -3   2    7.05    0.41
  -7  -3   2    6.14    0.26
  -7  -3   2    6.81    0.41
  -7  -3   2    6.67    0.27
  -7  -3   2    6.27    0.31
  -7  -3   2    6.13    0.28
  -7  -3   2    6.52    0.24
  -7   3   2    6.86    0.28
   7   3  -2    5.68    0.40
  -7   3   2    6.90    0.43
  -7   3   2    6.70    0.44
  -7   3   2    6.72    0.28
  -6  -3   2    0.16    0.09
  -6  -3   2    0.25    0.06
  -6  -3   2    0.09    0.11
  -6  -3   2    0.16    0.07
  -6  -3   2    0.19    0.11
  -6  -3   2    0.11    0.08
  -6  -3   2   -0.04    0.12
  -6   3   2    0.00    0.13
  -6   3   2    0.06    0.12
  -6   3   2   -0.09    0.08
   6   3  -2    0.04    0.07
  -5  -3   2   17.62    0.58
  -5  -3   2   18.03    0.59
  -5  -3   2   19.37    0.73
  -5  -3   2   18.10    0.57
  -5  -3   2   17.90    0.58
  -5  -3   2   17.09    0.61
  -5  -3   2   18.31    0.67
   5   3  -2   17.86    0.64
  -5   3   2   17.58    0.60
  -5   3   2   16.09    0.63
   5   3  -2   18.29    0.69
   5   3  -2   18.05    0.58
  -4   3   2   52.24    1.66
  -3  -3   2  190.72   10.01
   3   3  -2  180.53    9.07
  -2   3   2   92.22    4.09
   1  -3  -2    9.16    0.33
   1  -3  -2    9.15    0.30
   1  -3  -2    9.82    0.30
   1  -3  -2    9.32    0.30
  -1  -3   2    9.36    0.31
  -1  -3   2    8.86    0.30
  -1  -3   2    9.57    0.31
  -1  -3   2    9.10    0.33
   1  -3  -2    8.82    0.33
  -1   3   2    9.11    0.30
   1   3  -2   10.23    0.29
  -1   3   2    9.26    0.34
   1   3  -2    9.18    0.31
  -1   3   2    9.22    0.33
   1   3  -2    9.40    0.30
  -1   3   2    9.47    0.30
   1   3  -2    9.25    0.31
   1   3  -2    9.51    0.31
  -1   3   2    9.18    0.30
   1   3  -2    9.40    0.33
  -1   3   2    9.01    0.30
   0  -3  -2  334.44   13.82
   0  -3   2  345.74   15.34
   0   3   2  334.62   13.87
   0   3  -2  339.17   15.29
  -1  -3  -2   10.09    0.34
  -1  -3  -2    9.84    0.35
   1  -3   2    9.95    0.34
  -1  -3  -2    9.87    0.35
  -1  -3  -2   10.11    0.34
  -1  -3  -2   10.73    0.36
   1  -3   2   10.36    0.33
  -1  -3  -2    9.97    0.34
   1  -3   2    9.85    0.34
  -1  -3  -2   10.07    0.34
   1  -3   2    9.93    0.36
   1   3   2   10.03    0.34
   1   3   2   10.37    0.35
   1   3   2   10.48    0.37
  -1   3  -2    9.79    0.34
   1   3   2    9.65    0.35
   1   3   2   10.33    0.34
  -1   3  -2    9.66    0.34
  -1   3  -2   10.22    0.38
  -1   3  -2    9.67    0.36
  -1   3  -2   10.18    0.32
  -2  -3  -2    7.78    0.27
   2  -3   2    7.70    0.30
   2  -3   2    7.73    0.28
   2  -3   2    7.33    0.33
  -2  -3  -2    8.02    0.28
   2  -3   2    7.50    0.26
  -2  -3  -2    8.55    0.33
  -2  -3  -2    7.69    0.29
  -2  -3  -2    7.58    0.29
  -2  -3  -2    7.80    0.31
   2  -3   2    7.52    0.28
  -2   3  -2    7.75    0.30
   2   3   2    7.73    0.28
  -2   3  -2    7.90    0.28
  -2   3  -2    7.95    0.28
  -2   3  -2    7.80    0.34
   2   3   2    7.98    0.29
   2   3   2    7.96    0.33
   2   3   2    8.18    0.28
   2   3   2    7.63    0.30
  -2   3  -2    7.62    0.26
  -3  -3  -2    0.57    0.07
  -3  -3  -2    0.55    0.09
  -3  -3  -2    0.42    0.09
  -3  -3  -2    0.42    0.09
   3  -3   2    0.69    0.09
  -3  -3  -2    0.44    0.10
   3  -3   2    0.67    0.10
   3  -3   2    0.63    0.10
  -3  -3  -2    0.75    0.10
   3  -3   2    0.41    0.10
  -3   3  -2    0.63    0.07
  -3   3  -2    0.67    0.08
  -3   3  -2    0.70    0.09
  -3   3  -2    0.53    0.11
  -3   3  -2    0.49    0.11
   3   3   2    0.40    0.10
   3   3   2    0.58    0.10
   3   3   2    0.62    0.09
   3   3   2    0.58    0.09
   3   3   2    0.55    0.08
  -4  -3  -2    9.11    0.44
   4  -3   2    8.39    0.32
  -4  -3  -2    8.42    0.41
   4  -3   2    8.40    0.33
  -4  -3  -2    8.58    0.30
  -4  -3  -2    8.32    0.32
  -4  -3  -2    7.94    0.33
  -4  -3  -2    8.22    0.40
   4  -3   2    8.12    0.42
  -4   3  -2    8.88    0.43
  -4   3  -2    8.36    0.31
   4   3   2    8.36    0.34
   4   3   2    8.33    0.42
   4   3   2    8.15    0.33
  -4   3  -2    8.22    0.32
   4   3   2    8.57    0.32
  -4   3  -2    8.43    0.32
  -4   3  -2    8.39    0.35
   5  -3   2    7.39    0.29
   5  -3   2    7.35    0.41
  -5  -3  -2    7.39    0.39
   5  -3   2    7.29    0.30
  -5  -3  -2    7.36    0.27
  -5  -3  -2    7.07    0.32
  -5  -3  -2    7.21    0.31
  -5  -3  -2    7.07    0.40
   5  -3   2    7.25    0.30
  -5  -3  -2    7.28    0.31
  -5   3  -2    7.21    0.29
  -5   3  -2    7.32    0.29
  -5   3  -2    7.33    0.30
  -5   3  -2    7.38    0.42
   5   3   2    7.34    0.31
  -5   3  -2    7.13    0.34
   5   3   2    7.27    0.31
   5   3   2    7.21    0.42
  -6  -3  -2   -0.06    0.10
  -6  -3  -2   -0.09    0.11
  -6  -3  -2    0.00    0.10
  -6  -3  -2    0.15    0.06
  -6  -3  -2   -0.09    0.17
  -6  -3  -2   -0.05    0.12
   6  -3   2   -0.08    0.09
  -6  -3  -2   -0.01    0.13
   6  -3   2    0.04    0.14
   6  -3   2   -0.05    0.10
   6   3   2    0.05    0.10
  -6   3  -2    0.17    0.14
  -6   3  -2   -0.02    0.09
  -6   3  -2   -0.03    0.15
   6   3   2   -0.08    0.08
  -6   3  -2    0.07    0.09
   6   3   2   -0.04    0.13
   6   3   2   -0.09    0.10
  -6   3  -2    0.05    0.10
  -7  -3  -2    8.52    0.51
  -7  -3  -2    8.09    0.38
  -7  -3  -2    8.94    0.41
  -7  -3  -2    7.75    0.39
   7  -3   2    9.26    0.37
  -7   3  -2    8.64    0.54
  -7   3  -2    8.01    0.34
   7   3   2    7.68    0.51
   7   3   2    8.35    0.36
  -7   3  -2    8.01    0.35
  -7   3  -2    8.28    0.41
  -8  -3  -2    0.21    0.18
  -8  -3  -2    0.17    0.16
  -8  -3  -2    0.38    0.12
  -8  -3  -2    0.05    0.16
  -8   3  -2    0.08    0.18
   8   3   2    0.02    0.14
  -8   3  -2    0.15    0.16
  -8   3  -2    0.23    0.11
  -9  -3  -2    0.32    0.22
  -9  -3  -2    0.66    0.22
  -9  -3  -2    0.39    0.13
  -9  -3  -2    0.70    0.13
  -9  -3  -2    0.50    0.23
  -9   3  -2    0.39    0.24
  -9   3  -2    0.39    0.24
  -9  -4   2    3.25    0.40
  -9  -4   2    2.70    0.36
  -9  -4   2    2.99    0.20
  -9   4   2    3.40    0.44
  -9   4   2    2.46    0.42
  -8  -4   2    4.82    0.40
  -8  -4   2    5.18    0.39
  -8  -4   2    4.91    0.21
  -8  -4   2    4.92    0.21
  -8   4   2    4.75    0.46
   8   4  -2    4.13    0.37
  -7  -4   2   33.71    1.08
  -7  -4   2   34.21    1.22
  -7  -4   2   34.74    1.07
  -7  -4   2   35.72    1.23
  -7  -4   2   32.72    1.14
  -7  -4   2   34.34    1.09
  -7  -4   2   33.65    1.11
  -7   4   2   34.89    1.29
  -7   4   2   35.15    1.24
  -7   4   2   35.12    1.10
  -7   4   2   34.88    1.09
   7   4  -2   32.92    1.24
  -6  -4   2    0.62    0.15
  -6  -4   2    0.94    0.11
  -6  -4   2    0.72    0.12
  -6  -4   2    0.94    0.12
  -6  -4   2    0.56    0.13
  -6  -4   2    0.98    0.10
  -6  -4   2    0.69    0.10
  -6  -4   2    0.72    0.13
  -6  -4   2    0.85    0.10
  -6   4   2    0.53    0.15
  -6   4   2    0.71    0.17
   6   4  -2    0.77    0.09
  -6   4   2    0.64    0.10
   6   4  -2    0.75    0.10
  -5  -4   2   25.28    0.77
  -5  -4   2   25.18    0.78
  -5  -4   2   25.78    0.87
  -5  -4   2   24.51    0.91
  -5  -4   2   24.05    0.79
  -5  -4   2   24.16    0.79
  -5  -4   2   25.02    0.80
  -5  -4   2   23.72    0.80
  -5   4   2   23.98    0.80
   5   4  -2   24.52    0.89
  -5   4   2   23.53    0.85
   5   4  -2   24.88    0.83
  -5   4   2   25.16    0.92
   5   4  -2   24.72    0.79
   5   4  -2   25.12    0.79
  -4   4   2   69.12    2.17
  -3  -4   2    0.59    0.07
   3  -4  -2    0.58    0.11
  -3  -4   2    0.53    0.08
  -3  -4   2    0.49    0.06
  -3  -4   2    0.66    0.10
  -3  -4   2    0.60    0.10
  -3  -4   2    0.67    0.10
  -3  -4   2    0.74    0.13
  -3  -4   2    0.60    0.08
   3   4  -2    0.50    0.07
  -3   4   2    0.73    0.09
   3   4  -2    0.45    0.07
   3   4  -2    0.43    0.08
  -3   4   2    0.58    0.06
   3   4  -2    0.63    0.07
  -3   4   2    0.55    0.09
   3   4  -2    0.55    0.09
   3   4  -2    0.53    0.07
   3   4  -2    0.63    0.09
   3   4  -2    0.63    0.06
  -2  -4   2   20.77    0.66
   2  -4  -2   21.61    0.65
   2  -4  -2   21.15    0.68
   2  -4  -2   20.94    0.65
  -2  -4   2   20.42    0.66
  -2  -4   2   21.12    0.67
  -2  -4   2   20.12    0.68
   2  -4  -2   21.06    0.70
  -2   4   2   22.23    0.65
  -2   4   2   20.97    0.65
   2   4  -2   21.97    0.67
   2   4  -2   20.66    0.66
   2   4  -2   20.92    0.65
   2   4  -2   20.67    0.69
   2   4  -2   20.56    0.66
  -2   4   2   20.75    0.69
   2   4  -2   20.44    0.67
   1  -4  -2   42.57    3.30
  -1  -4   2   42.57    4.49
  -1   4   2   44.35    3.47
   0  -4  -2  117.26    6.96
   0  -4   2  105.95    7.52
   0   4   2  104.05    6.47
   0   4  -2  102.44    7.41
  -1  -4  -2   16.81    0.54
   1  -4   2   16.56    0.54
  -1  -4  -2   16.76    0.55
  -1  -4  -2   16.42    0.55
   1  -4   2   16.80    0.56
  -1  -4  -2   16.06    0.54
   1  -4   2   17.27    0.54
  -1  -4  -2   16.83    0.54
  -1   4  -2   16.59    0.56
   1   4   2   16.63    0.55
  -1   4  -2   16.93    0.58
   1   4   2   16.73    0.54
   1   4   2   18.01    0.57
  -1   4  -2   16.00    0.54
   1   4   2   16.93    0.55
   1   4   2   17.23    0.55
   2  -4   2   97.52    7.63
  -2   4  -2   95.33    7.95
   2   4   2   85.21    6.73
   3  -4   2   42.64    1.32
  -3  -4  -2   41.48    1.31
  -3  -4  -2   41.20    1.30
  -3  -4  -2   40.92    1.32
   3  -4   2   43.50    1.32
   3  -4   2   41.58    1.31
  -3   4  -2   42.15    1.33
   3   4   2   40.29    1.33
   3   4   2   42.45    1.31
   3   4   2   42.50    1.32
  -4  -4  -2   29.94    0.99
  -4  -4  -2   30.86    1.05
   4  -4   2   30.36    0.97
  -4  -4  -2   30.03    0.98
  -4  -4  -2   29.58    0.95
  -4  -4  -2   29.23    1.03
   4  -4   2   29.93    0.97
   4   4   2   28.83    0.99
  -4   4  -2   30.04    1.00
  -4   4  -2   30.26    0.96
   4   4   2   29.96    1.07
  -4   4  -2   30.26    0.95
  -4   4  -2   32.95    1.10
  -4   4  -2   29.86    0.96
   4   4   2   30.08    0.97
   4   4   2   30.90    0.98
  -5  -4  -2    1.06    0.13
  -5  -4  -2    1.11    0.16
   5  -4   2    1.06    0.12
  -5  -4  -2    0.70    0.14
   5  -4   2    1.09    0.12
   5  -4   2    0.87    0.12
  -5  -4  -2    0.88    0.12
  -5  -4  -2    0.84    0.15
  -5  -4  -2    0.90    0.12
  -5  -4  -2    0.73    0.11
  -5   4  -2    1.03    0.16
  -5   4  -2    1.08    0.11
   5   4   2    0.64    0.11
   5   4   2    0.79    0.16
  -5   4  -2    0.90    0.10
  -5   4  -2    0.93    0.18
   5   4   2    0.93    0.13
  -5   4  -2    1.14    0.11
   5   4   2    0.68    0.12
  -6  -4  -2    8.16    0.46
   6  -4   2    8.30    0.35
  -6  -4  -2    8.38    0.47
  -6  -4  -2    7.94    0.35
   6  -4   2    8.22    0.33
  -6  -4  -2    8.30    0.35
  -6  -4  -2    8.26    0.39
  -6  -4  -2    8.29    0.31
  -6  -4  -2    7.33    0.36
   6   4   2    8.02    0.34
  -6   4  -2    8.17    0.33
  -6   4  -2    7.58    0.39
   6   4   2    8.52    0.36
  -6   4  -2    8.07    0.33
  -6   4  -2    8.73    0.51
   6   4   2    8.72    0.35
  -6   4  -2    8.03    0.37
   6   4   2    8.05    0.49
  -7  -4  -2    0.66    0.16
  -7  -4  -2    0.50    0.16
  -7  -4  -2    0.81    0.18
  -7  -4  -2    0.48    0.19
   7   4   2    0.72    0.13
   7   4   2    0.58    0.18
  -7   4  -2    0.74    0.12
  -7   4  -2    1.03    0.19
   7   4   2    0.67    0.12
  -7   4  -2    0.61    0.12
  -8  -4  -2    2.33    0.22
  -8  -4  -2    1.59    0.25
  -8  -4  -2    2.52    0.28
  -8   4  -2    1.85    0.18
  -8   4  -2    2.22    0.25
   8   4   2    1.38    0.24
  -8   4  -2    2.13    0.32
  -9  -4  -2    4.77    0.50
  -9  -4  -2    5.10    0.56
  -9  -4  -2    5.61    0.29
  -9  -4  -2    5.83    0.31
  -9  -4  -2    6.29    0.40
  -9   4  -2    5.93    0.57
  -9   4  -2    5.49    0.58
  -9  -5   2    2.29    0.40
  -9  -5   2    1.47    0.23
  -9  -5   2    2.07    0.16
  -9   5   2    2.39    0.41
  -9   5   2    1.92    0.31
  -8  -5   2   -0.03    0.15
  -8  -5   2    0.17    0.12
  -8  -5   2   -0.07    0.08
  -8  -5   2   -0.10    0.08
  -8  -5   2    0.03    0.13
  -8   5   2    0.16    0.31
   8   5  -2   -0.05    0.10
  -7  -5   2    6.47    0.34
  -7  -5   2    7.14    0.30
  -7  -5   2    7.65    0.41
  -7  -5   2    7.10    0.29
  -7  -5   2    6.74    0.28
  -7  -5   2    7.47    0.42
  -7  -5   2    7.32    0.32
  -7  -5   2    7.33    0.27
  -7   5   2    7.16    0.29
   7   5  -2    6.59    0.42
   7   5  -2    6.47    0.28
  -7   5   2    7.14    0.47
  -7   5   2    7.03    0.30
  -7   5   2    6.57    0.45
   7   5  -2    6.83    0.34
  -6  -5   2    1.69    0.20
  -6  -5   2    1.47    0.15
  -6  -5   2    1.89    0.24
  -6  -5   2    1.93    0.13
  -6  -5   2    2.19    0.26
  -6  -5   2    1.56    0.14
  -6  -5   2    1.59    0.17
  -6  -5   2    1.81    0.14
  -6  -5   2    1.89    0.17
  -6   5   2    1.85    0.15
   6   5  -2    1.66    0.31
   6   5  -2    1.64    0.15
  -6   5   2    1.61    0.17
  -6   5   2    1.76    0.29
   6   5  -2    1.92    0.15
  -5  -5   2   37.34    1.24
  -5  -5   2   36.60    1.16
  -5  -5   2   37.54    1.17
  -5  -5   2   36.98    1.17
  -5  -5   2   37.70    1.15
  -5  -5   2   39.18    1.24
  -5   5   2   37.72    1.15
  -5   5   2   37.60    1.30
   5   5  -2   36.11    1.17
   5   5  -2   36.96    1.26
   5   5  -2   36.52    1.19
  -5   5   2   33.78    1.22
   5   5  -2   36.88    1.17
  -5   5   2   37.59    1.17
  -4  -5   2    3.02    0.17
  -4  -5   2    2.89    0.15
   4  -5  -2    3.28    0.24
  -4  -5   2    3.08    0.14
  -4  -5   2    2.88    0.15
  -4  -5   2    3.20    0.15
  -4  -5   2    3.01    0.14
  -4  -5   2    3.34    0.19
  -4   5   2    2.87    0.13
   4   5  -2    2.86    0.21
   4   5  -2    2.84    0.14
   4   5  -2    3.05    0.16
  -4   5   2    3.17    0.24
  -4   5   2    2.80    0.20
  -4   5   2    2.83    0.17
   4   5  -2    2.81    0.23
   4   5  -2    2.96    0.17
   3  -5  -2    5.41    0.27
  -3  -5   2    5.60    0.22
   3  -5  -2    5.09    0.18
  -3  -5   2    5.39    0.24
   3  -5  -2    5.19    0.22
  -3  -5   2    5.16    0.21
  -3  -5   2    5.33    0.23
  -3  -5   2    5.18    0.21
  -3  -5   2    5.34    0.21
  -3  -5   2    5.37    0.20
   3  -5  -2    5.06    0.18
  -3  -5   2    5.20    0.23
   3   5  -2    5.11    0.26
  -3   5   2    5.20    0.17
   3   5  -2    5.28    0.22
   3   5  -2    5.24    0.21
  -3   5   2    4.88    0.25
   3   5  -2    5.27    0.19
   3   5  -2    5.01    0.20
  -3   5   2    5.12    0.22
   3   5  -2    5.30    0.21
  -3   5   2    4.89    0.18
   3   5  -2    5.33    0.24
   3   5  -2    5.41    0.20
   3   5  -2    5.07    0.21
  -2  -5   2    2.88    0.16
  -2  -5   2    3.29    0.13
   2  -5  -2    3.00    0.12
   2  -5  -2    2.84    0.18
  -2  -5   2    3.06    0.15
  -2  -5   2    2.88    0.14
  -2  -5   2    3.15    0.14
   2  -5  -2    3.06    0.16
   2  -5  -2    3.07    0.11
  -2  -5   2    3.04    0.14
  -2  -5   2    3.09    0.13
   2  -5  -2    2.78    0.12
  -2   5   2    3.12    0.16
   2   5  -2    3.11    0.16
   2   5  -2    3.05    0.12
  -2   5   2    3.05    0.11
   2   5  -2    3.16    0.14
  -2   5   2    2.99    0.11
   2   5  -2    3.16    0.13
   2   5  -2    2.91    0.14
   2   5  -2    3.10    0.16
   2   5  -2    3.02    0.13
  -2   5   2    3.07    0.12
  -2   5   2    3.04    0.16
  -2   5   2    3.09    0.12
  -1  -5   2  153.28    9.46
   1  -5  -2  140.31    7.76
   1   5  -2  148.05    9.42
  -1   5   2  139.36    7.71
   0  -5  -2  433.95   17.79
   0  -5   2  422.01   19.42
   0   5  -2  413.10   18.99
   0   5   2  417.54   17.53
   1  -5   2   47.79    5.50
  -1  -5  -2   58.99    5.88
   1   5   2   59.60    5.22
  -1   5  -2   54.12    6.71
   2  -5   2   17.97    0.59
  -2  -5  -2   17.65    0.61
   2  -5   2   17.96    0.58
  -2  -5  -2   17.81    0.59
  -2  -5  -2   17.23    0.59
  -2  -5  -2   17.89    0.59
   2  -5   2   17.95    0.60
  -2  -5  -2   17.89    0.60
   2  -5   2   18.01    0.56
   2  -5   2   18.20    0.57
  -2  -5  -2   18.26    0.62
   2   5   2   17.65    0.60
   2   5   2   17.74    0.59
   2   5   2   18.18    0.60
  -2   5  -2   17.49    0.61
   2   5   2   18.10    0.64
  -2   5  -2   18.86    0.66
  -2   5  -2   17.25    0.58
  -2   5  -2   17.74    0.56
   2   5   2   17.90    0.59
   3  -5   2   32.20    1.02
  -3  -5  -2   31.11    1.03
  -3  -5  -2   30.95    1.01
  -3  -5  -2   33.35    1.07
   3  -5   2   31.74    1.01
   3  -5   2   30.94    0.99
   3  -5   2   31.63    1.01
  -3  -5  -2   31.76    1.02
  -3  -5  -2   30.98    1.02
   3   5   2   31.77    1.09
  -3   5  -2   32.56    1.10
  -3   5  -2   31.95    1.00
  -3   5  -2   31.71    1.00
  -3   5  -2   31.97    1.04
   3   5   2   31.40    1.03
   3   5   2   31.80    1.02
   3   5   2   31.86    1.01
   3   5   2   31.72    1.02
   4  -5   2    4.97    0.23
  -4  -5  -2    4.85    0.30
   4  -5   2    4.87    0.23
  -4  -5  -2    5.08    0.29
  -4  -5  -2    4.80    0.22
  -4  -5  -2    4.73    0.23
  -4  -5  -2    4.38    0.24
  -4  -5  -2    4.61    0.22
  -4   5  -2    4.97    0.21
   4   5   2    4.81    0.31
  -4   5  -2    4.81    0.20
   4   5   2    4.86    0.23
   4   5   2    4.68    0.23
  -4   5  -2    4.73    0.26
   4   5   2    4.88    0.24
  -4   5  -2    4.88    0.22
  -4   5  -2    5.10    0.33
   4   5   2    4.79    0.25
  -5  -5  -2    3.31    0.29
  -5  -5  -2    3.65    0.29
  -5  -5  -2    3.26    0.18
  -5  -5  -2    3.13    0.23
  -5  -5  -2    3.05    0.24
   5  -5   2    3.44    0.19
   5  -5   2    3.70    0.20
  -5  -5  -2    2.98    0.21
   5  -5   2    3.36    0.17
  -5  -5  -2    3.17    0.20
   5   5   2    3.03    0.21
  -5   5  -2    3.41    0.19
  -5   5  -2    3.50    0.18
   5   5   2    3.10    0.22
   5   5   2    3.50    0.31
  -5   5  -2    3.42    0.24
  -5   5  -2    3.24    0.32
  -5   5  -2    3.05    0.17
   5   5   2    3.08    0.20
  -6  -5  -2    0.99    0.14
  -6  -5  -2    1.00    0.13
   6  -5   2    0.70    0.12
  -6  -5  -2    0.75    0.16
   6  -5   2    0.77    0.11
  -6  -5  -2    0.56    0.13
  -6  -5  -2    0.80    0.17
  -6  -5  -2    0.81    0.13
  -6  -5  -2    0.88    0.17
  -6   5  -2    0.67    0.11
   6   5   2    0.74    0.13
  -6   5  -2    0.90    0.21
   6   5   2    0.83    0.18
  -6   5  -2    0.99    0.18
  -6   5  -2    1.07    0.12
   6   5   2    1.02    0.22
   6   5   2    0.72    0.14
  -6   5  -2    1.02    0.12
  -7  -5  -2    3.77    0.29
  -7  -5  -2    3.91    0.38
  -7  -5  -2    3.71    0.38
  -7   5  -2    4.54    0.30
   7   5   2    3.93    0.25
  -7   5  -2    3.94    0.43
  -7   5  -2    3.81    0.21
   7   5   2    3.67    0.38
   7   5   2    3.67    0.22
  -8  -5  -2    1.34    0.16
  -8  -5  -2    1.54    0.26
  -8  -5  -2    1.55    0.18
  -8  -5  -2    1.18    0.23
  -8  -5  -2    1.76    0.23
   8   5   2    1.12    0.23
  -8   5  -2    1.84    0.25
  -8   5  -2    1.73    0.31
  -9  -5  -2   11.49    0.45
  -9  -5  -2   12.13    0.75
  -9  -5  -2   12.11    0.60
  -9   5  -2    9.97    0.74
  -9   5  -2   11.26    0.70
  -9  -6   2    0.34    0.20
  -9  -6   2    0.48    0.10
  -9  -6   2    0.56    0.19
  -9   6   2    0.80    0.27
  -9   6   2    0.58    0.20
  -8  -6   2    5.29    0.24
  -8  -6   2    5.15    0.39
  -8  -6   2    6.23    0.47
  -8  -6   2    5.25    0.24
  -8  -6   2    5.28    0.30
  -8   6   2    5.26    0.49
  -8   6   2    5.00    0.64
  -8   6   2    5.45    0.26
   8   6  -2    5.07    0.38
  -7  -6   2    0.45    0.09
  -7  -6   2    0.34    0.14
  -7  -6   2    0.53    0.10
  -7  -6   2    0.37    0.15
  -7  -6   2    0.59    0.16
  -7  -6   2    0.43    0.15
  -7  -6   2    0.50    0.10
  -7   6   2    0.49    0.18
   7   6  -2    0.49    0.11
  -7   6   2    0.35    0.16
   7   6  -2    0.54    0.15
  -7   6   2    0.53    0.10
  -7   6   2    0.44    0.10
  -7   6   2    0.61    0.12
  -6  -6   2   98.69    3.08
  -6  -6   2   96.95    3.02
  -6  -6   2   99.72    3.02
  -6  -6   2   95.24    3.02
   6   6  -2  102.27    3.03
   6   6  -2   98.61    3.03
  -6   6   2   98.55    3.02
  -5  -6   2    1.23    0.17
  -5  -6   2    1.13    0.15
  -5  -6   2    1.21    0.12
  -5  -6   2    1.18    0.20
  -5  -6   2    1.28    0.10
  -5  -6   2    0.86    0.13
  -5  -6   2    1.21    0.13
  -5  -6   2    1.00    0.12
   5   6  -2    0.80    0.10
   5   6  -2    1.10    0.13
  -5   6   2    0.96    0.15
  -5   6   2    1.06    0.12
  -5   6   2    1.13    0.10
  -5   6   2    0.91    0.11
   5   6  -2    0.91    0.14
  -4  -6   2   10.66    0.40
   4  -6  -2   12.04    0.48
  -4  -6   2   11.61    0.39
  -4  -6   2   12.17    0.43
  -4  -6   2   10.91    0.39
  -4  -6   2   11.12    0.38
   4  -6  -2   11.14    0.36
  -4  -6   2   11.22    0.42
  -4  -6   2   11.04    0.39
  -4  -6   2   11.77    0.44
   4  -6  -2   11.58    0.37
   4   6  -2   11.16    0.40
  -4   6   2   11.09    0.37
   4   6  -2   11.36    0.40
  -4   6   2   11.22    0.41
   4   6  -2   11.65    0.40
   4   6  -2   10.93    0.38
   4   6  -2   11.07    0.45
  -4   6   2   10.83    0.37
  -4   6   2   10.66    0.47
   4   6  -2   11.23    0.40
  -4   6   2   11.14    0.35
  -4   6   2   11.32    0.49
   4   6  -2   11.30    0.47
  -3  -6   2   16.65    0.54
  -3  -6   2   16.31    0.55
  -3  -6   2   17.68    0.58
  -3  -6   2   16.37    0.53
  -3  -6   2   16.35    0.57
   3  -6  -2   16.52    0.60
   3  -6  -2   17.12    0.51
   3  -6  -2   16.30    0.52
   3  -6  -2   16.58    0.52
  -3  -6   2   16.88    0.55
  -3  -6   2   17.24    0.55
   3  -6  -2   16.01    0.55
  -3  -6   2   15.70    0.54
  -3   6   2   15.88    0.51
   3   6  -2   16.92    0.58
   3   6  -2   16.57    0.54
   3   6  -2   16.13    0.53
  -3   6   2   16.16    0.58
   3   6  -2   16.06    0.54
   3   6  -2   16.44    0.55
  -3   6   2   16.35    0.51
  -3   6   2   16.26    0.55
   3   6  -2   16.70    0.56
   3   6  -2   16.23    0.59
   3   6  -2   16.09    0.53
  -2  -6   2   21.77    0.72
   2  -6  -2   21.00    0.71
   2  -6  -2   22.56    0.68
  -2  -6   2   22.37    0.70
  -2  -6   2   21.90    0.70
  -2  -6   2   20.96    0.70
   2  -6  -2   21.88    0.73
   2  -6  -2   22.18    0.68
   2  -6  -2   21.97    0.68
  -2  -6   2   20.72    0.69
   2   6  -2   21.31    0.72
  -2   6   2   22.06    0.68
   2   6  -2   22.48    0.70
   2   6  -2   21.06    0.69
   2   6  -2   21.50    0.72
  -2   6   2   22.09    0.67
   2   6  -2   22.55    0.69
   2   6  -2   21.96    0.69
  -2   6   2   20.89    0.72
  -2   6   2   22.22    0.69
  -2   6   2   21.43    0.71
   1  -6  -2   66.22    5.33
  -1  -6   2   75.58    6.97
  -1   6   2   64.75    5.07
   0  -6   2  334.46   17.15
   0   6  -2  332.18   17.36
   0   6   2  346.56   15.72
   1  -6   2   15.30    0.52
  -1  -6  -2   15.38    0.51
  -1  -6  -2   16.43    0.52
  -1  -6  -2   14.88    0.51
  -1  -6  -2   15.34    0.51
  -1  -6  -2   15.85    0.51
   1  -6   2   16.06    0.49
   1  -6   2   15.02    0.50
  -1  -6  -2   15.39    0.52
   1  -6   2   15.66    0.51
  -1  -6  -2   14.97    0.49
   1  -6   2   15.15    0.53
  -1   6  -2   15.01    0.50
  -1   6  -2   15.20    0.49
  -1   6  -2   15.28    0.54
  -1   6  -2   15.88    0.51
   1   6   2   16.18    0.54
   1   6   2   15.60    0.52
   1   6   2   15.67    0.51
   1   6   2   15.33    0.53
   1   6   2   14.65    0.51
   1   6   2   15.72    0.51
  -2  -6  -2   91.35    7.69
   2  -6   2   97.17    8.33
   2   6   2   90.46    7.74
  -2   6  -2   90.16    8.16
  -3  -6  -2   50.94    1.58
   3  -6   2   51.61    1.59
   3  -6   2   51.04    1.58
   3  -6   2   50.22    1.55
  -3  -6  -2   50.17    1.58
  -3  -6  -2   49.94    1.59
   3   6   2   50.28    1.58
  -3   6  -2   50.23    1.61
   3   6   2   51.41    1.59
  -4  -6  -2   11.76    0.43
   4  -6   2   11.30    0.43
   4  -6   2   11.81    0.42
  -4  -6  -2   12.51    0.50
  -4  -6  -2   11.60    0.44
  -4  -6  -2   11.73    0.43
  -4  -6  -2   11.77    0.49
  -4   6  -2   11.83    0.41
   4   6   2   11.81    0.43
   4   6   2   12.02    0.44
   4   6   2   11.61    0.44
  -4   6  -2   11.62    0.40
  -4   6  -2   11.65    0.42
  -4   6  -2   12.16    0.57
   4   6   2   11.45    0.45
  -5  -6  -2    1.38    0.17
  -5  -6  -2    1.44    0.16
  -5  -6  -2    1.20    0.14
   5  -6   2    1.49    0.15
  -5  -6  -2    1.91    0.24
  -5  -6  -2    1.67    0.25
  -5  -6  -2    1.38    0.16
   5  -6   2    1.62    0.16
   5  -6   2    1.60    0.13
  -5   6  -2    1.59    0.27
   5   6   2    1.45    0.15
  -5   6  -2    1.32    0.14
  -5   6  -2    1.52    0.21
   5   6   2    1.47    0.25
   5   6   2    1.41    0.18
   5   6   2    1.38    0.16
  -5   6  -2    1.40    0.12
  -5   6  -2    1.41    0.14
   6  -6   2   21.67    0.71
  -6  -6  -2   20.00    0.73
  -6  -6  -2   21.22    0.83
  -6  -6  -2   19.76    0.72
  -6  -6  -2   19.67    0.71
   6  -6   2   21.92    0.72
  -6  -6  -2   20.46    0.70
  -6  -6  -2   21.72    0.77
  -6  -6  -2   21.23    0.83
   6   6   2   21.23    0.74
  -6   6  -2   20.87    0.70
   6   6   2   19.68    0.87
   6   6   2   21.44    0.73
  -6   6  -2   22.12    0.92
  -6   6  -2   20.64    0.69
  -6   6  -2   20.20    0.70
   6   6   2   20.30    0.73
  -6   6  -2   22.20    0.84
  -7  -6  -2    1.62    0.19
  -7  -6  -2    1.53    0.24
  -7  -6  -2    1.71    0.24
  -7  -6  -2    1.94    0.31
  -7   6  -2    1.83    0.25
  -7   6  -2    1.84    0.16
   7   6   2    1.68    0.24
   7   6   2    1.54    0.18
   7   6   2    1.26    0.23
  -7   6  -2    1.65    0.27
  -8  -6  -2    0.21    0.13
  -8  -6  -2    0.23    0.27
  -8  -6  -2    0.50    0.20
  -8  -6  -2    0.36    0.15
  -8  -6  -2    0.17    0.17
  -8   6  -2    0.34    0.18
   8   6   2    0.29    0.28
  -8   6  -2    0.14    0.21
  -9  -6  -2    0.84    0.16
  -9  -6  -2    1.19    0.15
  -9  -6  -2    0.65    0.26
  -9  -6  -2    0.76    0.22
  -9   6  -2    1.15    0.30
  -9  -7   2    0.68    0.21
  -9  -7   2    0.59    0.19
  -9  -7   2    0.72    0.12
  -9   7   2    0.67    0.20
  -8  -7   2    0.43    0.10
  -8  -7   2    0.38    0.15
  -8  -7   2    0.63    0.15
  -8  -7   2    0.38    0.17
  -8  -7   2    0.43    0.10
   8   7  -2    0.43    0.14
  -8   7   2    0.55    0.21
  -8   7   2    0.41    0.22
  -7  -7   2    3.73    0.20
  -7  -7   2    3.83    0.24
  -7  -7   2    3.80    0.30
  -7  -7   2    3.20    0.26
  -7  -7   2    3.73    0.21
  -7   7   2    3.59    0.38
  -7   7   2    3.79    0.19
   7   7  -2    2.98    0.30
  -7   7   2    3.48    0.21
  -7   7   2    3.46    0.22
  -6  -7   2   26.55    0.92
  -6  -7   2   23.99    0.82
  -6  -7   2   25.27    0.84
  -6  -7   2   24.36    0.83
  -6  -7   2   25.83    0.81
  -6  -7   2   25.59    0.82
  -6   7   2   25.84    1.00
  -6   7   2   24.49    0.80
   6   7  -2   24.83    0.83
  -6   7   2   25.70    0.83
   6   7  -2   24.54    0.84
   6   7  -2   23.91    0.94
  -6   7   2   24.84    0.82
   5  -7  -2   22.82    0.72
   5  -7  -2   23.85    0.73
  -5  -7   2   23.52    0.74
  -5  -7   2   23.15    0.82
  -5  -7   2   22.39    0.76
  -5  -7   2   22.97    0.81
  -5  -7   2   23.15    0.76
  -5  -7   2   23.80    0.80
  -5  -7   2   23.02    0.77
  -5   7   2   23.13    0.75
  -5   7   2   22.65    0.76
  -5   7   2   23.51    0.90
   5   7  -2   23.40    0.77
   5   7  -2   23.39    0.74
   5   7  -2   22.46    0.84
  -5   7   2   22.99    0.71
   5   7  -2   23.26    0.86
   5   7  -2   22.00    0.86
   5   7  -2   22.92    0.73
  -5   7   2   22.35    0.73
  -4  -7   2  279.75   16.44
   4  -7  -2  280.00   12.69
   4   7  -2  264.73   15.24
  -4   7   2  265.70   11.88
  -3  -7   2    2.20    0.14
  -3  -7   2    2.31    0.12
  -3  -7   2    2.32    0.15
   3  -7  -2    1.99    0.15
  -3  -7   2    2.36    0.14
  -3  -7   2    2.29    0.16
   3  -7  -2    2.37    0.11
   3  -7  -2    2.25    0.21
  -3  -7   2    2.03    0.16
  -3  -7   2    2.32    0.19
  -3  -7   2    2.44    0.14
   3  -7  -2    2.29    0.10
  -3  -7   2    2.40    0.13
   3  -7  -2    2.31    0.11
   3   7  -2    2.45    0.15
   3   7  -2    2.29    0.16
   3   7  -2    2.36    0.16
  -3   7   2    2.21    0.10
   3   7  -2    2.27    0.14
   3   7  -2    2.24    0.12
   3   7  -2    2.28    0.15
  -3   7   2    2.32    0.16
   3   7  -2    2.16    0.11
  -3   7   2    2.02    0.17
   3   7  -2    2.19    0.19
   3   7  -2    2.26    0.12
  -3   7   2    2.26    0.09
  -3   7   2    2.31    0.10
  -2  -7   2  124.34    9.88
   2  -7  -2  134.49    8.51
   2   7  -2  133.18    9.42
  -2   7   2  115.11    7.21
  -1  -7   2   41.24    1.31
   1  -7  -2   42.49    1.31
   1  -7  -2   43.24    1.31
  -1   7   2   42.55    1.31
  -1   7   2   41.20    1.32
  -1   7   2   42.06    1.31
   0  -7  -2   22.71    0.74
   0  -7  -2   22.79    0.71
   0  -7  -2   23.11    0.73
   0  -7   2   22.47    0.73
   0  -7   2   22.71    0.73
   0  -7   2   22.94    0.72
   0  -7  -2   22.16    0.73
   0  -7  -2   23.44    0.73
   0  -7  -2   22.60    0.72
   0  -7   2   22.51    0.75
   0  -7   2   22.37    0.75
   0  -7  -2   22.34    0.73
   0   7  -2   22.58    0.76
   0   7   2   22.96    0.73
   0   7   2   23.47    0.73
   0   7  -2   22.54    0.73
   0   7   2   22.35    0.72
   0   7   2   22.66    0.75
   0   7  -2   22.85    0.72
   0   7   2   22.58    0.73
   1  -7   2    1.83    0.12
   1  -7   2    1.86    0.09
  -1  -7  -2    1.69    0.12
  -1  -7  -2    1.63    0.10
   1  -7   2    1.81    0.15
  -1  -7  -2    1.91    0.12
   1  -7   2    1.91    0.14
  -1  -7  -2    1.63    0.11
   1  -7   2    1.90    0.11
  -1  -7  -2    1.76    0.11
  -1  -7  -2    1.85    0.11
  -1  -7  -2    1.74    0.10
  -1  -7  -2    1.74    0.12
  -1  -7  -2    1.70    0.13
  -1   7  -2    1.78    0.12
   1   7   2    1.56    0.15
   1   7   2    1.50    0.12
  -1   7  -2    1.86    0.15
  -1   7  -2    1.99    0.11
   1   7   2    1.63    0.13
   1   7   2    1.90    0.14
   1   7   2    1.64    0.12
   1   7   2    1.58    0.12
  -1   7  -2    1.85    0.09
  -1   7  -2    1.91    0.12
   2  -7   2   36.10    1.12
  -2  -7  -2   35.47    1.14
   2  -7   2   35.50    1.14
  -2  -7  -2   36.20    1.13
   2  -7   2   36.09    1.13
  -2  -7  -2   35.69    1.13
   2   7   2   35.23    1.13
   2   7   2   35.35    1.16
   2   7   2   35.67    1.15
  -2   7  -2   34.48    1.12
   2   7   2   35.91    1.14
  -2   7  -2   36.04    1.16
   2   7   2   35.47    1.13
   3  -7   2   10.05    0.36
  -3  -7  -2    9.28    0.37
  -3  -7  -2    9.67    0.40
   3  -7   2    9.77    0.37
  -3  -7  -2   10.13    0.41
  -3  -7  -2    9.69    0.37
  -3  -7  -2    9.58    0.38
   3  -7   2    9.68    0.36
  -3  -7  -2    9.56    0.36
   3  -7   2    9.47    0.33
  -3   7  -2    9.69    0.32
   3   7   2    9.93    0.43
   3   7   2   10.14    0.38
   3   7   2    9.58    0.38
   3   7   2    9.45    0.37
  -3   7  -2    9.42    0.34
  -3   7  -2    9.30    0.35
  -3   7  -2    9.64    0.39
  -3   7  -2   10.39    0.46
   3   7   2    9.40    0.38
  -4  -7  -2    4.38    0.40
   4  -7   2    4.18    0.16
  -4  -7  -2    4.23    0.27
  -4  -7  -2    4.25    0.22
  -4  -7  -2    4.21    0.22
   4  -7   2    4.32    0.21
  -4  -7  -2    4.03    0.24
  -4  -7  -2    4.09    0.23
   4  -7   2    4.39    0.22
  -4   7  -2    4.15    0.25
  -4   7  -2    4.35    0.20
  -4   7  -2    4.09    0.19
   4   7   2    4.14    0.30
   4   7   2    4.46    0.23
  -4   7  -2    4.41    0.32
   4   7   2    4.28    0.23
   4   7   2    4.55    0.25
  -4   7  -2    4.20    0.17
   4   7   2    4.12    0.24
  -5  -7  -2    8.66    0.33
  -5  -7  -2    8.95    0.39
   5  -7   2    9.05    0.33
  -5  -7  -2    9.02    0.43
  -5  -7  -2    8.61    0.37
   5  -7   2    8.95    0.34
   5  -7   2    8.68    0.35
  -5  -7  -2    8.76    0.44
  -5  -7  -2    8.26    0.35
  -5  -7  -2    8.39    0.36
  -5   7  -2    8.75    0.33
   5   7   2    8.92    0.37
  -5   7  -2    8.51    0.31
  -5   7  -2    8.66    0.34
  -5   7  -2    8.18    0.51
   5   7   2    8.54    0.36
   5   7   2    8.68    0.38
  -5   7  -2    8.84    0.49
   5   7   2    8.49    0.48
  -6  -7  -2   37.95    1.22
   6  -7   2   36.47    1.17
  -6  -7  -2   38.02    1.18
  -6  -7  -2   34.62    1.19
  -6  -7  -2   36.31    1.16
   6  -7   2   38.38    1.18
  -6  -7  -2   35.09    1.17
  -6  -7  -2   36.60    1.29
  -6  -7  -2   35.33    1.25
  -6  -7  -2   35.96    1.29
  -6   7  -2   35.65    1.16
   6   7   2   35.62    1.30
   6   7   2   33.95    1.33
   6   7   2   36.43    1.19
  -6   7  -2   37.01    1.16
   6   7   2   34.82    1.20
  -6   7  -2   38.88    1.39
  -6   7  -2   35.73    1.15
  -7  -7  -2    4.39    0.32
  -7  -7  -2    3.74    0.39
  -7  -7  -2    4.51    0.24
   7   7   2    3.50    0.27
  -7   7  -2    4.19    0.45
  -7   7  -2    4.66    0.32
   7   7   2    3.69    0.30
  -7   7  -2    4.37    0.22
  -8  -7  -2    1.54    0.30
  -8  -7  -2    0.64    0.30
  -8  -7  -2    0.94    0.21
  -8  -7  -2    1.07    0.16
  -8  -7  -2    0.73    0.20
  -8   7  -2    0.83    0.31
  -9  -7  -2    0.44    0.21
  -9  -7  -2    0.06    0.22
  -9  -7  -2   -0.03    0.19
  -9  -7  -2    0.39    0.13
  -9  -7  -2    0.16    0.14
  -9   7  -2    0.42    0.26
  -9  -8   2   -0.21    0.13
  -9  -8   2   -0.05    0.10
  -9  -8   2   -0.09    0.14
  -9  -8   2   -0.12    0.17
  -9   8   2    0.16    0.18
  -9   8   2   -0.02    0.21
  -8  -8   2    2.82    0.19
  -8  -8   2    2.72    0.20
  -8  -8   2    2.87    0.26
  -8  -8   2    3.04    0.37
  -8  -8   2    2.53    0.30
  -8   8   2    3.48    0.39
  -8   8   2    3.25    0.43
   8   8  -2    2.88    0.43
  -7  -8   2    0.09    0.14
  -7  -8   2    0.04    0.11
  -7  -8   2   -0.06    0.09
  -7  -8   2    0.03    0.13
  -7  -8   2    0.03    0.08
  -7  -8   2   -0.05    0.12
  -7   8   2    0.05    0.10
  -7   8   2    0.13    0.15
  -7   8   2   -0.10    0.09
   7   8  -2    0.01    0.10
  -7   8   2    0.14    0.07
  -6  -8   2    4.28    0.31
  -6  -8   2    3.53    0.28
  -6  -8   2    4.00    0.21
  -6  -8   2    3.87    0.22
  -6  -8   2    3.90    0.22
  -6  -8   2    3.70    0.19
  -6  -8   2    4.00    0.31
   6   8  -2    4.08    0.23
  -6   8   2    3.92    0.37
  -6   8   2    3.94    0.17
   6   8  -2    3.45    0.31
   6   8  -2    4.08    0.23
  -6   8   2    3.78    0.23
  -6   8   2    3.78    0.21
  -5  -8   2    7.81    0.34
  -5  -8   2    7.05    0.30
  -5  -8   2    6.79    0.38
  -5  -8   2    7.15    0.29
  -5  -8   2    7.22    0.28
  -5  -8   2    7.51    0.36
   5  -8  -2    6.60    0.28
  -5  -8   2    7.39    0.30
   5  -8  -2    7.00    0.25
   5   8  -2    7.38    0.30
   5   8  -2    7.17    0.37
  -5   8   2    6.94    0.24
   5   8  -2    7.15    0.28
  -5   8   2    7.10    0.29
   5   8  -2    7.48    0.31
   5   8  -2    7.35    0.31
   5   8  -2    7.16    0.40
  -5   8   2    7.03    0.25
  -5   8   2    7.12    0.24
  -5   8   2    8.09    0.44
  -5   8   2    7.28    0.31
   4  -8  -2   25.42    0.80
  -4  -8   2   25.44    0.82
  -4  -8   2   25.33    0.83
  -4  -8   2   25.34    0.83
   4  -8  -2   25.00    0.79
  -4  -8   2   25.73    0.85
  -4  -8   2   26.71    0.84
   4  -8  -2   25.66    0.79
  -4  -8   2   25.87    0.88
  -4  -8   2   25.75    0.84
   4  -8  -2   25.35    0.83
  -4   8   2   24.22    0.88
  -4   8   2   25.76    0.84
   4   8  -2   25.20    0.82
  -4   8   2   24.95    0.78
   4   8  -2   25.08    0.88
  -4   8   2   25.02    0.79
  -4   8   2   24.54    0.79
   4   8  -2   25.73    0.84
  -4   8   2   25.10    0.82
   4   8  -2   25.85    0.84
   4   8  -2   25.52    0.81
   4   8  -2   25.52    0.90
  -3   8   2   81.07    2.53
  -2  -8   2    0.13    0.09
  -2  -8   2    0.20    0.08
   2  -8  -2    0.21    0.04
   2  -8  -2    0.20    0.05
  -2  -8   2    0.22    0.07
  -2  -8   2    0.15    0.09
   2  -8  -2    0.17    0.05
   2  -8  -2    0.16    0.05
   2  -8  -2    0.33    0.10
  -2  -8   2    0.16    0.05
   2  -8  -2    0.25    0.09
   2   8  -2    0.22    0.09
  -2   8   2    0.17    0.04
  -2   8   2    0.25    0.06
  -2   8   2    0.17    0.04
   2   8  -2    0.20    0.05
  -2   8   2    0.17    0.08
  -2   8   2    0.09    0.04
  -2   8   2    0.17    0.09
   2   8  -2    0.13    0.05
   2   8  -2    0.23    0.07
   2   8  -2    0.15    0.06
  -1  -8   2   15.07    0.54
   1  -8  -2   15.32    0.48
   1  -8  -2   15.22    0.53
   1  -8  -2   14.79    0.53
   1  -8  -2   15.90    0.50
   1  -8  -2   15.08    0.50
  -1  -8   2   15.27    0.50
  -1  -8   2   15.27    0.52
  -1  -8   2   15.24    0.51
  -1  -8   2   14.97    0.54
  -1  -8   2   15.11    0.50
   1  -8  -2   15.91    0.50
   1  -8  -2   15.24    0.49
   1  -8  -2   15.08    0.50
  -1  -8   2   15.35    0.52
  -1   8   2   15.16    0.49
  -1   8   2   14.62    0.50
   1   8  -2   14.52    0.51
  -1   8   2   15.20    0.53
  -1   8   2   14.99    0.52
  -1   8   2   15.54    0.51
   1   8  -2   15.35    0.51
   1   8  -2   15.57    0.50
   1   8  -2   15.04    0.54
  -1   8   2   15.00    0.51
   0  -8  -2   26.24    0.81
   0  -8  -2   24.94    0.82
   0  -8  -2   25.19    0.80
   0  -8   2   24.69    0.81
   0  -8  -2   25.45    0.80
   0  -8   2   24.38    0.83
   0  -8  -2   24.89    0.80
   0  -8   2   24.82    0.80
   0  -8   2   24.13    0.81
   0  -8  -2   25.02    0.78
   0  -8   2   25.00    0.83
   0  -8   2   25.36    0.81
   0   8  -2   25.22    0.84
   0   8   2   25.19    0.81
   0   8  -2   25.11    0.79
   0   8  -2   25.16    0.80
   0   8   2   25.00    0.80
   0   8   2   25.16    0.80
   0   8   2   24.56    0.81
   0   8   2   25.33    0.83
   1  -8   2   17.18    0.60
   1  -8   2   17.58    0.54
  -1  -8  -2   17.16    0.55
  -1  -8  -2   16.91    0.57
  -1  -8  -2   17.27    0.58
   1  -8   2   17.09    0.56
  -1  -8  -2   16.72    0.58
  -1  -8  -2   17.15    0.57
  -1  -8  -2   16.78    0.57
  -1  -8  -2   17.17    0.56
   1  -8   2   17.15    0.57
   1  -8   2   16.89    0.58
  -1  -8  -2   16.71    0.56
  -1  -8  -2   17.08    0.55
   1   8   2   16.44    0.57
   1   8   2   16.59    0.58
  -1   8  -2   17.08    0.54
  -1   8  -2   17.19    0.56
  -1   8  -2   17.25    0.60
  -1   8  -2   16.94    0.56
   1   8   2   17.26    0.60
   1   8   2   16.95    0.57
   1   8   2   16.78    0.57
   1   8   2   17.58    0.59
   2  -8   2   33.35    1.04
   2  -8   2   32.93    1.05
  -2  -8  -2   32.41    1.06
  -2  -8  -2   32.64    1.07
  -2  -8  -2   34.87    1.06
  -2  -8  -2   33.41    1.06
   2  -8   2   33.46    1.07
   2  -8   2   33.61    1.05
  -2  -8  -2   32.83    1.01
  -2  -8  -2   32.22    1.06
   2   8   2   32.35    1.06
   2   8   2   33.30    1.08
   2   8   2   32.30    1.07
  -2   8  -2   33.37    1.09
   2   8   2   33.28    1.10
  -2   8  -2   32.61    1.05
   2   8   2   32.77    1.08
   2   8   2   32.70    1.06
  -2   8  -2   32.90    1.04
   3  -8   2   31.08    1.00
  -3  -8  -2   29.08    1.10
  -3  -8  -2   32.03    1.00
   3  -8   2   31.28    1.00
   3  -8   2   31.41    0.99
  -3  -8  -2   30.89    1.01
  -3  -8  -2   31.59    1.04
  -3  -8  -2   32.02    0.99
  -3  -8  -2   30.83    1.02
   3  -8   2   31.21    1.02
  -3  -8  -2   31.26    1.01
  -3   8  -2   31.69    0.99
   3   8   2   30.25    1.02
  -3   8  -2   29.73    1.13
  -3   8  -2   31.61    1.00
   3   8   2   31.28    1.08
   3   8   2   31.21    1.03
  -3   8  -2   32.30    1.11
  -3   8  -2   31.92    0.96
   3   8   2   30.59    1.01
   3   8   2   31.90    1.02
  -4  -8  -2    1.78    0.18
  -4  -8  -2    1.79    0.14
   4  -8   2    1.83    0.15
  -4  -8  -2    1.80    0.24
  -4  -8  -2    1.86    0.17
  -4  -8  -2    1.79    0.17
   4  -8   2    1.72    0.15
  -4  -8  -2    1.71    0.11
   4  -8   2    1.97    0.11
  -4  -8  -2    1.93    0.16
  -4  -8  -2    1.92    0.16
  -4  -8  -2    1.64    0.23
   4   8   2    1.89    0.20
  -4   8  -2    1.81    0.13
  -4   8  -2    1.80    0.10
  -4   8  -2    1.78    0.19
   4   8   2    1.74    0.18
  -4   8  -2    1.88    0.14
   4   8   2    1.44    0.18
   4   8   2    1.93    0.23
  -4   8  -2    1.72    0.23
   4   8   2    1.69    0.17
   5  -8   2    2.27    0.15
  -5  -8  -2    2.04    0.20
   5  -8   2    2.17    0.17
  -5  -8  -2    2.30    0.19
  -5  -8  -2    2.15    0.23
   5  -8   2    1.93    0.18
  -5  -8  -2    2.08    0.16
  -5  -8  -2    2.06    0.18
  -5  -8  -2    2.05    0.26
  -5  -8  -2    2.03    0.22
  -5  -8  -2    1.98    0.17
   5   8   2    1.75    0.20
  -5   8  -2    2.06    0.16
  -5   8  -2    2.07    0.28
   5   8   2    2.15    0.28
  -5   8  -2    2.01    0.23
  -5   8  -2    2.10    0.13
   5   8   2    2.19    0.22
  -5   8  -2    2.01    0.15
   5   8   2    2.24    0.20
   5   8   2    2.27    0.24
   6  -8   2    0.19    0.09
  -6  -8  -2    0.04    0.11
  -6  -8  -2   -0.02    0.15
  -6  -8  -2    0.01    0.13
  -6  -8  -2    0.15    0.12
   6  -8   2    0.35    0.14
  -6  -8  -2    0.18    0.13
  -6  -8  -2    0.18    0.12
  -6  -8  -2    0.20    0.11
  -6   8  -2    0.22    0.09
  -6   8  -2    0.10    0.16
   6   8   2    0.19    0.11
   6   8   2    0.11    0.13
   6   8   2    0.11    0.15
  -6   8  -2    0.26    0.15
   6   8   2    0.00    0.12
  -6   8  -2    0.23    0.08
  -6   8  -2    0.26    0.09
   6   8   2    0.11    0.13
  -7  -8  -2    3.60    0.38
  -7  -8  -2    4.03    0.39
  -7  -8  -2    3.83    0.23
  -7  -8  -2    3.89    0.25
  -7  -8  -2    4.01    0.31
  -7   8  -2    3.97    0.31
   7   8   2    3.93    0.26
  -7   8  -2    3.90    0.45
   7   8   2    3.38    0.41
  -8  -8  -2    2.93    0.39
  -8  -8  -2    3.82    0.24
  -8  -8  -2    3.19    0.41
  -8  -8  -2    4.12    0.27
  -8  -8  -2    4.13    0.33
  -8   8  -2    3.93    0.32
  -8   8  -2    3.47    0.63
  -9  -8  -2   -0.21    0.17
  -9  -8  -2    0.35    0.21
  -9  -8  -2   -0.14    0.13
  -9   8  -2   -0.02    0.24
  -9  -9   2   -0.12    0.11
  -9  -9   2   -0.20    0.17
  -9  -9   2   -0.07    0.10
  -9   9   2    0.18    0.24
  -9   9   2    0.14    0.23
  -8  -9   2    0.59    0.20
  -8  -9   2    0.33    0.15
  -8  -9   2    0.55    0.12
  -8  -9   2    0.97    0.18
  -8  -9   2    0.52    0.12
  -8   9   2    0.63    0.23
  -7  -9   2    4.71    0.35
  -7  -9   2    4.43    0.29
  -7  -9   2    4.15    0.24
  -7  -9   2    4.31    0.31
  -7  -9   2    4.29    0.22
  -7   9   2    3.98    0.24
  -7   9   2    3.89    0.26
  -7   9   2    4.17    0.19
   7   9  -2    4.24    0.33
  -7   9   2    4.15    0.42
   6  -9  -2    8.15    0.28
  -6  -9   2    7.99    0.33
  -6  -9   2    8.81    0.43
  -6  -9   2    8.83    0.40
  -6  -9   2    7.90    0.35
  -6  -9   2    8.09    0.37
  -6  -9   2    7.88    0.40
  -6  -9   2    8.35    0.32
  -6  -9   2    8.25    0.34
   6  -9  -2    8.41    0.29
   6   9  -2    7.52    0.44
  -6   9   2    7.73    0.28
  -6   9   2    7.17    0.37
  -6   9   2    8.68    0.52
  -6   9   2    8.22    0.34
   6   9  -2    8.40    0.38
  -6   9   2    7.92    0.29
   6   9  -2    8.32    0.36
  -5  -9   2    1.51    0.21
  -5  -9   2    1.66    0.22
  -5  -9   2    1.66    0.16
  -5  -9   2    1.37    0.18
  -5  -9   2    1.43    0.14
  -5  -9   2    1.38    0.15
   5  -9  -2    1.67    0.10
   5  -9  -2    1.56    0.11
   5  -9  -2    1.54    0.11
   5  -9  -2    1.65    0.11
  -5  -9   2    1.69    0.13
  -5   9   2    1.59    0.09
  -5   9   2    1.26    0.20
   5   9  -2    1.68    0.22
  -5   9   2    1.52    0.09
  -5   9   2    1.45    0.18
  -5   9   2    1.71    0.15
   5   9  -2    1.72    0.25
   5   9  -2    1.60    0.18
  -5   9   2    1.36    0.08
   5   9  -2    1.29    0.17
   5   9  -2    1.43    0.14
  -4  -9   2    8.26    0.36
  -4  -9   2    7.42    0.35
  -4  -9   2    7.37    0.31
   4  -9  -2    7.70    0.27
   4  -9  -2    8.04    0.28
  -4  -9   2    7.55    0.29
  -4  -9   2    7.42    0.37
  -4  -9   2    7.71    0.34
   4  -9  -2    7.83    0.32
  -4  -9   2    7.80    0.31
   4  -9  -2    7.96    0.28
   4   9  -2    7.53    0.28
  -4   9   2    7.78    0.27
   4   9  -2    7.68    0.33
  -4   9   2    7.46    0.36
   4   9  -2    7.71    0.30
   4   9  -2    7.63    0.38
   4   9  -2    7.64    0.36
   4   9  -2    7.51    0.32
   4   9  -2    7.90    0.32
  -4   9   2    7.76    0.33
  -4   9   2    7.86    0.31
  -4   9   2    7.63    0.26
   3  -9  -2  118.71    9.04
  -3  -9   2  129.21   10.72
  -3   9   2  122.19    8.16
  -2  -9   2    7.44    0.29
   2  -9  -2    7.41    0.28
  -2  -9   2    7.75    0.29
  -2  -9   2    7.24    0.30
   2  -9  -2    6.93    0.26
  -2  -9   2    7.64    0.30
   2  -9  -2    7.26    0.27
  -2  -9   2    6.72    0.32
  -2  -9   2    7.51    0.30
  -2  -9   2    7.53    0.33
   2  -9  -2    7.41    0.31
   2  -9  -2    7.69    0.27
   2  -9  -2    7.26    0.33
  -2   9   2    7.82    0.28
  -2   9   2    7.50    0.26
   2   9  -2    7.75    0.29
  -2   9   2    7.39    0.31
   2   9  -2    7.31    0.28
   2   9  -2    7.27    0.31
   2   9  -2    6.95    0.30
   2   9  -2    7.41    0.27
  -2   9   2    7.25    0.32
  -2   9   2    7.51    0.26
  -2   9   2    7.54    0.28
  -2   9   2    7.46    0.26
   2   9  -2    7.25    0.29
   2   9  -2    7.22    0.32
  -1  -9   2   28.95    0.97
   1  -9  -2   28.96    0.96
   1  -9  -2   28.86    0.93
   1  -9  -2   29.65    0.94
  -1  -9   2   29.25    0.95
   1  -9  -2   29.78    0.92
  -1  -9   2   29.76    0.95
  -1  -9   2   29.57    0.93
  -1  -9   2   29.19    0.94
  -1  -9   2   29.15    0.97
   1  -9  -2   30.16    0.93
   1  -9  -2   29.50    0.96
  -1   9   2   29.43    0.92
   1   9  -2   29.42    0.98
  -1   9   2   29.33    0.94
  -1   9   2   28.95    0.94
   1   9  -2   30.04    0.93
  -1   9   2   29.06    0.96
   1   9  -2   29.88    0.94
   1   9  -2   29.19    0.94
  -1   9   2   28.27    0.95
  -1   9   2   29.62    0.94
   0  -9  -2   65.49    6.98
   0  -9   2   62.92    7.43
   0   9   2   70.67    6.78
  -1  -9  -2   47.03    1.54
  -1  -9  -2   48.07    1.53
  -1  -9  -2   46.81    1.53
  -1  -9  -2   48.37    1.50
   1  -9   2   49.95    1.54
   1   9   2   49.47    1.53
   1   9   2   49.94    1.53
   1   9   2   50.42    1.57
   2  -9   2   19.11    0.62
   2  -9   2   18.33    0.63
  -2  -9  -2   18.77    0.64
  -2  -9  -2   18.34    0.63
  -2  -9  -2   18.88    0.61
  -2  -9  -2   18.82    0.65
   2  -9   2   18.67    0.63
  -2  -9  -2   18.68    0.64
  -2  -9  -2   18.49    0.64
  -2  -9  -2   18.07    0.58
  -2  -9  -2   18.63    0.64
   2  -9   2   19.14    0.59
   2  -9   2   18.39    0.65
  -2  -9  -2   19.48    0.62
  -2   9  -2   18.60    0.59
  -2   9  -2   18.27    0.62
   2   9   2   18.72    0.66
   2   9   2   18.48    0.66
  -2   9  -2   18.78    0.61
   2   9   2   19.84    0.70
  -2   9  -2   19.29    0.69
  -2   9  -2   18.47    0.64
   2   9   2   18.78    0.64
   2   9   2   18.85    0.65
   2   9   2   19.02    0.68
  -3  -9  -2    3.60    0.21
  -3  -9  -2    3.62    0.19
  -3  -9  -2    3.65    0.21
   3  -9   2    4.00    0.20
   3  -9   2    3.67    0.18
   3  -9   2    3.92    0.21
   3  -9   2    3.75    0.19
  -3  -9  -2    3.56    0.22
  -3  -9  -2    3.73    0.23
  -3  -9  -2    3.73    0.19
  -3  -9  -2    3.64    0.20
   3   9   2    3.48    0.21
  -3   9  -2    3.84    0.14
  -3   9  -2    3.49    0.23
   3   9   2    3.44    0.21
   3   9   2    4.05    0.24
  -3   9  -2    3.85    0.27
   3   9   2    3.52    0.25
   3   9   2    3.44    0.24
  -3   9  -2    3.76    0.19
   3   9   2    4.04    0.26
  -4  -9  -2    0.71    0.09
  -4  -9  -2    0.81    0.12
   4  -9   2    0.83    0.12
  -4  -9  -2    0.86    0.12
  -4  -9  -2    0.76    0.12
   4  -9   2    0.86    0.11
  -4  -9  -2    0.77    0.10
  -4  -9  -2    0.60    0.12
  -4  -9  -2    0.78    0.12
   4  -9   2    0.87    0.10
  -4  -9  -2    0.77    0.14
  -4   9  -2    0.64    0.15
   4   9   2    0.76    0.14
   4   9   2    0.79    0.12
  -4   9  -2    0.91    0.11
  -4   9  -2    0.70    0.07
  -4   9  -2    0.84    0.10
   4   9   2    0.52    0.13
   4   9   2    0.85    0.15
   4   9   2    0.89    0.13
  -5  -9  -2   -0.01    0.11
   5  -9   2    0.07    0.05
   5  -9   2    0.04    0.09
  -5  -9  -2   -0.01    0.13
  -5  -9  -2    0.00    0.09
  -5  -9  -2   -0.05    0.10
  -5  -9  -2    0.03    0.09
   5  -9   2   -0.03    0.08
   5  -9   2    0.10    0.10
  -5  -9  -2    0.11    0.10
  -5  -9  -2    0.16    0.10
  -5  -9  -2   -0.05    0.10
  -5   9  -2    0.05    0.06
   5   9   2    0.10    0.11
  -5   9  -2   -0.01    0.07
   5   9   2   -0.11    0.12
  -5   9  -2    0.01    0.13
  -5   9  -2   -0.02    0.14
   5   9   2   -0.14    0.10
  -5   9  -2    0.05    0.08
   5   9   2   -0.17    0.13
  -6  -9  -2    0.20    0.14
  -6  -9  -2    0.10    0.12
  -6  -9  -2    0.14    0.12
  -6  -9  -2    0.12    0.11
  -6  -9  -2    0.05    0.14
  -6  -9  -2   -0.02    0.16
  -6  -9  -2    0.06    0.10
   6  -9   2    0.15    0.09
   6  -9   2    0.30    0.11
  -6  -9  -2    0.07    0.11
   6   9   2   -0.09    0.13
  -6   9  -2    0.27    0.09
   6   9   2   -0.16    0.10
  -6   9  -2    0.14    0.09
   6   9   2    0.08    0.17
   6   9   2    0.24    0.14
  -6   9  -2    0.29    0.08
  -6   9  -2    0.20    0.16
  -6   9  -2    0.09    0.15
  -7  -9  -2   11.00    0.58
  -7  -9  -2   11.94    0.46
  -7  -9  -2   11.26    0.43
  -7  -9  -2   10.10    0.55
  -7  -9  -2   11.56    0.50
  -7   9  -2   11.48    0.66
   7   9   2    9.76    0.60
  -7   9  -2   11.37    0.51
   7   9   2   10.45    0.54
   7   9   2    9.69    0.46
  -8  -9  -2    2.99    0.23
  -8  -9  -2    2.94    0.25
  -8  -9  -2    2.38    0.35
  -8  -9  -2    2.33    0.41
  -8  -9  -2    3.64    0.33
  -8   9  -2    3.45    0.49
  -8   9  -2    3.26    0.32
  -9  -9  -2   -0.01    0.26
  -9  -9  -2    0.74    0.26
  -9  -9  -2    0.04    0.19
  -9  -9  -2   -0.03    0.15
  -9  -9  -2    0.35    0.14
  -9 -10   2    0.03    0.11
  -9 -10   2   -0.04    0.18
  -9 -10   2   -0.15    0.11
  -9  10   2    0.06    0.23
  -8 -10   2   44.18    1.39
  -8 -10   2   41.61    1.48
  -8 -10   2   44.45    1.71
  -8 -10   2   40.61    1.45
  -8 -10   2   45.16    1.44
  -7 -10   2   11.41    0.53
  -7 -10   2   10.83    0.43
  -7 -10   2   10.84    0.41
  -7 -10   2   11.69    0.50
  -7 -10   2   11.36    0.47
  -7 -10   2    9.93    0.48
  -7  10   2   11.11    0.45
   7  10  -2    9.94    0.53
  -7  10   2   10.96    0.78
  -6 -10   2   26.76    0.87
  -6 -10   2   27.45    0.97
  -6 -10   2   25.99    0.95
  -6 -10   2   26.94    0.90
  -6 -10   2   26.90    0.89
  -6 -10   2   27.51    0.94
  -6 -10   2   27.26    0.92
  -6 -10   2   25.81    0.90
  -6  10   2   25.68    0.94
   6  10  -2   27.95    0.88
  -6  10   2   27.16    0.90
   6  10  -2   27.98    0.91
   6  10  -2   26.14    1.01
   6  10  -2   26.58    0.91
  -6  10   2   28.28    1.09
  -6  10   2   25.26    0.83
   6  10  -2   25.99    0.87
   5 -10  -2    5.26    0.22
  -5 -10   2    5.30    0.25
   5 -10  -2    5.02    0.20
  -5 -10   2    4.99    0.26
  -5 -10   2    5.61    0.28
   5 -10  -2    4.79    0.27
  -5 -10   2    5.14    0.26
  -5 -10   2    5.80    0.32
  -5 -10   2    5.44    0.29
  -5 -10   2    5.16    0.23
   5 -10  -2    5.18    0.21
  -5 -10   2    5.32    0.32
   5  10  -2    4.87    0.33
   5  10  -2    5.34    0.27
   5  10  -2    5.39    0.28
  -5  10   2    5.22    0.19
  -5  10   2    5.10    0.20
   5  10  -2    4.84    0.35
  -5  10   2    5.19    0.26
  -5  10   2    5.26    0.39
   5  10  -2    5.09    0.25
  -5  10   2    5.28    0.29
  -4 -10   2   12.84    0.45
  -4 -10   2   12.80    0.48
   4 -10  -2   12.82    0.47
   4 -10  -2   13.49    0.44
  -4 -10   2   12.98    0.49
   4 -10  -2   13.03    0.44
   4 -10  -2   12.80    0.43
  -4 -10   2   13.40    0.47
   4 -10  -2   13.66    0.43
  -4 -10   2   12.13    0.50
  -4 -10   2   12.24    0.47
  -4 -10   2   12.21    0.51
  -4 -10   2   13.00    0.46
   4  10  -2   12.39    0.55
   4  10  -2   12.60    0.46
  -4  10   2   12.52    0.47
  -4  10   2   13.62    0.49
   4  10  -2   12.66    0.48
   4  10  -2   13.17    0.42
  -4  10   2   12.99    0.42
   4  10  -2   12.80    0.52
   4  10  -2   12.98    0.48
   4  10  -2   12.68    0.54
  -4  10   2   13.11    0.43
  -3 -10   2    8.08    0.33
  -3 -10   2    8.26    0.36
   3 -10  -2    8.29    0.34
  -3 -10   2    8.38    0.34
   3 -10  -2    8.54    0.32
   3 -10  -2    8.21    0.30
  -3 -10   2    8.15    0.32
  -3 -10   2    7.93    0.37
  -3 -10   2    8.11    0.31
   3 -10  -2    8.36    0.29
   3 -10  -2    8.54    0.30
  -3 -10   2    8.52    0.34
  -3  10   2    8.30    0.31
   3  10  -2    8.31    0.35
  -3  10   2    8.35    0.38
   3  10  -2    8.23    0.34
   3  10  -2    8.40    0.33
   3  10  -2    7.99    0.28
  -3  10   2    8.07    0.29
   3  10  -2    7.97    0.33
  -3  10   2    8.06    0.36
   3  10  -2    8.57    0.36
  -3  10   2    8.50    0.33
  -3  10   2    8.29    0.28
   3  10  -2    8.33    0.33
  -2 -10   2  121.55   11.29
   2 -10  -2   99.71    9.05
  -2  10   2  119.87    8.42
   2  10  -2  112.96   10.20
  -1 -10   2    1.26    0.16
   1 -10  -2    1.36    0.16
   1 -10  -2    1.42    0.15
  -1 -10   2    1.39    0.14
  -1 -10   2    1.27    0.12
  -1 -10   2    1.17    0.15
  -1 -10   2    1.28    0.13
  -1 -10   2    1.41    0.11
  -1 -10   2    1.29    0.11
   1 -10  -2    1.22    0.07
   1 -10  -2    1.34    0.09
   1 -10  -2    1.32    0.12
   1 -10  -2    1.38    0.12
   1 -10  -2    1.41    0.11
   1 -10  -2    1.22    0.11
  -1  10   2    1.28    0.16
   1  10  -2    1.29    0.12
  -1  10   2    1.35    0.08
  -1  10   2    1.36    0.12
   1  10  -2    1.42    0.13
  -1  10   2    1.28    0.12
   1  10  -2    1.19    0.16
   1  10  -2    1.26    0.10
  -1  10   2    1.23    0.09
   1  10  -2    1.24    0.11
  -1  10   2    1.27    0.12
  -1  10   2    1.35    0.14
   0  10  -2   78.89    8.49
   0  10   2   80.77    7.58
   1 -10   2   33.99    1.10
  -1 -10  -2   33.76    1.08
   1 -10   2   34.11    1.11
   1 -10   2   33.05    1.08
  -1 -10  -2   35.18    1.08
  -1 -10  -2   33.88    1.09
   1 -10   2   34.31    1.07
  -1 -10  -2   32.98    1.06
   1 -10   2   33.70    1.08
  -1 -10  -2   33.29    1.10
   1 -10   2   33.37    1.09
  -1 -10  -2   33.66    1.06
  -1 -10  -2   33.79    1.09
  -1  10  -2   33.65    1.07
   1  10   2   35.41    1.11
  -1  10  -2   33.65    1.12
   1  10   2   33.91    1.09
   1  10   2   33.86    1.11
  -1  10  -2   33.43    1.06
   1  10   2   33.53    1.09
   1  10   2   35.48    1.09
   1  10   2   31.48    1.08
   2 -10   2    1.53    0.12
   2 -10   2    1.54    0.14
   2 -10   2    1.48    0.16
   2 -10   2    1.55    0.08
  -2 -10  -2    1.62    0.14
   2 -10   2    1.68    0.15
  -2 -10  -2    1.62    0.18
  -2 -10  -2    1.80    0.23
  -2 -10  -2    1.66    0.13
  -2 -10  -2    1.65    0.17
  -2 -10  -2    1.57    0.12
  -2 -10  -2    1.84    0.17
  -2 -10  -2    1.69    0.14
   2  10   2    1.60    0.16
   2  10   2    1.64    0.16
  -2  10  -2    1.62    0.11
  -2  10  -2    1.55    0.12
   2  10   2    1.41    0.17
   2  10   2    1.35    0.18
  -2  10  -2    1.49    0.17
  -2  10  -2    1.62    0.08
  -2  10  -2    1.46    0.14
   2  10   2    1.69    0.16
   2  10   2    1.38    0.14
   3 -10   2    7.35    0.31
  -3 -10  -2    7.18    0.32
  -3 -10  -2    7.17    0.28
   3 -10   2    7.46    0.29
  -3 -10  -2    7.16    0.31
  -3 -10  -2    6.93    0.33
  -3 -10  -2    7.33    0.32
   3 -10   2    6.98    0.29
  -3 -10  -2    7.01    0.32
  -3 -10  -2    7.13    0.31
   3 -10   2    7.40    0.30
  -3  10  -2    6.41    0.45
   3  10   2    7.16    0.31
   3  10   2    7.48    0.38
  -3  10  -2    7.17    0.37
  -3  10  -2    6.92    0.24
   3  10   2    6.67    0.40
   3  10   2    6.83    0.35
  -3  10  -2    6.98    0.28
   3  10   2    6.64    0.32
   3  10   2    7.09    0.31
  -3  10  -2    7.02    0.27
  -4 -10  -2    0.68    0.14
  -4 -10  -2    0.61    0.11
  -4 -10  -2    0.75    0.12
  -4 -10  -2    1.07    0.14
   4 -10   2    0.87    0.11
  -4 -10  -2    0.71    0.12
  -4 -10  -2    0.84    0.11
  -4 -10  -2    1.02    0.11
   4 -10   2    1.02    0.13
  -4 -10  -2    0.77    0.12
   4 -10   2    1.20    0.13
  -4  10  -2    1.00    0.11
   4  10   2    0.88    0.15
  -4  10  -2    1.15    0.17
  -4  10  -2    0.81    0.17
   4  10   2    0.99    0.15
   4  10   2    0.83    0.14
  -4  10  -2    0.83    0.07
  -4  10  -2    0.84    0.09
   4  10   2    0.85    0.28
   4  10   2    0.65    0.13
   5 -10   2    8.42    0.35
  -5 -10  -2    7.51    0.36
  -5 -10  -2    8.36    0.33
  -5 -10  -2    7.37    0.35
   5 -10   2    8.29    0.29
  -5 -10  -2    7.95    0.40
  -5 -10  -2    7.97    0.39
  -5 -10  -2    8.18    0.42
  -5 -10  -2    8.06    0.34
   5 -10   2    7.86    0.33
  -5  10  -2    8.07    0.48
  -5  10  -2    8.27    0.51
  -5  10  -2    7.85    0.28
   5  10   2    7.17    0.45
   5  10   2    7.59    0.38
  -5  10  -2    7.98    0.31
  -5  10  -2    8.07    0.33
   5  10   2    7.97    0.40
   5  10   2    7.79    0.36
  -6 -10  -2   -0.08    0.11
   6 -10   2   -0.01    0.10
  -6 -10  -2    0.01    0.10
  -6 -10  -2   -0.03    0.16
  -6 -10  -2   -0.01    0.12
  -6 -10  -2   -0.06    0.13
  -6 -10  -2    0.01    0.11
  -6 -10  -2   -0.19    0.11
  -6 -10  -2   -0.03    0.12
  -6  10  -2   -0.06    0.07
   6  10   2   -0.10    0.14
  -6  10  -2   -0.10    0.08
   6  10   2    0.08    0.13
   6  10   2   -0.03    0.10
  -6  10  -2   -0.02    0.16
  -6  10  -2    0.09    0.08
   6  10   2   -0.11    0.13
  -6  10  -2    0.09    0.15
   6  10   2   -0.03    0.13
  -7 -10  -2    0.16    0.11
  -7 -10  -2   -0.14    0.11
  -7 -10  -2   -0.11    0.15
  -7 -10  -2   -0.08    0.13
   7  10   2    0.14    0.17
  -7  10  -2    0.11    0.20
  -7  10  -2    0.01    0.15
   7  10   2   -0.09    0.13
   7  10   2   -0.08    0.17
  -8 -10  -2   19.39    0.87
  -8 -10  -2   20.33    0.70
  -8 -10  -2   20.61    0.81
  -8 -10  -2   17.50    0.98
  -8  10  -2   20.20    1.01
  -8  10  -2   19.73    0.81
  -9 -10  -2   -0.12    0.21
  -9 -10  -2    0.12    0.13
  -9 -10  -2   -0.05    0.18
  -9 -10  -2   -0.25    0.15
  -9  10  -2    0.03    0.26
  -9 -11   2    0.08    0.13
  -9  11   2    0.32    0.22
  -9  11   2    0.19    0.24
  -8 -11   2    0.63    0.18
  -8 -11   2    0.48    0.12
  -8 -11   2    0.51    0.16
  -8 -11   2    0.37    0.13
  -8  11   2    0.57    0.24
  -7 -11   2    0.18    0.10
  -7 -11   2    0.07    0.15
  -7 -11   2    0.13    0.14
  -7 -11   2    0.14    0.12
  -7 -11   2    0.13    0.14
  -7 -11   2    0.21    0.15
  -7  11   2    0.00    0.18
   7  11  -2    0.01    0.10
  -7  11   2    0.31    0.19
  -6 -11   2    2.66    0.20
  -6 -11   2    2.49    0.26
  -6 -11   2    2.87    0.28
  -6 -11   2    2.46    0.20
  -6 -11   2    2.52    0.18
  -6 -11   2    2.48    0.24
  -6 -11   2    2.70    0.24
   6 -11  -2    2.78    0.15
  -6 -11   2    2.96    0.22
  -6  11   2    2.60    0.36
  -6  11   2    2.67    0.21
  -6  11   2    2.59    0.23
   6  11  -2    2.81    0.22
   6  11  -2    2.61    0.27
  -6  11   2    2.57    0.14
   6  11  -2    2.65    0.17
   6  11  -2    2.62    0.23
  -5 -11   2  112.90    3.55
   5 -11  -2  115.41    3.51
   5 -11  -2  118.40    3.50
   5 -11  -2  115.43    3.55
  -5 -11   2  116.45    3.54
  -5 -11   2  110.98    3.59
   5 -11  -2  112.97    3.50
  -5 -11   2  112.66    3.55
  -5  11   2  117.23    3.56
  -5  11   2  116.54    3.55
   5  11  -2  117.74    3.54
  -4 -11   2    1.09    0.17
  -4 -11   2    1.31    0.21
   4 -11  -2    0.82    0.09
  -4 -11   2    1.05    0.14
   4 -11  -2    0.95    0.10
   4 -11  -2    0.79    0.10
  -4 -11   2    1.07    0.12
  -4 -11   2    0.94    0.12
  -4 -11   2    0.94    0.11
   4 -11  -2    0.93    0.11
  -4 -11   2    0.86    0.11
  -4 -11   2    0.76    0.15
   4 -11  -2    1.19    0.13
   4  11  -2    1.11    0.14
   4  11  -2    0.85    0.13
  -4  11   2    0.92    0.08
   4  11  -2    1.07    0.13
  -4  11   2    0.88    0.14
   4  11  -2    0.88    0.27
  -4  11   2    1.27    0.15
   4  11  -2    0.84    0.12
   4  11  -2    0.99    0.11
   3 -11  -2    2.24    0.18
   3 -11  -2    2.26    0.14
  -3 -11   2    2.46    0.18
  -3 -11   2    2.34    0.16
   3 -11  -2    2.39    0.14
  -3 -11   2    2.14    0.21
  -3 -11   2    2.46    0.18
  -3 -11   2    2.55    0.18
   3 -11  -2    2.31    0.14
  -3 -11   2    2.28    0.17
   3  11  -2    2.22    0.18
  -3  11   2    2.26    0.17
   3  11  -2    2.22    0.11
  -3  11   2    2.32    0.11
   3  11  -2    2.44    0.18
   3  11  -2    2.41    0.18
   3  11  -2    2.39    0.16
   3  11  -2    2.16    0.20
   3  11  -2    2.47    0.14
   3  11  -2    2.34    0.15
  -3  11   2    2.36    0.14
  -3  11   2    2.37    0.12
  -3  11   2    2.36    0.20
   3  11  -2    2.41    0.20
  -3  11   2    2.43    0.20
   2 -11  -2   21.73    0.71
  -2 -11   2   21.52    0.70
  -2 -11   2   21.14    0.71
  -2 -11   2   22.17    0.73
   2 -11  -2   21.10    0.71
  -2 -11   2   20.94    0.76
   2 -11  -2   20.99    0.73
  -2 -11   2   20.78    0.75
  -2 -11   2   21.47    0.73
   2 -11  -2   22.07    0.70
  -2 -11   2   21.79    0.72
  -2  11   2   22.10    0.72
   2  11  -2   22.74    0.73
  -2  11   2   21.47    0.69
   2  11  -2   21.73    0.70
   2  11  -2   20.84    0.74
  -2  11   2   21.53    0.69
   2  11  -2   20.85    0.72
   2  11  -2   21.56    0.71
   2  11  -2   22.61    0.74
  -2  11   2   21.11    0.74
  -2  11   2   21.25    0.69
  -2  11   2   20.88    0.75
  -2  11   2   21.80    0.74
   2  11  -2   21.29    0.76
   1 -11  -2    2.71    0.16
   1 -11  -2    2.99    0.20
  -1 -11   2    2.99    0.18
  -1 -11   2    2.97    0.16
   1 -11  -2    2.98    0.12
   1 -11  -2    3.12    0.20
  -1 -11   2    3.08    0.16
   1 -11  -2    2.95    0.16
  -1 -11   2    2.94    0.15
  -1 -11   2    3.06    0.21
   1 -11  -2    2.86    0.16
  -1 -11   2    2.88    0.17
  -1 -11   2    2.90    0.20
   1 -11  -2    2.81    0.16
  -1 -11   2    2.76    0.18
   1 -11  -2    3.09    0.14
  -1  11   2    2.93    0.14
   1  11  -2    3.20    0.21
   1  11  -2    3.02    0.15
  -1  11   2    2.90    0.15
   1  11  -2    2.94    0.17
  -1  11   2    3.11    0.17
  -1  11   2    3.12    0.17
  -1  11   2    3.14    0.22
  -1  11   2    3.12    0.18
  -1  11   2    2.87    0.18
   1  11  -2    2.99    0.17
  -1  11   2    2.88    0.13
   1  11  -2    3.05    0.16
   0 -11  -2  119.13    9.84
   0 -11   2  109.09   10.21
   0  11  -2  107.33   10.09
   0  11   2  111.01    9.66
  -1 -11  -2   21.79    0.70
  -1 -11  -2   22.30    0.71
   1 -11   2   21.55    0.73
   1 -11   2   21.36    0.75
   1 -11   2   21.75    0.76
  -1 -11  -2   21.36    0.75
  -1 -11  -2   21.69    0.73
   1 -11   2   21.86    0.68
   1 -11   2   20.37    0.72
   1 -11   2   21.13    0.74
  -1 -11  -2   22.15    0.74
  -1 -11  -2   21.31    0.73
   1 -11   2   21.54    0.73
  -1 -11  -2   21.52    0.70
  -1 -11  -2   22.94    0.72
   1 -11   2   21.66    0.72
   1  11   2   21.36    0.73
  -1  11  -2   21.54    0.72
   1  11   2   22.73    0.74
   1  11   2   21.33    0.73
   1  11   2   20.84    0.71
  -1  11  -2   21.78    0.71
   1  11   2   22.16    0.73
  -1  11  -2   22.96    0.78
  -1  11  -2   21.07    0.71
   1  11   2   22.58    0.75
   1  11   2   23.17    0.81
   2 -11   2    0.09    0.09
  -2 -11  -2    0.16    0.07
   2 -11   2    0.13    0.09
   2 -11   2    0.11    0.07
  -2 -11  -2    0.14    0.08
   2 -11   2    0.20    0.07
   2 -11   2    0.17    0.07
  -2 -11  -2    0.21    0.08
   2 -11   2    0.16    0.04
  -2 -11  -2    0.14    0.06
  -2 -11  -2    0.08    0.09
   2 -11   2    0.15    0.07
  -2 -11  -2    0.13    0.07
  -2 -11  -2    0.16    0.09
  -2 -11  -2    0.20    0.11
   2  11   2    0.12    0.09
   2  11   2    0.35    0.12
   2  11   2    0.12    0.08
  -2  11  -2    0.11    0.05
   2  11   2    0.16    0.07
  -2  11  -2    0.19    0.06
   2  11   2    0.10    0.08
  -2  11  -2    0.18    0.07
   2  11   2    0.14    0.08
  -3 -11  -2    1.20    0.18
  -3 -11  -2    1.16    0.14
  -3 -11  -2    0.98    0.12
  -3 -11  -2    0.76    0.13
   3 -11   2    1.18    0.14
  -3 -11  -2    1.18    0.16
   3 -11   2    0.99    0.15
  -3 -11  -2    0.90    0.13
  -3 -11  -2    0.84    0.11
   3 -11   2    1.04    0.14
  -3 -11  -2    0.90    0.12
   3 -11   2    1.02    0.13
   3  11   2    1.03    0.13
  -3  11  -2    1.21    0.11
  -3  11  -2    0.92    0.07
  -3  11  -2    0.92    0.15
   3  11   2    1.07    0.16
   3  11   2    1.11    0.14
  -3  11  -2    1.03    0.11
  -3  11  -2    1.10    0.16
   4 -11   2   -0.05    0.09
  -4 -11  -2    0.06    0.09
  -4 -11  -2   -0.02    0.10
  -4 -11  -2   -0.22    0.08
  -4 -11  -2   -0.20    0.07
   4 -11   2   -0.02    0.07
   4 -11   2    0.01    0.08
  -4 -11  -2    0.06    0.09
   4 -11   2    0.03    0.10
  -4 -11  -2   -0.06    0.10
  -4 -11  -2   -0.12    0.11
  -4 -11  -2   -0.14    0.08
   4  11   2   -0.05    0.13
   4  11   2   -0.06    0.10
   4  11   2   -0.09    0.11
   4  11   2    0.06    0.11
  -4  11  -2    0.04    0.07
   4  11   2   -0.04    0.11
   4  11   2   -0.22    0.16
  -4  11  -2    0.01    0.04
  -4  11  -2    0.01    0.12
  -4  11  -2    0.01    0.07
  -4  11  -2    0.03    0.23
   5 -11   2   39.20    1.26
  -5 -11  -2   40.03    1.27
   5 -11   2   39.35    1.22
  -5 -11  -2   39.64    1.30
  -5 -11  -2   37.79    1.29
  -5 -11  -2   37.30    1.32
   5 -11   2   37.65    1.25
  -5 -11  -2   40.26    1.33
  -5 -11  -2   39.39    1.25
  -5 -11  -2   37.81    1.28
  -5 -11  -2   39.83    1.30
   5  11   2   37.83    1.30
   5  11   2   40.54    1.32
  -5  11  -2   38.65    1.24
   5  11   2   36.44    1.40
  -5  11  -2   39.58    1.20
  -5  11  -2   38.75    1.25
   5  11   2   39.41    1.29
  -5  11  -2   39.53    1.45
   5  11   2   39.78    1.29
  -5  11  -2   39.31    1.32
  -6 -11  -2   -0.17    0.18
  -6 -11  -2    0.07    0.16
  -6 -11  -2   -0.02    0.12
  -6 -11  -2    0.08    0.12
  -6  11  -2    0.00    0.16
   6  11   2   -0.05    0.14
  -6  11  -2   -0.03    0.06
   6  11   2   -0.01    0.15
  -6  11  -2    0.07    0.15
   6  11   2   -0.14    0.16
   6  11   2    0.00    0.13
   6  11   2    0.20    0.13
  -7 -11  -2    0.40    0.17
  -7 -11  -2    0.69    0.20
  -7 -11  -2    0.49    0.12
  -7 -11  -2    0.51    0.14
  -7 -11  -2    0.42    0.16
   7  11   2    0.50    0.19
   7  11   2    0.26    0.15
  -7  11  -2    0.80    0.20
  -7  11  -2    0.72    0.24
  -8 -11  -2    3.87    0.30
  -8 -11  -2    4.48    0.35
  -8 -11  -2    4.10    0.27
  -8 -11  -2    3.55    0.45
  -8  11  -2    4.58    0.57
  -9 -11  -2    5.71    0.59
  -9 -11  -2    6.70    0.42
  -9 -11  -2    8.17    0.49
  -9 -11  -2    7.66    0.37
  -9  11  -2    8.19    0.72
  -9 -12   2    0.97    0.15
  -9 -12   2    1.16    0.17
  -9 -12   2    0.89    0.21
  -9  12   2    1.64    0.31
  -9  12   2    1.42    0.33
  -8 -12   2    2.85    0.29
  -8 -12   2    2.70    0.36
  -8 -12   2    2.91    0.22
  -8 -12   2    2.79    0.24
  -8  12   2    3.11    0.58
  -7 -12   2    1.45    0.17
  -7 -12   2    1.48    0.20
  -7 -12   2    1.53    0.16
  -7 -12   2    1.24    0.19
  -7 -12   2    0.98    0.18
  -7 -12   2    1.09    0.16
  -7  12   2    1.33    0.26
   7  12  -2    1.67    0.23
  -6 -12   2   32.73    1.07
   6 -12  -2   31.09    0.99
   6 -12  -2   31.80    0.98
  -6 -12   2   31.16    1.04
  -6 -12   2   31.78    1.07
  -6 -12   2   29.79    1.05
  -6 -12   2   29.50    1.09
  -6 -12   2   30.46    1.08
  -6  12   2   31.69    0.98
   6  12  -2   30.81    1.07
   6  12  -2   29.24    1.14
  -6  12   2   32.81    1.24
   6  12  -2   32.14    1.07
  -6  12   2   32.51    1.08
   5 -12  -2    0.15    0.07
   5 -12  -2    0.26    0.11
   5 -12  -2    0.15    0.07
  -5 -12   2    0.10    0.08
  -5 -12   2    0.14    0.12
  -5 -12   2    0.20    0.10
   5 -12  -2    0.07    0.07
  -5 -12   2    0.19    0.14
  -5 -12   2    0.29    0.11
  -5 -12   2    0.24    0.11
   5 -12  -2    0.22    0.08
  -5 -12   2    0.21    0.10
  -5  12   2    0.13    0.05
   5  12  -2    0.18    0.11
   5  12  -2    0.25    0.12
  -5  12   2    0.10    0.11
   5  12  -2    0.36    0.23
   5  12  -2    0.03    0.10
   5  12  -2    0.19    0.11
  -5  12   2    0.16    0.06
  -4 -12   2    4.76    0.23
   4 -12  -2    4.32    0.25
  -4 -12   2    3.96    0.28
   4 -12  -2    4.19    0.20
   4 -12  -2    4.35    0.20
  -4 -12   2    4.53    0.26
  -4 -12   2    4.41    0.21
  -4 -12   2    4.09    0.24
  -4 -12   2    4.16    0.24
   4 -12  -2    4.26    0.20
   4 -12  -2    4.56    0.19
  -4  12   2    4.27    0.24
   4  12  -2    4.24    0.25
  -4  12   2    4.37    0.23
   4  12  -2    4.14    0.26
   4  12  -2    4.09    0.22
  -4  12   2    4.39    0.18
   4  12  -2    4.04    0.30
  -4  12   2    4.51    0.19
   4  12  -2    4.15    0.20
   4  12  -2    4.15    0.24
   4  12  -2    4.26    0.28
   4  12  -2    4.30    0.28
   3 -12  -2    2.51    0.15
   3 -12  -2    2.65    0.20
  -3 -12   2    2.48    0.23
   3 -12  -2    2.55    0.17
  -3 -12   2    2.81    0.19
  -3 -12   2    2.71    0.17
  -3 -12   2    2.53    0.16
  -3 -12   2    2.41    0.18
   3 -12  -2    2.48    0.14
  -3 -12   2    2.50    0.18
   3 -12  -2    2.69    0.15
   3  12  -2    2.47    0.22
  -3  12   2    2.72    0.14
   3  12  -2    2.54    0.20
   3  12  -2    2.71    0.20
  -3  12   2    2.42    0.21
   3  12  -2    2.44    0.17
   3  12  -2    2.60    0.22
   3  12  -2    2.65    0.16
  -3  12   2    2.46    0.15
   3  12  -2    2.69    0.15
   3  12  -2    2.69    0.20
  -3  12   2    2.58    0.19
  -3  12   2    2.46    0.13
  -2 -12   2   16.51    0.56
  -2 -12   2   15.25    0.55
   2 -12  -2   14.94    0.56
  -2 -12   2   15.53    0.56
   2 -12  -2   15.45    0.53
   2 -12  -2   15.74    0.54
  -2 -12   2   15.34    0.59
   2 -12  -2   15.60    0.51
  -2 -12   2   15.76    0.56
   2 -12  -2   15.82    0.53
  -2 -12   2   16.29    0.62
   2  12  -2   15.48    0.56
  -2  12   2   15.09    0.51
  -2  12   2   15.55    0.57
  -2  12   2   14.99    0.57
   2  12  -2   15.00    0.57
  -2  12   2   15.89    0.56
  -2  12   2   15.26    0.54
   2  12  -2   14.84    0.55
  -2  12   2   15.33    0.52
   2  12  -2   16.08    0.59
  -2  12   2   15.21    0.51
   2  12  -2   15.34    0.54
  -2  12   2   15.65    0.54
   2  12  -2   15.68    0.55
   2  12  -2   15.46    0.52
  -1 -12   2    0.30    0.09
  -1 -12   2    0.38    0.11
  -1 -12   2    0.23    0.08
   1 -12  -2    0.27    0.07
   1 -12  -2    0.25    0.06
  -1 -12   2    0.26    0.08
   1 -12  -2    0.32    0.05
  -1 -12   2    0.27    0.10
   1 -12  -2    0.16    0.06
   1 -12  -2    0.28    0.07
  -1 -12   2    0.32    0.07
   1 -12  -2    0.23    0.07
   1 -12  -2    0.26    0.10
   1  12  -2    0.37    0.09
  -1  12   2    0.30    0.08
   1  12  -2    0.36    0.07
  -1  12   2    0.28    0.08
   1  12  -2    0.28    0.07
  -1  12   2    0.30    0.08
   1  12  -2    0.29    0.06
  -1  12   2    0.27    0.06
  -1  12   2    0.20    0.04
  -1  12   2    0.32    0.12
   1  12  -2    0.22    0.10
  -1  12   2    0.31    0.08
  -1  12   2    0.32    0.06
   0 -12   2   66.87    2.08
   0 -12   2   65.74    2.05
   0 -12  -2   64.39    2.04
   0 -12  -2   66.22    2.04
   0 -12  -2   63.98    2.07
   0 -12   2   64.10    2.05
   0  12   2   67.24    2.08
   0  12   2   66.01    2.05
   0  12   2   65.50    2.03
  -1 -12  -2    7.09    0.29
  -1 -12  -2    6.65    0.29
   1 -12   2    6.71    0.29
   1 -12   2    6.14    0.28
  -1 -12  -2    6.63    0.29
  -1 -12  -2    6.85    0.26
   1 -12   2    6.70    0.27
   1 -12   2    6.54    0.31
   1 -12   2    6.31    0.29
   1 -12   2    6.93    0.32
  -1 -12  -2    6.59    0.30
  -1 -12  -2    6.62    0.31
   1 -12   2    6.42    0.31
   1 -12   2    6.67    0.23
  -1 -12  -2    6.72    0.28
  -1  12  -2    6.63    0.27
  -1  12  -2    6.46    0.26
   1  12   2    6.83    0.30
   1  12   2    6.71    0.34
  -1  12  -2    6.66    0.28
  -1  12  -2    6.85    0.33
   1  12   2    7.34    0.32
   1  12   2    6.45    0.25
   1  12   2    6.57    0.31
   1  12   2    6.94    0.30
   1  12   2    6.67    0.29
  -2 -12  -2   52.24    1.69
  -2 -12  -2   52.95    1.70
   2 -12   2   53.39    1.68
   2 -12   2   53.79    1.70
   2 -12   2   53.67    1.71
   2 -12   2   55.18    1.76
   2 -12   2   54.08    1.69
  -2 -12  -2   52.09    1.85
  -2 -12  -2   55.44    1.68
   2 -12   2   52.54    1.69
   2  12   2   55.18    1.74
  -2  12  -2   53.24    1.74
   2  12   2   52.11    1.70
  -2  12  -2   53.34    1.68
  -2  12  -2   52.88    1.66
   2  12   2   54.31    1.70
   2  12   2   53.51    1.70
   3 -12   2   45.92    1.46
   3 -12   2   46.67    1.49
  -3 -12  -2   45.96    1.49
  -3 -12  -2   48.64    1.47
  -3 -12  -2   45.72    1.47
  -3 -12  -2   47.14    1.50
  -3 -12  -2   45.72    1.50
   3 -12   2   43.48    1.47
   3 -12   2   44.77    1.48
  -3 -12  -2   46.13    1.49
   3 -12   2   46.14    1.47
   3 -12   2   46.80    1.47
  -3 -12  -2   46.79    1.49
   3  12   2   46.00    1.55
   3  12   2   47.23    1.49
  -3  12  -2   46.31    1.46
  -3  12  -2   52.08    1.63
   3  12   2   46.69    1.50
   3  12   2   44.28    1.49
   3  12   2   46.02    1.52
  -3  12  -2   44.58    1.41
  -3  12  -2   46.29    1.45
  -3  12  -2   45.58    1.48
   3  12   2   45.69    1.53
   4 -12   2    2.43    0.18
  -4 -12  -2    2.33    0.18
   4 -12   2    2.47    0.20
   4 -12   2    2.36    0.17
  -4 -12  -2    2.48    0.23
   4 -12   2    2.31    0.20
  -4 -12  -2    2.23    0.24
  -4 -12  -2    2.42    0.20
  -4 -12  -2    2.43    0.21
  -4 -12  -2    2.17    0.22
  -4 -12  -2    1.99    0.23
   4  12   2    1.96    0.25
  -4  12  -2    2.59    0.31
  -4  12  -2    2.57    0.18
   4  12   2    2.30    0.27
   4  12   2    2.31    0.23
   4  12   2    2.24    0.23
   4  12   2    2.37    0.23
  -4  12  -2    2.42    0.25
  -4  12  -2    2.41    0.10
  -4  12  -2    2.24    0.21
   4  12   2    2.21    0.26
  -4  12  -2    2.56    0.16
   4  12   2    1.76    0.26
   5 -12   2    0.28    0.08
  -5 -12  -2    0.37    0.14
  -5 -12  -2    0.28    0.11
   5 -12   2    0.41    0.10
  -5 -12  -2    0.35    0.13
  -5 -12  -2    0.35    0.13
  -5 -12  -2    0.25    0.12
  -5 -12  -2    0.30    0.13
  -5 -12  -2    0.14    0.15
   5 -12   2    0.33    0.12
  -5 -12  -2    0.17    0.10
   5  12   2    0.19    0.12
  -5  12  -2    0.34    0.10
   5  12   2    0.08    0.13
   5  12   2    0.35    0.16
  -5  12  -2    0.28    0.05
  -5  12  -2    0.28    0.17
   5  12   2    0.47    0.15
  -5  12  -2    0.38    0.17
  -5  12  -2    0.20    0.08
  -6 -12  -2    6.83    0.40
  -6 -12  -2    6.53    0.36
  -6 -12  -2    6.66    0.35
  -6 -12  -2    7.37    0.40
  -6 -12  -2    7.05    0.32
  -6 -12  -2    6.57    0.34
  -6 -12  -2    7.15    0.43
   6  12   2    6.86    0.39
  -6  12  -2    7.26    0.41
   6  12   2    6.47    0.35
   6  12   2    7.12    0.37
   6  12   2    6.48    0.47
  -6  12  -2    7.36    0.54
  -7 -12  -2   -0.14    0.13
  -7 -12  -2    0.17    0.12
  -7 -12  -2    0.15    0.19
  -7 -12  -2   -0.09    0.13
  -7 -12  -2    0.03    0.16
  -7  12  -2    0.21    0.17
  -7  12  -2    0.01    0.18
   7  12   2    0.04    0.14
   7  12   2    0.14    0.15
  -8 -12  -2   -0.12    0.15
  -8 -12  -2   -0.17    0.18
  -8 -12  -2    0.00    0.12
  -8 -12  -2   -0.20    0.14
  -8  12  -2   -0.11    0.22
  -8 -13   2    0.59    0.16
  -8 -13   2    1.04    0.23
  -8 -13   2    0.65    0.19
  -8 -13   2    0.85    0.14
  -8  13   2    1.21    0.30
  -7 -13   2    3.95    0.30
  -7 -13   2    3.60    0.32
  -7 -13   2    4.12    0.42
  -7 -13   2    4.13    0.35
  -7 -13   2    4.09    0.27
  -7 -13   2    3.91    0.24
  -7  13   2    4.66    0.45
  -6 -13   2   -0.02    0.10
  -6 -13   2    0.18    0.14
  -6 -13   2    0.05    0.09
  -6 -13   2    0.02    0.16
  -6 -13   2    0.15    0.12
   6 -13  -2    0.15    0.07
   6 -13  -2    0.06    0.07
  -6 -13   2   -0.02    0.13
   6  13  -2    0.03    0.17
  -6  13   2    0.05    0.06
   6  13  -2    0.05    0.09
   6  13  -2    0.19    0.12
   6  13  -2   -0.21    0.11
  -6  13   2   -0.06    0.11
  -6  13   2   -0.12    0.12
  -5 -13   2    1.87    0.21
  -5 -13   2    1.35    0.19
  -5 -13   2    1.41    0.18
  -5 -13   2    1.62    0.23
  -5 -13   2    1.42    0.16
   5 -13  -2    1.32    0.13
  -5 -13   2    1.46    0.18
   5 -13  -2    1.46    0.14
   5 -13  -2    1.52    0.14
   5 -13  -2    1.28    0.18
   5 -13  -2    1.34    0.12
  -5 -13   2    1.66    0.18
  -5 -13   2    1.36    0.15
   5  13  -2    1.15    0.16
  -5  13   2    1.44    0.18
   5  13  -2    1.36    0.19
  -5  13   2    1.46    0.11
   5  13  -2    1.56    0.22
   5  13  -2    1.09    0.17
  -5  13   2    1.39    0.12
  -5  13   2    1.64    0.18
   5  13  -2    1.73    0.27
  -4 -13   2    3.52    0.20
  -4 -13   2    3.56    0.23
  -4 -13   2    3.60    0.23
   4 -13  -2    3.58    0.20
  -4 -13   2    3.42    0.22
   4 -13  -2    3.74    0.19
  -4 -13   2    3.70    0.25
  -4 -13   2    3.51    0.28
   4 -13  -2    3.72    0.29
   4 -13  -2    3.72    0.19
   4 -13  -2    3.75    0.18
   4  13  -2    3.64    0.30
  -4  13   2    3.66    0.28
   4  13  -2    3.76    0.26
   4  13  -2    3.50    0.19
   4  13  -2    3.43    0.23
  -4  13   2    3.65    0.16
   4  13  -2    3.67    0.26
  -4  13   2    3.90    0.21
   4  13  -2    3.86    0.21
  -4  13   2    3.68    0.26
  -4  13   2    3.90    0.17
   4  13  -2    3.61    0.28
   3 -13  -2    0.76    0.09
  -3 -13   2    0.85    0.13
   3 -13  -2    1.14    0.17
  -3 -13   2    0.64    0.09
  -3 -13   2    0.69    0.11
   3 -13  -2    0.71    0.09
  -3 -13   2    0.53    0.13
  -3 -13   2    0.86    0.16
   3 -13  -2    0.88    0.11
   3 -13  -2    0.80    0.10
  -3 -13   2    0.90    0.13
   3  13  -2    0.70    0.10
   3  13  -2    0.68    0.12
   3  13  -2    0.63    0.14
  -3  13   2    1.02    0.15
   3  13  -2    0.76    0.09
  -3  13   2    0.94    0.15
  -3  13   2    0.67    0.11
  -3  13   2    0.82    0.09
   3  13  -2    0.71    0.11
   3  13  -2    0.79    0.13
  -3  13   2    0.85    0.18
  -3  13   2    0.67    0.09
  -2 -13   2   24.67    0.82
   2 -13  -2   25.54    0.83
   2 -13  -2   25.02    0.83
   2 -13  -2   24.74    0.81
  -2 -13   2   24.89    0.89
  -2 -13   2   24.19    0.88
   2 -13  -2   26.30    0.83
  -2 -13   2   24.83    0.85
  -2 -13   2   25.34    0.85
  -2 -13   2   25.57    0.83
  -2 -13   2   26.38    0.84
   2  13  -2   25.39    0.83
   2  13  -2   24.97    0.86
  -2  13   2   25.33    0.81
  -2  13   2   24.86    0.81
   2  13  -2   25.87    0.97
   2  13  -2   25.84    0.82
  -2  13   2   25.50    0.84
   2  13  -2   25.46    0.85
  -2  13   2   24.50    0.80
  -2  13   2   25.25    0.88
  -2  13   2   24.39    0.83
  -2  13   2   24.45    0.86
   2  13  -2   24.68    0.84
  -1 -13   2    2.53    0.18
   1 -13  -2    2.78    0.20
   1 -13  -2    2.37    0.16
   1 -13  -2    2.49    0.17
  -1 -13   2    2.52    0.20
  -1 -13   2    2.57    0.17
  -1 -13   2    2.50    0.15
  -1 -13   2    2.59    0.17
   1 -13  -2    2.59    0.14
  -1 -13   2    2.38    0.15
  -1 -13   2    2.40    0.21
   1 -13  -2    2.37    0.16
  -1 -13   2    2.23    0.18
   1 -13  -2    2.53    0.11
   1  13  -2    2.42    0.24
  -1  13   2    2.25    0.23
   1  13  -2    2.55    0.15
  -1  13   2    2.45    0.15
  -1  13   2    2.42    0.13
  -1  13   2    2.62    0.21
  -1  13   2    2.53    0.17
  -1  13   2    2.56    0.18
  -1  13   2    2.26    0.17
   1  13  -2    2.48    0.17
   1  13  -2    2.44    0.16
  -1  13   2    2.18    0.25
  -1  13   2    2.42    0.13
   0 -13  -2   24.79    0.78
   0 -13  -2   24.66    0.78
   0 -13   2   24.30    0.84
   0 -13   2   24.77    0.80
   0 -13  -2   24.12    0.80
   0 -13   2   24.37    0.77
   0 -13   2   24.42    0.83
   0 -13   2   24.62    0.81
   0 -13  -2   23.45    0.83
   0 -13  -2   23.82    0.81
   0 -13   2   23.84    0.82
   0 -13  -2   23.58    0.81
   0 -13   2   21.41    0.86
   0  13  -2   24.78    0.89
   0  13   2   23.50    0.79
   0  13   2   26.39    0.87
   0  13   2   23.31    0.78
   0  13   2   23.89    0.79
   0  13  -2   24.10    0.80
   0  13   2   25.20    0.82
   0  13   2   22.53    0.82
   0  13   2   24.70    0.86
   0  13  -2   24.25    0.79
   1 -13   2    3.72    0.24
  -1 -13  -2    4.08    0.21
  -1 -13  -2    4.16    0.19
   1 -13   2    4.10    0.22
  -1 -13  -2    3.84    0.19
  -1 -13  -2    3.89    0.22
  -1 -13  -2    3.59    0.21
  -1 -13  -2    3.74    0.24
   1 -13   2    3.89    0.16
   1 -13   2    3.94    0.20
   1 -13   2    3.86    0.21
   1 -13   2    3.95    0.25
   1 -13   2    3.82    0.21
   1 -13   2    3.99    0.24
  -1  13  -2    3.89    0.18
   1  13   2    3.72    0.23
   1  13   2    3.77    0.22
   1  13   2    3.70    0.17
  -1  13  -2    3.67    0.20
   1  13   2    4.04    0.24
   1  13   2    3.78    0.23
   1  13   2    3.66    0.22
  -1  13  -2    4.49    0.27
  -2 -13  -2   16.94    0.61
  -2 -13  -2   16.93    0.61
  -2 -13  -2   16.67    0.61
  -2 -13  -2   17.57    0.63
   2 -13   2   16.79    0.59
   2 -13   2   17.30    0.54
   2 -13   2   17.23    0.60
   2 -13   2   17.16    0.62
   2 -13   2   16.70    0.60
   2 -13   2   17.10    0.63
   2 -13   2   16.67    0.60
  -2 -13  -2   17.93    0.60
  -2 -13  -2   16.95    0.58
  -2 -13  -2   17.11    0.59
   2  13   2   17.48    0.65
   2  13   2   16.63    0.65
   2  13   2   17.27    0.65
  -2  13  -2   17.01    0.59
   2  13   2   15.85    0.65
  -2  13  -2   17.35    0.57
   2  13   2   17.04    0.63
  -2  13  -2   16.19    0.59
   2  13   2   18.25    0.75
  -2  13  -2   16.79    0.74
   2  13   2   16.15    0.62
   3 -13   2    0.48    0.10
  -3 -13  -2    0.51    0.11
  -3 -13  -2    0.44    0.13
  -3 -13  -2    0.60    0.10
   3 -13   2    0.73    0.14
   3 -13   2    0.65    0.10
   3 -13   2    0.75    0.14
  -3 -13  -2    0.46    0.11
   3 -13   2    0.52    0.11
  -3 -13  -2    0.67    0.13
   3 -13   2    0.41    0.10
  -3 -13  -2    0.60    0.14
   3  13   2    0.60    0.16
  -3  13  -2    0.52    0.10
   3  13   2    0.35    0.12
  -3  13  -2    0.77    0.16
   3  13   2    0.34    0.11
   3  13   2    0.57    0.16
   3  13   2    0.46    0.13
  -3  13  -2    0.55    0.08
  -3  13  -2    0.41    0.08
   3  13   2    0.54    0.13
  -4 -13  -2    8.86    0.37
  -4 -13  -2    8.08    0.39
  -4 -13  -2    8.99    0.35
   4 -13   2    8.30    0.36
   4 -13   2    8.05    0.35
   4 -13   2    8.18    0.36
  -4 -13  -2    8.60    0.40
  -4 -13  -2    8.53    0.40
  -4 -13  -2    8.26    0.38
  -4 -13  -2    9.26    0.42
   4 -13   2    8.32    0.35
   4 -13   2    8.80    0.37
  -4 -13  -2    8.95    0.40
   4  13   2    8.35    0.45
   4  13   2    9.02    0.45
   4  13   2    8.60    0.40
   4  13   2    8.74    0.47
  -4  13  -2    8.39    0.39
   4  13   2    8.97    0.44
  -4  13  -2    8.63    0.37
   4  13   2    8.71    0.40
  -4  13  -2    9.03    0.43
   4  13   2    8.09    0.40
  -4  13  -2    9.17    0.52
  -4  13  -2    8.56    0.35
   5 -13   2    4.93    0.27
  -5 -13  -2    4.56    0.25
  -5 -13  -2    4.87    0.28
   5 -13   2    4.29    0.25
  -5 -13  -2    4.83    0.32
   5 -13   2    4.39    0.25
  -5 -13  -2    4.03    0.29
  -5 -13  -2    5.00    0.34
   5 -13   2    4.68    0.22
  -5 -13  -2    4.34    0.28
  -5 -13  -2    4.90    0.31
  -5 -13  -2    4.51    0.30
  -5  13  -2    4.67    0.23
   5  13   2    4.65    0.38
  -5  13  -2    4.30    0.29
   5  13   2    4.12    0.31
  -5  13  -2    4.29    0.23
  -5  13  -2    4.53    0.43
   5  13   2    4.49    0.30
  -5  13  -2    5.09    0.34
   5  13   2    4.92    0.34
   5  13   2    4.57    0.30
  -6 -13  -2   11.09    0.44
   6 -13   2    9.77    0.43
  -6 -13  -2   11.52    0.54
  -6 -13  -2   11.63    0.47
   6 -13   2   10.24    0.44
  -6 -13  -2   11.75    0.56
  -6 -13  -2   10.63    0.48
   6  13   2   10.28    0.47
  -6  13  -2   11.59    0.67
   6  13   2    9.84    0.64
  -6  13  -2   11.00    0.53
   6  13   2   10.98    0.51
   6  13   2   11.49    0.49
  -7 -13  -2    0.08    0.15
  -7 -13  -2    0.25    0.20
   7 -13   2   -0.01    0.10
  -7 -13  -2    0.04    0.14
  -7 -13  -2   -0.02    0.19
  -7 -13  -2   -0.09    0.21
  -7  13  -2    0.08    0.17
  -8 -13  -2    1.09    0.24
  -8 -13  -2    0.83    0.16
  -8 -13  -2    0.48    0.17
  -8  13  -2    0.88    0.30
  -8 -14   2    5.64    0.33
  -8 -14   2    5.41    0.30
  -8 -14   2    4.98    0.43
  -8 -14   2    5.31    0.39
  -8  14   2    6.36    0.60
  -7 -14   2    1.71    0.25
  -7 -14   2    1.57    0.18
  -7 -14   2    1.24    0.17
  -7  14   2    1.33    0.27
  -6 -14   2    3.03    0.29
  -6 -14   2    3.20    0.21
  -6 -14   2    3.17    0.23
  -6 -14   2    3.22    0.30
   6 -14  -2    3.30    0.18
  -6 -14   2    2.85    0.30
  -6 -14   2    3.00    0.25
   6  14  -2    2.81    0.28
   6  14  -2    2.92    0.25
  -6  14   2    3.19    0.25
  -6  14   2    3.11    0.41
   6  14  -2    3.13    0.34
   5 -14  -2   -0.03    0.07
  -5 -14   2   -0.14    0.10
   5 -14  -2   -0.12    0.08
  -5 -14   2   -0.01    0.10
  -5 -14   2   -0.03    0.10
   5 -14  -2   -0.04    0.07
   5 -14  -2   -0.01    0.07
   5 -14  -2    0.06    0.10
  -5 -14   2    0.02    0.09
  -5 -14   2    0.01    0.10
  -5 -14   2    0.05    0.13
  -5  14   2   -0.08    0.07
   5  14  -2   -0.06    0.12
  -5  14   2    0.04    0.06
  -5  14   2   -0.08    0.12
   5  14  -2    0.09    0.14
   5  14  -2    0.10    0.11
   5  14  -2   -0.10    0.11
  -5  14   2   -0.03    0.05
   5  14  -2   -0.05    0.09
   5  14  -2   -0.11    0.12
   4 -14  -2    0.45    0.10
   4 -14  -2    0.45    0.09
  -4 -14   2    0.41    0.10
  -4 -14   2    0.47    0.11
  -4 -14   2    0.37    0.11
   4 -14  -2    0.45    0.09
   4 -14  -2    0.26    0.12
  -4 -14   2    0.31    0.14
  -4 -14   2    0.27    0.11
  -4 -14   2    0.40    0.11
   4 -14  -2    0.46    0.08
   4  14  -2    0.36    0.09
   4  14  -2    0.30    0.11
   4  14  -2    0.35    0.12
  -4  14   2    0.44    0.08
   4  14  -2    0.28    0.11
   4  14  -2    0.58    0.14
   4  14  -2    0.50    0.09
  -4  14   2    0.46    0.13
   4  14  -2    0.44    0.16
  -4  14   2    0.25    0.08
   4  14  -2    0.46    0.12
  -4  14   2    0.42    0.07
   3 -14  -2    1.80    0.15
   3 -14  -2    1.85    0.15
   3 -14  -2    1.88    0.20
  -3 -14   2    1.90    0.19
  -3 -14   2    1.73    0.17
  -3 -14   2    1.75    0.15
  -3 -14   2    1.73    0.18
   3 -14  -2    1.51    0.12
   3 -14  -2    1.85    0.15
  -3 -14   2    1.88    0.19
  -3 -14   2    1.76    0.22
  -3  14   2    1.79    0.28
   3  14  -2    1.98    0.20
   3  14  -2    1.67    0.22
   3  14  -2    2.02    0.19
   3  14  -2    1.90    0.18
  -3  14   2    1.79    0.19
   3  14  -2    1.60    0.22
  -3  14   2    1.84    0.12
  -3  14   2    1.63    0.13
   3  14  -2    1.67    0.14
   3  14  -2    1.90    0.16
   3  14  -2    1.95    0.22
  -3  14   2    1.89    0.13
  -2 -14   2   32.94    1.10
  -2 -14   2   31.80    1.10
   2 -14  -2   33.42    1.08
  -2 -14   2   35.14    1.13
   2 -14  -2   33.13    1.11
   2 -14  -2   34.75    1.06
  -2 -14   2   32.91    1.09
   2 -14  -2   34.62    1.07
  -2 -14   2   32.88    1.13
   2 -14  -2   33.28    1.08
  -2 -14   2   31.02    1.13
  -2  14   2   31.57    1.10
  -2  14   2   32.89    1.05
  -2  14   2   33.54    1.09
  -2  14   2   32.04    1.16
   2  14  -2   32.15    1.09
  -2  14   2   33.44    1.05
  -2  14   2   34.48    1.12
   2  14  -2   32.77    1.14
  -2  14   2   33.47    1.08
   2  14  -2   33.08    1.06
   2  14  -2   35.08    1.11
   2  14  -2   33.84    1.08
   2  14  -2   32.78    1.09
  -2  14   2   32.88    1.06
  -2  14   2   32.08    1.18
   2  14  -2   33.16    1.11
   1 -14  -2   23.36    0.83
  -1 -14   2   23.64    0.79
  -1 -14   2   23.58    0.85
   1 -14  -2   23.88    0.79
  -1 -14   2   23.17    0.84
   1 -14  -2   24.23    0.77
  -1 -14   2   24.47    0.79
   1 -14  -2   23.50    0.74
  -1 -14   2   23.82    0.81
   1 -14  -2   23.72    0.80
  -1 -14   2   23.48    0.84
  -1 -14   2   25.48    0.82
   1 -14  -2   23.58    0.80
  -1 -14   2   23.80    0.78
  -1  14   2   23.78    0.77
  -1  14   2   23.61    0.78
   1  14  -2   24.58    0.80
  -1  14   2   23.19    0.80
  -1  14   2   24.25    0.81
  -1  14   2   23.32    0.86
   1  14  -2   23.62    0.81
  -1  14   2   23.74    0.85
  -1  14   2   23.19    0.80
   1  14  -2   23.25    0.79
  -1  14   2   23.46    0.77
   1  14  -2   24.38    0.78
  -1  14   2   22.40    0.80
   1  14  -2   24.12    0.86
   1  14  -2   23.78    0.80
   0 -14  -2    0.15    0.08
   0 -14   2   -0.03    0.08
   0 -14  -2    0.04    0.09
   0 -14   2    0.07    0.07
   0 -14  -2    0.18    0.08
   0 -14   2    0.03    0.08
   0 -14  -2    0.15    0.06
   0 -14   2    0.03    0.08
   0 -14   2    0.07    0.10
   0 -14   2    0.13    0.05
   0 -14   2    0.21    0.11
   0 -14   2    0.17    0.08
   0 -14  -2    0.10    0.06
   0  14   2    0.16    0.08
   0  14  -2    0.12    0.08
   0  14  -2    0.19    0.11
   0  14   2    0.13    0.06
   0  14  -2    0.12    0.05
   0  14   2    0.25    0.13
   0  14   2    0.21    0.12
   0  14   2    0.03    0.08
   0  14   2    0.14    0.06
   0  14  -2    0.10    0.06
   0  14   2    0.22    0.09
   0  14   2    0.06    0.08
   0  14   2    0.06    0.08
   1 -14   2    7.82    0.28
  -1 -14  -2    8.26    0.33
  -1 -14  -2    8.30    0.32
   1 -14   2    8.62    0.39
   1 -14   2    8.89    0.46
   1 -14   2    8.01    0.37
  -1 -14  -2    7.92    0.34
   1 -14   2    8.32    0.34
   1 -14   2    7.75    0.37
  -1 -14  -2    8.50    0.32
  -1 -14  -2    7.71    0.37
  -1 -14  -2    8.84    0.35
   1 -14   2    8.73    0.33
  -1  14  -2    8.33    0.31
   1  14   2    7.88    0.35
   1  14   2    8.15    0.39
  -1  14  -2    8.13    0.39
   1  14   2    8.33    0.37
   1  14   2    7.50    0.34
  -1  14  -2    7.83    0.33
   1  14   2    7.90    0.40
   1  14   2    7.75    0.34
   1  14   2    7.79    0.30
   1  14   2    8.83    0.48
  -1  14  -2    8.00    0.32
   2 -14   2    1.59    0.19
   2 -14   2    1.72    0.09
   2 -14   2    1.44    0.16
   2 -14   2    1.81    0.25
  -2 -14  -2    1.47    0.16
  -2 -14  -2    1.72    0.17
   2 -14   2    1.57    0.17
  -2 -14  -2    1.87    0.22
   2 -14   2    1.51    0.19
  -2 -14  -2    1.66    0.19
   2 -14   2    1.53    0.15
  -2 -14  -2    1.52    0.17
  -2 -14  -2    1.78    0.20
  -2 -14  -2    1.49    0.17
   2  14   2    1.44    0.16
  -2  14  -2    1.38    0.21
  -2  14  -2    1.78    0.15
   2  14   2    1.45    0.19
  -2  14  -2    1.74    0.13
   2  14   2    1.61    0.20
   2  14   2    1.61    0.18
   2  14   2    1.62    0.22
   2  14   2    1.44    0.24
   2  14   2    1.72    0.23
  -2  14  -2    1.38    0.14
[truncated: 1,347,926 more chars]
