# Supplementary material for: Tris(4-chloro­phen­yl) phosphate
Source: IUCrdata. 2024 Nov 8;9(Pt 11):x241061. doi: 10.1107/S2414314624010617 (PMC11618868; doi:10.1107/S2414314624010617)
Supplement: Supplementary file 2 [file x-09-x241061-Isup2.hkl]

data_I                                                                          
_shelx_title ' bq071_s_a.res in P2(1)/n'                                        
_shelx_refln_list_code          4                                               
_shelx_F_calc_maximum      231.58                                               
_exptl_crystal_F_000       872.00                                               
_reflns_d_resolution_high  0.7497                                               
                                                                                
loop_                                                                           
 _space_group_symop_operation_xyz                                               
 'x, y, z'                                                                      
 '-x+1/2, y+1/2, -z+1/2'                                                        
 '-x, -y, -z'                                                                   
 'x-1/2, -y-1/2, z-1/2'                                                         
                                                                                
_cell_length_a     7.5771                                                       
_cell_length_b    21.1280                                                       
_cell_length_c    11.2665                                                       
_cell_angle_alpha  90.000                                                       
_cell_angle_beta   95.835                                                       
_cell_angle_gamma  90.000                                                       
                                                                                
_shelx_F_squared_multiplier     1.000                                           
                                                                                
loop_                                                                           
 _refln_index_h                                                                 
 _refln_index_k                                                                 
 _refln_index_l                                                                 
 _refln_F_squared_calc                                                          
 _refln_F_squared_meas                                                          
 _refln_F_squared_sigma                                                         
 _refln_observed_status                                                         
   2   0   0      53630.71      51834.29      2533.72 o                         
   4   0   0        941.49       1130.75        15.03 o                         
   6   0   0       1871.15       1989.84        21.32 o                         
   8   0   0        540.43        503.87        18.26 o                         
  10   0   0        168.46        176.27         8.87 o                         
   1   1   0        320.22        308.98         2.45 o                         
   2   1   0         15.89         16.25         1.15 o                         
   3   1   0       4716.63       4980.95       155.23 o                         
   4   1   0        117.01        158.17         2.00 o                         
   5   1   0        485.99        403.59         3.70 o                         
   6   1   0         12.11         16.04         1.29 o                         
   7   1   0        334.87        304.13         3.90 o                         
   8   1   0         11.01          7.85         2.09 o                         
   9   1   0         21.80         20.14         3.43 o                         
  10   1   0         25.61         18.46         3.17 o                         
   1   2   0       7183.95       6292.50       211.83 o                         
   2   2   0      14710.06      15021.41       443.02 o                         
   3   2   0        574.35        520.96         4.66 o                         
   4   2   0         80.73         64.43         1.44 o                         
   5   2   0        425.20        418.01         5.08 o                         
   6   2   0          0.65          2.40         1.22 o                         
   7   2   0        457.14        423.70         4.86 o                         
   8   2   0         20.32         13.25         2.77 o                         
   9   2   0          2.67          1.30         2.94 o                         
  10   2   0        109.06         80.25         4.50 o                         
   1   3   0         46.66         47.85         0.86 o                         
   2   3   0      11253.49      11693.70       311.41 o                         
   3   3   0       3888.86       3702.70       169.34 o                         
   4   3   0       4270.56       4434.19       168.40 o                         
   5   3   0         14.77         11.76         1.05 o                         
   6   3   0       1199.09       1118.97         9.69 o                         
   7   3   0          2.32          4.24         1.21 o                         
   8   3   0        192.45        192.96         5.92 o                         
   9   3   0         21.39         28.66         4.05 o                         
   1   4   0      30387.66      30069.00       651.25 o                         
   2   4   0      17231.38      17235.17       534.49 o                         
   3   4   0       1317.17       1405.18        10.22 o                         
   4   4   0       1078.61       1155.33         8.17 o                         
   5   4   0          5.47          1.89         0.86 o                         
   6   4   0        151.26        149.17         2.57 o                         
   7   4   0         14.34         10.99         1.29 o                         
   8   4   0         17.30         17.80         2.43 o                         
   9   4   0        175.67        176.60         6.79 o                         
   1   5   0       7242.34       7939.78       298.25 o                         
   2   5   0       1023.65       1031.12         7.27 o                         
   3   5   0       1326.64       1460.48        10.22 o                         
   4   5   0         41.88         54.64         1.43 o                         
   5   5   0       1741.08       1743.97        12.27 o                         
   6   5   0        724.21        697.01         6.59 o                         
   7   5   0        687.58        678.84         6.63 o                         
   8   5   0          3.11          3.07         2.49 o                         
   9   5   0          0.17         -3.51         3.51 o                         
   0   6   0      22098.17      21389.39      1026.40 o                         
   1   6   0       3331.06       3663.34       157.00 o                         
   2   6   0       1203.79       1183.26         8.52 o                         
   3   6   0        146.05        227.08         2.28 o                         
   4   6   0       2846.05       2697.83        19.90 o                         
   5   6   0        171.33        179.50         2.49 o                         
   6   6   0        108.72        137.99         2.31 o                         
   7   6   0        194.39        206.50         3.38 o                         
   8   6   0          0.26          0.24         2.56 o                         
   9   6   0          3.28         -1.50         3.64 o                         
   1   7   0       1421.90       1464.03        11.67 o                         
   2   7   0       5264.72       5140.87       310.25 o                         
   3   7   0       1738.69       1828.28        13.67 o                         
   4   7   0       1112.49        967.37         6.71 o                         
   5   7   0          0.61          2.00         0.89 o                         
   6   7   0         67.55         62.84         1.77 o                         
   7   7   0         86.37        105.19         2.89 o                         
   8   7   0          5.24          2.37         2.84 o                         
   9   7   0        245.82        257.72         9.37 o                         
   0   8   0         18.22         23.46         0.96 o                         
   1   8   0        159.59        155.11         1.41 o                         
   2   8   0       1359.24       1287.05         8.72 o                         
   3   8   0       3871.30       3812.11       120.43 o                         
   4   8   0        198.13        210.20         2.24 o                         
   5   8   0        735.49        731.23         5.98 o                         
   6   8   0         86.98         88.97         2.01 o                         
   7   8   0        175.92        195.28         3.66 o                         
   8   8   0         18.35         19.86         3.07 o                         
   9   8   0         90.95         83.98         6.99 o                         
   1   9   0          3.83         10.34         0.55 o                         
   2   9   0          0.90          0.04         0.60 o                         
   3   9   0       2386.94       2313.82        16.86 o                         
   4   9   0          2.64          3.65         0.78 o                         
   5   9   0        456.05        445.85         3.99 o                         
   6   9   0       1408.46       1385.42        10.51 o                         
   7   9   0        254.51        254.93         4.80 o                         
   8   9   0         12.10          0.97         3.91 o                         
   9   9   0        242.17        260.65        10.67 o                         
   0  10   0         13.44         19.18         1.03 o                         
   1  10   0       4820.46       4456.81       270.85 o                         
   2  10   0       2523.99       2444.07        17.72 o                         
   3  10   0        159.59        201.56         2.23 o                         
   4  10   0        158.04        161.75         2.20 o                         
   5  10   0        217.87        228.96         2.65 o                         
   6  10   0         72.17         80.41         2.00 o                         
   7  10   0          6.28         10.54         2.24 o                         
   8  10   0        195.90        195.86         7.48 o                         
   9  10   0        253.74        249.43        16.08 o                         
   1  11   0       9407.81       9643.42       349.29 o                         
   2  11   0         23.23         18.36         0.90 o                         
   3  11   0       3053.45       3163.35        23.46 o                         
   4  11   0         68.38         67.66         1.79 o                         
   5  11   0       1367.52       1374.70         9.80 o                         
   6  11   0       1292.63       1270.14         9.98 o                         
   7  11   0         18.33         16.59         2.01 o                         
   8  11   0          4.10          1.21         2.55 o                         
   9  11   0         34.84         24.04         4.26 o                         
   0  12   0         69.07         44.57         1.60 o                         
   1  12   0        294.12        357.30         2.75 o                         
   2  12   0        124.43        155.96         1.89 o                         
   3  12   0        162.33        208.83         2.48 o                         
   4  12   0       2155.61       2152.42        15.24 o                         
   5  12   0         51.57         59.49         1.92 o                         
   6  12   0        539.80        581.86         7.14 o                         
   7  12   0         46.88         44.57         2.51 o                         
   8  12   0          9.45          6.18         3.04 o                         
   9  12   0          1.07         -4.28         4.28 o                         
   1  13   0       1686.86       1713.78        11.66 o                         
   2  13   0       4561.07       4542.56        47.37 o                         
   3  13   0        408.75        399.07         3.62 o                         
   4  13   0       5742.27       5716.58        45.62 o                         
   5  13   0        122.27        130.49         2.35 o                         
   6  13   0       1233.53       1194.36        12.23 o                         
   7  13   0         17.44         18.06         2.36 o                         
   8  13   0        242.26        245.08         9.92 o                         
   0  14   0       3795.27       3818.82        84.77 o                         
   1  14   0        207.76        229.95         2.45 o                         
   2  14   0       1126.41       1113.72         7.46 o                         
   3  14   0        208.44        212.98         2.74 o                         
   4  14   0         91.87        118.10         2.31 o                         
   5  14   0        441.76        444.10         4.20 o                         
   6  14   0         37.73         47.42         2.26 o                         
   7  14   0        241.51        254.18         8.49 o                         
   8  14   0        104.50         78.83         8.22 o                         
   1  15   0         73.89         71.87         1.46 o                         
   2  15   0       1529.83       1599.56        10.95 o                         
   3  15   0        686.83        729.61         6.02 o                         
   4  15   0        552.77        569.08         5.39 o                         
   5  15   0        635.17        615.55         5.63 o                         
   6  15   0        521.90        534.19         7.20 o                         
   7  15   0        455.76        450.13         9.64 o                         
   8  15   0         30.61         35.99         5.35 o                         
   0  16   0        521.64        595.59         6.60 o                         
   1  16   0        157.00        144.95         1.96 o                         
   2  16   0       2135.98       2126.46        13.48 o                         
   3  16   0        173.42        191.54         2.82 o                         
   4  16   0         92.58        100.20         2.35 o                         
   5  16   0        645.03        634.44         7.83 o                         
   6  16   0         97.76        103.38         5.13 o                         
   7  16   0         24.82         15.70         3.29 o                         
   8  16   0          0.02         -3.74         3.74 o                         
   1  17   0        443.56        434.13         3.68 o                         
   2  17   0       1921.72       1944.63        12.99 o                         
   3  17   0        146.17        157.80         2.64 o                         
   4  17   0       1447.28       1443.36        12.94 o                         
   5  17   0        110.46        116.50         3.84 o                         
   6  17   0        233.16        219.81         5.08 o                         
   7  17   0         19.26         -1.92         4.09 o                         
   8  17   0        105.19         71.48         6.08 o                         
   0  18   0       2112.61       2195.64        19.35 o                         
   1  18   0       2731.53       2677.05        16.13 o                         
   2  18   0        199.19        197.61         2.79 o                         
   3  18   0        786.57        786.90         6.96 o                         
   4  18   0        740.02        754.77         7.55 o                         
   5  18   0         38.26         45.11         2.59 o                         
   6  18   0         23.71         20.00         2.51 o                         
   7  18   0          2.33         -4.58         4.58 o                         
   1  19   0        168.82        165.37         2.32 o                         
   2  19   0          9.69          6.01         1.15 o                         
   3  19   0        932.76        936.58        10.04 o                         
   4  19   0        723.96        732.85         8.73 o                         
   5  19   0         17.92         10.80         2.44 o                         
   6  19   0         97.80         70.86         4.97 o                         
   7  19   0          1.05          0.21        11.12 o                         
   0  20   0          2.66         14.48         1.62 o                         
   1  20   0          7.72          2.28         1.02 o                         
   2  20   0         19.72         16.95         1.31 o                         
   3  20   0         20.84         26.17         1.85 o                         
   4  20   0          3.96          9.32         1.97 o                         
   5  20   0         99.18         98.54         5.03 o                         
   6  20   0         92.00         64.00         6.29 o                         
   7  20   0        114.47         83.48        11.01 o                         
   1  21   0         17.52         13.21         1.25 o                         
   2  21   0        615.67        601.66         6.03 o                         
   3  21   0        559.91        562.54         7.35 o                         
   4  21   0        156.38        155.80         5.05 o                         
   5  21   0        225.68        215.81         7.55 o                         
   6  21   0        115.26         74.29         8.16 o                         
   0  22   0         67.06         66.16         2.64 o                         
   1  22   0         16.28         15.13         1.61 o                         
   2  22   0          0.07         -0.45         1.28 o                         
   3  22   0        528.32        533.02         7.05 o                         
   4  22   0         26.94         28.57         3.67 o                         
   5  22   0        708.14        719.57        14.46 o                         
   6  22   0         10.29         -1.94         5.08 o                         
   1  23   0        137.24        145.33         3.26 o                         
   2  23   0        310.86        313.95         5.20 o                         
   3  23   0          0.34          1.13         2.84 o                         
   4  23   0          5.80         -3.83         3.83 o                         
   5  23   0        115.95         97.69         6.98 o                         
   0  24   0        453.64        499.68        12.21 o                         
   1  24   0        420.07        414.54         7.49 o                         
   2  24   0        486.85        502.38         8.98 o                         
   3  24   0        140.40        143.60         6.84 o                         
   4  24   0          0.10         -4.43         4.43 o                         
   5  24   0          0.93         -2.76         4.54 o                         
   1  25   0         52.30         46.54         5.46 o                         
   2  25   0         96.41        103.68         8.99 o                         
   3  25   0        247.18        231.56         8.03 o                         
   4  25   0          3.01         -3.90         3.90 o                         
   0  26   0        384.10        397.95        13.79 o                         
   1  26   0          4.75          5.57         4.29 o                         
   2  26   0        252.65        271.63        10.96 o                         
   3  26   0         32.79         30.20         6.13 o                         
   1  27   0          4.16         14.23         5.27 o                         
   2  27   0         51.91         31.77         6.49 o                         
   0  28   0        275.47        309.95        12.80 o                         
   1  28   0        567.42        636.35        30.92 o                         
  -9   0   1        120.18        109.98         6.22 o                         
  -7   0   1          0.15         -1.21         1.21 o                         
  -5   0   1       2084.10       2158.60        24.52 o                         
  -3   0   1        578.55        564.73         6.51 o                         
  -1   0   1       3743.07       2405.42       115.01 o                         
   1   0   1       1819.09       1354.07       123.69 o                         
   3   0   1         81.78        135.46         2.61 o                         
   7   0   1        120.35        118.05         4.01 o                         
   9   0   1        222.67        228.16        18.34 o                         
 -10   1   1        245.18        234.86        19.55 o                         
  -9   1   1        185.74        202.85         7.98 o                         
  -8   1   1         88.93         89.76         3.82 o                         
  -7   1   1         32.86         24.65         1.17 o                         
  -6   1   1       3457.49       3430.45        27.75 o                         
  -5   1   1         48.01         39.55         1.40 o                         
  -4   1   1         23.28         19.63         0.98 o                         
  -3   1   1       2536.45       2401.63       111.12 o                         
  -2   1   1       4737.78       2919.17       176.85 o                         
   0   1   1        280.96        177.48         4.22 o                         
   1   1   1       6978.55       6956.09       204.84 o                         
   2   1   1       7280.91       7794.36       244.10 o                         
   3   1   1       8216.25       8644.02       251.03 o                         
   4   1   1       6942.23       6867.80       236.29 o                         
   5   1   1        970.79       1033.76         8.42 o                         
   6   1   1        133.08        141.16         2.84 o                         
   7   1   1        585.99        531.72         6.30 o                         
   8   1   1        760.29        786.19        16.93 o                         
   9   1   1         46.57         35.20         3.57 o                         
 -10   2   1          4.08          0.35         5.87 o                         
  -9   2   1         18.83         12.80         3.79 o                         
  -8   2   1         29.43         29.87         2.67 o                         
  -7   2   1          0.10         -1.13         1.13 o                         
  -6   2   1        644.37        655.49         6.39 o                         
  -5   2   1         60.79         53.64         1.39 o                         
  -4   2   1       2692.08       2741.25        49.05 o                         
  -3   2   1       2435.38       2586.13       103.77 o                         
  -2   2   1       7776.86       5537.78       211.98 o                         
   0   2   1       1536.97       1551.56       144.11 o                         
   1   2   1         17.70         23.27         0.77 o                         
   2   2   1        375.70        427.61         3.55 o                         
   3   2   1        113.47        135.92         1.95 o                         
   4   2   1        288.02        371.64         3.59 o                         
   5   2   1       1256.32       1284.54        10.32 o                         
   6   2   1        100.79        106.50         2.44 o                         
   7   2   1        314.49        308.09         4.52 o                         
   8   2   1        188.99        203.79         5.57 o                         
   9   2   1         45.29         43.36         3.99 o                         
 -10   3   1        143.06        114.69         8.38 o                         
  -9   3   1         24.06         17.17         6.25 o                         
  -8   3   1       1883.67       1935.03        38.22 o                         
  -7   3   1        286.82        275.53         3.41 o                         
  -6   3   1        114.15        115.55         2.45 o                         
  -5   3   1        116.42        106.53         1.75 o                         
  -4   3   1       4652.55       5041.65       158.46 o                         
  -3   3   1        286.11        313.08         2.59 o                         
  -2   3   1      16884.82      17070.88       334.67 o                         
  -1   3   1        632.35        647.90         4.92 o                         
   0   3   1       3196.97       3391.53       138.99 o                         
   1   3   1        415.01        415.30         3.33 o                         
   2   3   1       7791.93       8077.82       273.11 o                         
   3   3   1          1.18          0.84         0.81 o                         
   4   3   1       2070.30       2150.60        17.09 o                         
   5   3   1        109.02        101.19         1.99 o                         
   6   3   1       1170.37       1259.28        10.94 o                         
   7   3   1        225.20        221.34         3.46 o                         
   8   3   1        125.98        112.49         3.99 o                         
   9   3   1          4.18         -2.52         3.14 o                         
  -9   4   1        266.89        258.06         9.57 o                         
  -8   4   1        297.00        329.84         7.71 o                         
  -7   4   1         39.95         40.08         1.60 o                         
  -6   4   1          0.50         -1.31         1.31 o                         
  -5   4   1         87.24         87.92         1.66 o                         
  -4   4   1         37.00         31.27         1.03 o                         
  -3   4   1       1627.82       1736.35        16.39 o                         
  -2   4   1      18128.74      18901.71       396.37 o                         
   0   4   1       1244.80       1132.14        86.06 o                         
   1   4   1       1899.29       2089.77       122.75 o                         
   2   4   1       4429.44       4660.25       176.88 o                         
   3   4   1       2350.06       2517.64        45.10 o                         
   4   4   1       5548.21       5298.87       212.97 o                         
   5   4   1        483.62        471.25         4.48 o                         
   6   4   1       4079.05       4064.16        30.07 o                         
   7   4   1        257.78        253.56         3.79 o                         
   8   4   1         35.88         42.99         2.89 o                         
   9   4   1          0.13         -3.25         3.25 o                         
  -9   5   1          1.16          2.77         4.04 o                         
  -8   5   1         25.42         18.00         2.74 o                         
  -7   5   1         63.61         65.75         2.26 o                         
  -6   5   1        763.95        720.90         6.63 o                         
  -5   5   1       2470.13       2487.15        18.61 o                         
  -4   5   1        806.05        970.99         6.92 o                         
  -3   5   1       1312.57       1372.57         9.54 o                         
  -2   5   1       1529.70       1692.24        23.88 o                         
  -1   5   1        751.93        764.82         5.33 o                         
   0   5   1         95.62        126.83         1.28 o                         
   1   5   1         68.58         66.06         0.91 o                         
   2   5   1        806.22        847.29         6.17 o                         
   3   5   1       2893.05       3018.99        97.11 o                         
   4   5   1       1941.56       1875.14        13.88 o                         
   5   5   1       1294.12       1322.81        10.32 o                         
   6   5   1        339.40        333.72         3.68 o                         
   7   5   1         85.50         96.25         2.85 o                         
   8   5   1        169.31        186.85         5.87 o                         
   9   5   1         23.09         13.14         3.50 o                         
  -9   6   1        638.02        662.98        13.69 o                         
  -8   6   1         22.73         13.77         2.59 o                         
  -7   6   1         19.01         27.85         1.61 o                         
  -6   6   1       2080.74       2036.78        16.06 o                         
  -5   6   1       2698.03       2682.46        18.43 o                         
  -4   6   1       4955.78       5499.00       202.05 o                         
  -3   6   1          0.35          2.56         0.57 o                         
  -2   6   1       1467.82       1687.83        13.75 o                         
  -1   6   1       3940.11       3897.77       160.42 o                         
   0   6   1        290.09        331.64         2.31 o                         
   1   6   1       2751.92       3353.52       168.74 o                         
   2   6   1        622.87        683.99         4.75 o                         
   3   6   1       1100.82       1314.37         8.99 o                         
   4   6   1         53.46         70.55         1.42 o                         
   5   6   1       4967.27       4782.32        60.51 o                         
   6   6   1        162.86        152.90         2.49 o                         
   7   6   1          0.13         -1.67         1.67 o                         
   8   6   1        141.61        157.70         5.93 o                         
   9   6   1         29.62         24.89         4.00 o                         
  -9   7   1        543.56        605.44        23.17 o                         
  -8   7   1        573.97        543.67        11.08 o                         
  -7   7   1        859.20        854.48        12.03 o                         
  -6   7   1        272.02        294.52         3.35 o                         
  -5   7   1         64.01         80.87         1.55 o                         
  -4   7   1       2749.98       2902.94        24.17 o                         
  -3   7   1        392.91        389.73         2.99 o                         
  -2   7   1        197.14        203.88         1.78 o                         
  -1   7   1        366.94        394.87         2.62 o                         
   0   7   1       5023.15       5247.46       238.02 o                         
   1   7   1       2110.77       1951.74        21.72 o                         
   2   7   1        717.11        796.23         5.49 o                         
   3   7   1       1617.93       1506.73        10.67 o                         
   4   7   1       1227.97       1199.12         8.39 o                         
   5   7   1         87.05         97.84         2.01 o                         
   6   7   1         96.02         85.58         2.12 o                         
   7   7   1        109.97        104.52         3.50 o                         
   8   7   1         77.39         83.21         4.10 o                         
   9   7   1         71.58         55.90         6.64 o                         
  -9   8   1         26.97         23.54         3.56 o                         
  -8   8   1          8.47          9.10         2.73 o                         
  -7   8   1        970.16       1014.18        11.29 o                         
  -6   8   1         74.32         73.33         1.81 o                         
  -5   8   1        123.93        132.76         1.99 o                         
  -4   8   1        513.05        548.64         4.37 o                         
  -3   8   1        297.54        360.07         3.04 o                         
  -2   8   1        600.96        564.55         3.96 o                         
  -1   8   1       3812.76       4011.30       187.76 o                         
   0   8   1         94.09        120.87         1.29 o                         
   1   8   1        547.06        534.44         3.59 o                         
   2   8   1        348.81        389.42         3.03 o                         
   3   8   1       4116.14       3926.25       203.11 o                         
   4   8   1          4.48          7.79         0.93 o                         
   5   8   1        605.32        598.39         5.28 o                         
   6   8   1        126.56        127.47         2.49 o                         
   7   8   1        945.11        952.21        11.95 o                         
   8   8   1        261.10        284.61         8.46 o                         
   9   8   1         38.28         38.08         4.42 o                         
  -9   9   1          4.96         -0.64         3.29 o                         
  -8   9   1          2.88          3.49         3.74 o                         
  -7   9   1         52.35         43.35         2.49 o                         
  -6   9   1        254.14        247.05         2.74 o                         
  -5   9   1       2499.10       2471.58        16.52 o                         
  -4   9   1        129.05        136.55         1.93 o                         
  -3   9   1         36.84         67.37         1.93 o                         
  -2   9   1       1102.70       1206.90         8.46 o                         
  -1   9   1        111.55        118.04         1.33 o                         
   0   9   1        222.99        252.95         2.04 o                         
   1   9   1       5519.93       5878.21       367.16 o                         
   2   9   1       1565.51       1615.87        11.20 o                         
   3   9   1        996.89       1134.85         8.42 o                         
   4   9   1        100.18        109.64         1.78 o                         
   5   9   1        116.80        111.37         2.14 o                         
   6   9   1        434.25        465.73         5.01 o                         
   7   9   1        178.74        167.93         5.28 o                         
   8   9   1          8.39          5.95         3.43 o                         
   9   9   1        162.69        148.30         9.18 o                         
  -9  10   1         45.40         38.09         4.88 o                         
  -8  10   1        532.89        581.96        10.71 o                         
  -7  10   1        946.84        942.12        10.81 o                         
  -6  10   1        300.79        337.75         3.30 o                         
  -5  10   1         41.93         50.84         1.39 o                         
  -4  10   1        818.85        733.89         5.49 o                         
  -3  10   1        558.66        610.68         4.45 o                         
  -2  10   1       3598.69       3692.55        51.43 o                         
  -1  10   1         12.76         20.36         0.76 o                         
   0  10   1        758.87        778.55         5.27 o                         
   1  10   1       1087.78       1070.35         7.20 o                         
   2  10   1        456.56        479.20         3.62 o                         
   3  10   1       1509.48       1527.75        10.30 o                         
   4  10   1       2413.93       2392.33        16.05 o                         
   5  10   1         50.25         43.55         1.69 o                         
   6  10   1       2200.56       2121.26        16.72 o                         
   7  10   1        176.18        171.53         5.08 o                         
   8  10   1          6.79          4.66         3.31 o                         
   9  10   1         51.22         39.13         5.12 o                         
  -9  11   1         79.32         60.56         5.77 o                         
  -8  11   1         52.18         46.47         4.41 o                         
  -7  11   1        209.52        232.57         5.01 o                         
  -6  11   1       1072.29       1104.89         8.79 o                         
  -5  11   1        561.10        559.40         4.67 o                         
  -4  11   1          0.29          2.94         0.90 o                         
  -3  11   1        249.75        296.58         2.93 o                         
  -2  11   1        143.78        145.72         1.81 o                         
  -1  11   1        871.27        903.61         5.60 o                         
   0  11   1        237.88        190.68         1.84 o                         
   1  11   1          0.38         -0.58         0.58 o                         
   2  11   1        223.77        285.95         2.73 o                         
   3  11   1        118.09        124.24         1.90 o                         
   4  11   1       1960.91       1961.93        13.82 o                         
   5  11   1         12.36         12.78         1.11 o                         
   6  11   1        295.23        317.63         3.89 o                         
   7  11   1          1.20          1.32         2.02 o                         
   8  11   1          0.12         -1.76         3.64 o                         
   9  11   1          8.97          2.88         4.23 o                         
  -9  12   1         24.52         10.51         4.62 o                         
  -8  12   1          3.70         -1.96         3.11 o                         
  -7  12   1        361.30        364.10         8.48 o                         
  -6  12   1        322.31        356.66         4.45 o                         
  -5  12   1        216.86        221.54         2.76 o                         
  -4  12   1        277.60        290.79         3.01 o                         
  -3  12   1         58.44         55.32         1.39 o                         
  -2  12   1         99.99         87.52         1.57 o                         
  -1  12   1         86.17        109.89         1.48 o                         
   0  12   1        589.52        637.34         4.56 o                         
   1  12   1        503.35        520.88         3.86 o                         
   2  12   1        141.89        140.16         2.18 o                         
   3  12   1        909.69        878.64         6.95 o                         
   4  12   1         12.63          8.91         1.10 o                         
   5  12   1        688.12        694.31         5.89 o                         
   6  12   1          7.59         11.90         1.98 o                         
   7  12   1        136.46        153.87         4.50 o                         
   8  12   1         28.20         16.56         4.37 o                         
   9  12   1        482.36        378.66        26.04 o                         
  -8  13   1         65.92         39.72         5.09 o                         
  -7  13   1        730.86        737.38        11.63 o                         
  -6  13   1        549.88        511.98         6.21 o                         
  -5  13   1        133.41        140.13         2.32 o                         
  -4  13   1       2649.75       2578.16        17.37 o                         
  -3  13   1        383.74        390.74         3.67 o                         
  -2  13   1        402.33        339.39         3.17 o                         
  -1  13   1         33.26         43.67         1.12 o                         
   0  13   1        484.50        532.81         4.04 o                         
   1  13   1        215.67        187.46         2.03 o                         
   2  13   1        951.32       1102.45         8.35 o                         
   3  13   1          7.53         15.62         1.07 o                         
   4  13   1         81.17         80.68         2.06 o                         
   5  13   1         14.28         18.42         1.33 o                         
   6  13   1        790.31        794.10        10.91 o                         
   7  13   1          0.17          4.32         2.41 o                         
   8  13   1          7.42          1.44         4.54 o                         
  -8  14   1          2.03         -3.40         3.40 o                         
  -7  14   1        184.97        200.54         8.79 o                         
  -6  14   1        246.19        258.59         4.08 o                         
  -5  14   1         16.56         14.18         1.18 o                         
  -4  14   1        203.78        212.56         2.90 o                         
  -3  14   1        418.03        434.25         4.02 o                         
  -2  14   1        696.46        716.87         5.25 o                         
  -1  14   1        778.04        745.47         5.16 o                         
   0  14   1        686.69        674.55         5.04 o                         
   1  14   1        226.47        222.73         2.40 o                         
   2  14   1         21.94         32.51         1.43 o                         
   3  14   1       1790.33       1798.18        12.51 o                         
   4  14   1         20.80         23.44         1.33 o                         
   5  14   1       1413.60       1361.76         9.85 o                         
   6  14   1        304.34        301.19         4.66 o                         
   7  14   1        803.94        811.74        18.70 o                         
   8  14   1        202.54        204.52        11.28 o                         
  -8  15   1        243.43        244.16        11.84 o                         
  -7  15   1         22.59         15.31         3.15 o                         
  -6  15   1        186.34        179.06         3.72 o                         
  -5  15   1        275.87        269.97         3.54 o                         
  -4  15   1        892.37        940.97         7.42 o                         
  -3  15   1       1546.08       1539.18        10.64 o                         
  -2  15   1          1.23         -0.81         0.81 o                         
  -1  15   1        795.93        809.52         5.41 o                         
   0  15   1        271.83        246.52         2.39 o                         
   1  15   1          0.60          2.88         0.79 o                         
   2  15   1         50.96         80.95         1.91 o                         
   3  15   1        562.24        543.71         4.87 o                         
   4  15   1         12.54         10.04         1.22 o                         
   5  15   1        153.02        135.36         2.82 o                         
   6  15   1        283.44        258.43         6.15 o                         
   7  15   1        210.24        217.12         6.16 o                         
   8  15   1         24.21          6.70         8.48 o                         
  -8  16   1          0.01         -5.79         5.79 o                         
  -7  16   1        233.75        213.28         8.21 o                         
  -6  16   1         51.77         43.41         2.32 o                         
  -5  16   1         26.92         25.76         1.76 o                         
  -4  16   1       1715.99       1701.53        12.58 o                         
  -3  16   1         32.26         35.27         1.33 o                         
  -2  16   1        407.12        402.83         3.67 o                         
  -1  16   1        243.54        245.96         2.66 o                         
   0  16   1        166.27        162.31         2.07 o                         
   1  16   1        400.23        387.53         3.37 o                         
   2  16   1       2507.45       2499.66        18.27 o                         
   3  16   1        401.14        412.63         4.02 o                         
   4  16   1        269.97        252.90         3.47 o                         
   5  16   1          2.40         -1.52         1.52 o                         
   6  16   1         81.26         84.77         3.45 o                         
   7  16   1         99.93         96.88         9.73 o                         
   8  16   1        182.28        205.07        11.99 o                         
  -8  17   1          8.86         -3.21         8.53 o                         
  -7  17   1          3.84         -1.41         3.97 o                         
  -6  17   1        159.77        177.93         4.83 o                         
  -5  17   1         93.88        103.76         3.05 o                         
  -4  17   1         94.74        100.54         2.39 o                         
  -3  17   1        501.31        504.62         4.52 o                         
  -2  17   1        150.96        145.09         2.20 o                         
  -1  17   1        453.63        458.81         3.83 o                         
   0  17   1       3637.53       3623.10        22.55 o                         
   1  17   1         88.57         89.72         1.79 o                         
   2  17   1        347.86        339.46         3.67 o                         
   3  17   1         15.07         17.75         1.38 o                         
   4  17   1       1046.31       1017.08         9.45 o                         
   5  17   1        129.51        121.57         3.58 o                         
   6  17   1        361.67        351.98         7.54 o                         
   7  17   1        229.15        235.10         8.36 o                         
  -7  18   1         10.58          0.00         4.33 o                         
  -6  18   1        377.04        372.19         7.90 o                         
  -5  18   1        131.22        128.64         3.61 o                         
  -4  18   1         39.90         44.25         2.04 o                         
  -3  18   1         21.51         22.07         1.25 o                         
  -2  18   1          3.11          1.01         1.00 o                         
  -1  18   1          2.42          0.73         0.82 o                         
   0  18   1        147.63        160.66         2.19 o                         
   1  18   1         40.37         52.76         1.66 o                         
   2  18   1        246.45        277.90         3.38 o                         
   3  18   1         82.44         89.37         2.32 o                         
   4  18   1         99.09        108.55         3.08 o                         
   5  18   1        380.68        398.69         7.69 o                         
   6  18   1        102.28         98.48         7.01 o                         
   7  18   1        242.21        228.78         9.28 o                         
  -7  19   1         80.67         69.92        10.12 o                         
  -6  19   1        293.91        277.44         9.96 o                         
  -5  19   1        321.74        320.30         6.10 o                         
  -4  19   1         35.27         37.05         2.13 o                         
  -3  19   1       1324.45       1334.17        10.87 o                         
  -2  19   1        643.77        660.24         5.65 o                         
  -1  19   1        173.63        184.84         2.32 o                         
   0  19   1       1697.57       1715.19        11.25 o                         
   1  19   1        396.68        403.38         3.76 o                         
   2  19   1       1891.47       1840.20        13.13 o                         
   3  19   1         58.18         54.68         2.26 o                         
   4  19   1         45.76         53.93         2.36 o                         
   5  19   1        158.39        157.65         5.19 o                         
   6  19   1         53.90         45.03         4.27 o                         
   7  19   1         14.02          1.45         7.91 o                         
  -7  20   1         45.67         32.54         6.17 o                         
  -6  20   1        442.52        463.18        11.02 o                         
  -5  20   1         29.34         25.14         3.39 o                         
  -4  20   1        411.49        390.00         5.79 o                         
  -3  20   1        175.98        170.80         3.14 o                         
  -2  20   1         37.33         35.60         1.97 o                         
  -1  20   1         51.19         50.51         1.69 o                         
   0  20   1       1966.15       1961.39        12.76 o                         
   1  20   1          2.25          1.20         1.05 o                         
   2  20   1        100.59        107.80         2.52 o                         
   3  20   1         28.25         25.35         1.78 o                         
   4  20   1        932.36        931.60        12.64 o                         
   5  20   1         71.06         75.59         4.55 o                         
   6  20   1        157.80        153.71         7.44 o                         
  -6  21   1          7.88          8.25         5.09 o                         
  -5  21   1         39.56         40.06         4.55 o                         
  -4  21   1         10.74         17.06         2.64 o                         
  -3  21   1        267.78        263.09         4.12 o                         
  -2  21   1        165.89        163.82         3.04 o                         
  -1  21   1        373.10        364.81         3.90 o                         
   0  21   1         63.35         64.75         1.81 o                         
   1  21   1        295.25        272.50         3.27 o                         
   2  21   1         91.69         96.34         2.66 o                         
   3  21   1        974.84        921.15        11.42 o                         
   4  21   1         17.91         20.11         2.94 o                         
   5  21   1          0.12         -4.68         4.68 o                         
   6  21   1         18.95         -0.21         5.32 o                         
  -6  22   1        104.93         67.32         8.96 o                         
  -5  22   1        146.85        148.77         6.93 o                         
  -4  22   1         92.22        105.24         4.60 o                         
  -3  22   1         93.59        110.24         4.43 o                         
  -2  22   1        545.38        551.35         5.61 o                         
  -1  22   1          0.03         -0.28         1.20 o                         
   0  22   1        175.81        174.67         2.90 o                         
   1  22   1        226.01        239.02         3.84 o                         
   2  22   1         90.37         84.75         3.16 o                         
   3  22   1          5.67          5.08         2.31 o                         
   4  22   1        179.32        188.01         7.24 o                         
   5  22   1        108.50         81.34         5.24 o                         
   6  22   1        289.41        316.08        12.24 o                         
  -5  23   1         33.63         23.53         4.81 o                         
  -4  23   1        235.62        244.26         8.19 o                         
  -3  23   1         29.91         25.53         3.63 o                         
  -2  23   1        864.92        865.28         9.16 o                         
  -1  23   1        223.37        221.14         3.71 o                         
   0  23   1        333.36        335.48         5.00 o                         
   1  23   1         78.65         96.69         3.91 o                         
   2  23   1         65.72         55.06         2.99 o                         
   3  23   1        181.62        157.42         7.48 o                         
   4  23   1         56.10         48.71         6.05 o                         
   5  23   1          7.59          1.68         6.25 o                         
  -5  24   1        214.84        214.30        10.86 o                         
  -4  24   1          0.72         -4.57         4.57 o                         
  -3  24   1         24.79         27.43         3.66 o                         
  -2  24   1         24.55         20.75         4.31 o                         
  -1  24   1        198.09        206.70         7.78 o                         
   0  24   1         21.67         21.49         2.54 o                         
   1  24   1          2.71          4.53         2.86 o                         
   2  24   1        101.85        127.31         6.52 o                         
   3  24   1         83.90         63.34         4.96 o                         
   4  24   1         36.96         29.81         4.73 o                         
   5  24   1        286.21        270.42        10.51 o                         
  -4  25   1          3.97          3.01         4.06 o                         
  -3  25   1        176.99        175.51         7.47 o                         
  -2  25   1          1.06          1.01         4.02 o                         
  -1  25   1         37.59         41.67         4.69 o                         
   0  25   1        206.64        201.76         6.39 o                         
   1  25   1        125.51        125.17         5.26 o                         
   2  25   1         25.51         21.80         4.04 o                         
   3  25   1         46.91         39.69         4.80 o                         
   4  25   1         43.87         23.00         5.41 o                         
  -3  26   1        313.83        294.89        17.34 o                         
  -2  26   1          9.53          6.08         4.37 o                         
  -1  26   1        427.38        461.36        11.00 o                         
   0  26   1         41.55         52.77         4.35 o                         
   1  26   1         35.99         33.74         4.97 o                         
   2  26   1         89.98         68.67         7.67 o                         
   3  26   1          3.28         -3.70         6.03 o                         
  -2  27   1          0.03          0.13         5.89 o                         
  -1  27   1        343.29        350.68        12.95 o                         
   0  27   1        205.78        204.17         9.21 o                         
   1  27   1          3.62         -3.96         5.15 o                         
   2  27   1        393.46        415.51        25.37 o                         
   0  28   1         34.21         36.92         4.53 o                         
 -10   0   2        270.98        278.97        19.75 o                         
  -8   0   2         73.45         54.25         7.67 o                         
  -6   0   2       7172.93       6379.74       197.47 o                         
  -4   0   2        707.35        687.80        12.92 o                         
  -2   0   2       6648.53       6159.12       340.14 o                         
   0   0   2       5566.36       5819.43       231.18 o                         
   2   0   2        642.44        691.15         7.49 o                         
   4   0   2       1957.98       2063.58        27.09 o                         
   6   0   2       3415.31       3288.71        35.04 o                         
   8   0   2         45.75         43.65         4.80 o                         
 -10   1   2          3.09         -5.10         5.10 o                         
  -9   1   2        150.31        159.58        12.91 o                         
  -8   1   2         19.47         17.07         4.47 o                         
  -7   1   2         26.38         23.06         1.68 o                         
  -6   1   2       1107.89       1126.43        14.22 o                         
  -5   1   2        527.37        556.95         5.16 o                         
  -4   1   2       2769.97       2591.56        61.39 o                         
  -3   1   2        580.88        591.67         5.49 o                         
  -2   1   2       4431.94       3108.91       331.46 o                         
  -1   1   2      24060.37      23234.47       604.07 o                         
   0   1   2       3306.86       3430.78       119.39 o                         
   1   1   2       3512.74       3751.20       166.08 o                         
   2   1   2         71.97         93.27         1.33 o                         
   3   1   2        269.94        303.15         2.91 o                         
   4   1   2         11.91         18.93         1.33 o                         
   5   1   2         33.03         33.62         1.46 o                         
   6   1   2         60.63         54.31         1.91 o                         
   7   1   2        117.28        109.55         3.06 o                         
   8   1   2         57.14         61.39         3.93 o                         
   9   1   2        437.15        451.89        16.94 o                         
 -10   2   2         21.71          7.46         8.19 o                         
  -9   2   2         37.12         36.43         6.06 o                         
  -8   2   2         89.30         74.19         4.22 o                         
  -7   2   2         26.82         23.52         1.53 o                         
  -6   2   2        337.65        344.17         4.33 o                         
  -5   2   2        612.75        583.85         5.81 o                         
  -4   2   2       2798.84       2695.66        85.17 o                         
  -3   2   2        285.95        349.68         3.26 o                         
  -2   2   2        811.42        866.71         7.99 o                         
  -1   2   2        459.53        442.80         3.26 o                         
   0   2   2        645.81        600.09         5.29 o                         
   1   2   2      10000.98      10792.55       329.81 o                         
   2   2   2       2741.12       2789.31       152.34 o                         
   3   2   2         30.47         24.79         1.06 o                         
   4   2   2       1783.91       1855.45        15.02 o                         
   5   2   2        175.39        167.38         2.57 o                         
   6   2   2        239.11        211.26         3.40 o                         
   7   2   2         46.90         36.88         2.19 o                         
   8   2   2        181.09        172.89         5.63 o                         
   9   2   2          0.08         -0.19         4.01 o                         
 -10   3   2          3.56          7.20         8.08 o                         
  -9   3   2         18.59          9.03         3.24 o                         
  -8   3   2         26.56         27.96         2.34 o                         
  -7   3   2        315.96        352.75         5.11 o                         
  -6   3   2          9.59          5.57         1.42 o                         
  -5   3   2        985.30        968.02         9.67 o                         
  -4   3   2       2663.82       2833.99        90.05 o                         
  -3   3   2      10944.35      10050.43       364.63 o                         
  -2   3   2       6732.32       5002.89       221.88 o                         
  -1   3   2        541.76        505.85         3.67 o                         
   0   3   2      17509.26      18344.43       393.97 o                         
   1   3   2        499.14        545.73         4.10 o                         
   2   3   2        371.99        422.86         3.44 o                         
   3   3   2         28.02         31.93         1.10 o                         
   4   3   2        426.34        455.03         4.45 o                         
   5   3   2        412.01        394.63         4.13 o                         
   6   3   2          6.73         -0.20         1.26 o                         
   7   3   2        450.48        452.31         6.59 o                         
   8   3   2          9.11          9.39         2.78 o                         
   9   3   2         37.76         28.26         3.71 o                         
  -9   4   2        158.24        161.86         8.12 o                         
  -8   4   2        265.20        263.25         6.47 o                         
  -7   4   2       1859.84       1863.28        18.03 o                         
  -6   4   2         41.12         42.65         1.85 o                         
  -5   4   2       1409.28       1337.31        11.50 o                         
  -4   4   2       3898.95       3749.73       117.72 o                         
  -3   4   2         32.38         31.44         0.95 o                         
  -2   4   2       1031.61       1138.29         8.77 o                         
  -1   4   2       2496.92       2346.05       114.50 o                         
   0   4   2       5654.45       5848.80       191.29 o                         
   1   4   2        904.52        910.78         7.45 o                         
   2   4   2       5274.40       5006.97       231.16 o                         
   3   4   2       2192.49       2272.51        22.59 o                         
   4   4   2       1614.14       1637.22        13.46 o                         
   5   4   2         59.65         50.87         1.66 o                         
   6   4   2        474.84        443.38         4.71 o                         
   7   4   2         53.19         37.86         2.52 o                         
   8   4   2        111.37        110.57         7.41 o                         
   9   4   2        276.13        308.84         8.77 o                         
  -9   5   2         98.59        108.16         7.41 o                         
  -8   5   2          0.83         -0.59         2.22 o                         
  -7   5   2        368.64        380.33         4.60 o                         
  -6   5   2         92.04         95.82         2.37 o                         
  -5   5   2       2067.30       2010.84        17.32 o                         
  -4   5   2        150.82        162.12         2.18 o                         
  -3   5   2        234.15        282.75         2.28 o                         
  -2   5   2        219.19        165.23         1.45 o                         
  -1   5   2       7873.34       7833.32       229.51 o                         
   0   5   2      22169.47      22894.83       498.60 o                         
   1   5   2       2655.56       3019.65       156.03 o                         
   2   5   2        913.06        970.06         7.22 o                         
   3   5   2       1528.00       1721.71        13.12 o                         
   4   5   2        230.79        261.29         3.07 o                         
   5   5   2        174.81        178.38         2.63 o                         
   6   5   2         47.80         46.52         1.78 o                         
   7   5   2        218.25        210.74         5.21 o                         
   8   5   2         76.36         81.93         4.51 o                         
   9   5   2        529.52        623.93        16.39 o                         
  -9   6   2         29.62         28.22         3.92 o                         
  -8   6   2        298.15        289.19         5.88 o                         
  -7   6   2         21.22         26.52         1.74 o                         
  -6   6   2       5484.87       5349.73        62.15 o                         
  -5   6   2         58.64         58.49         1.83 o                         
  -4   6   2        562.52        610.40         4.47 o                         
  -3   6   2        893.14        893.10         5.92 o                         
  -2   6   2       1055.40       1181.62         8.26 o                         
  -1   6   2       3575.42       3684.37       176.30 o                         
   0   6   2      17099.36      18359.63       522.87 o                         
   1   6   2        805.84        838.68         5.92 o                         
   2   6   2       4600.46       5004.21       216.08 o                         
   3   6   2       2679.21       2747.94        28.63 o                         
   4   6   2        524.55        637.80         6.19 o                         
   5   6   2         73.56         79.20         2.08 o                         
   6   6   2       1146.95       1133.33         9.63 o                         
   7   6   2        103.38         90.83         3.75 o                         
   8   6   2         17.32         15.15         3.48 o                         
   9   6   2         62.26         53.78         5.87 o                         
  -9   7   2         38.90         37.09         4.51 o                         
  -8   7   2         22.92         24.72         2.65 o                         
  -7   7   2        195.09        195.94         4.04 o                         
  -6   7   2       1293.99       1359.30        12.77 o                         
  -5   7   2       1213.96       1250.44         9.38 o                         
  -4   7   2      13746.09      14772.57       371.70 o                         
  -3   7   2        115.36        123.53         1.34 o                         
  -2   7   2       6472.76       6837.93       232.25 o                         
  -1   7   2       2309.96       2286.34        29.05 o                         
   0   7   2       1103.39       1232.23         8.88 o                         
   1   7   2         83.53         96.53         1.27 o                         
   2   7   2       1694.60       1933.18        17.10 o                         
   3   7   2        457.47        524.74         4.51 o                         
   4   7   2        277.53        230.31         2.80 o                         
   5   7   2        454.50        471.49         4.62 o                         
   6   7   2       2020.60       1969.67        15.55 o                         
   7   7   2        239.79        228.22         7.20 o                         
   8   7   2         55.37         54.58         5.99 o                         
   9   7   2         16.37         13.00         4.29 o                         
  -9   8   2          4.83         -3.14         3.14 o                         
  -8   8   2        142.82        155.86         5.34 o                         
  -7   8   2          1.31          1.45         1.63 o                         
  -6   8   2        207.89        211.00         3.38 o                         
  -5   8   2        379.28        390.05         3.54 o                         
  -4   8   2       1310.96       1377.73         9.37 o                         
  -3   8   2       4457.33       4398.01       137.25 o                         
  -2   8   2         15.30          9.99         0.65 o                         
  -1   8   2        749.36        824.84         5.54 o                         
   0   8   2       1241.34       1358.96         9.81 o                         
   1   8   2        933.31        924.53         6.30 o                         
   2   8   2       1724.83       1791.62        13.20 o                         
   3   8   2       1742.68       1694.96        12.11 o                         
   4   8   2        101.54         98.14         1.79 o                         
   5   8   2        121.64        113.77         2.22 o                         
   6   8   2          7.66          8.56         1.43 o                         
   7   8   2        192.82        209.95         5.57 o                         
   8   8   2        202.53        207.40         8.20 o                         
   9   8   2          1.64         -1.76         5.32 o                         
  -9   9   2          8.60         -2.61         3.59 o                         
  -8   9   2         36.97         32.95         3.38 o                         
  -7   9   2        236.64        228.29         4.53 o                         
  -6   9   2        466.54        441.34         4.43 o                         
  -5   9   2         98.02         83.59         1.52 o                         
  -4   9   2        401.37        418.50         3.53 o                         
  -3   9   2       6815.79       6663.64       286.09 o                         
  -2   9   2        351.43        401.59         3.02 o                         
  -1   9   2       1631.39       1593.53        10.93 o                         
   0   9   2       3703.19       3620.72       220.75 o                         
   1   9   2       2577.96       2646.30        29.41 o                         
   2   9   2        863.26       1017.20         6.88 o                         
   3   9   2        188.17        201.61         2.44 o                         
   4   9   2         51.31         42.61         1.36 o                         
   5   9   2          3.38          0.69         1.06 o                         
   6   9   2          5.34          6.86         1.41 o                         
   7   9   2        587.89        594.12        12.13 o                         
   8   9   2        138.63        165.61         8.74 o                         
   9   9   2         10.89         10.78         6.99 o                         
  -9  10   2          6.08         -2.03         3.70 o                         
  -8  10   2       2354.72       2345.72        45.19 o                         
  -7  10   2        627.37        592.65         8.81 o                         
  -6  10   2       1497.41       1453.44        12.07 o                         
  -5  10   2        272.40        282.29         2.96 o                         
  -4  10   2        701.40        700.54         5.17 o                         
  -3  10   2        453.31        448.67         3.52 o                         
  -2  10   2       6111.73       6169.08       259.30 o                         
  -1  10   2         36.03         70.79         1.19 o                         
   0  10   2       3722.14       4337.09       306.74 o                         
   1  10   2       1814.35       1834.04        12.57 o                         
   2  10   2         64.74         86.09         1.48 o                         
   3  10   2        402.63        384.71         3.61 o                         
   4  10   2         34.96         48.08         1.58 o                         
   5  10   2        468.98        431.76         4.46 o                         
   6  10   2          1.37         -1.35         1.35 o                         
   7  10   2          3.54         -0.76         2.51 o                         
   8  10   2       1060.01       1074.41        18.68 o                         
   9  10   2          3.67         -2.81         4.14 o                         
  -9  11   2          4.85          9.46         5.50 o                         
  -8  11   2         26.90         27.09         3.69 o                         
  -7  11   2          4.35          6.84         2.38 o                         
  -6  11   2        141.43        143.98         2.72 o                         
  -5  11   2       6283.53       6250.31        57.90 o                         
  -4  11   2         51.48         52.44         1.43 o                         
  -3  11   2        137.89        127.14         1.70 o                         
  -2  11   2       1111.44       1167.28         7.83 o                         
  -1  11   2        207.49        161.28         1.65 o                         
   0  11   2       5335.72       6071.46       269.70 o                         
   1  11   2       1101.68       1181.05         7.62 o                         
   2  11   2          5.79          8.24         0.79 o                         
   3  11   2         53.35         55.30         1.52 o                         
   4  11   2          0.88         -0.96         0.96 o                         
   5  11   2       2189.82       2115.43        15.25 o                         
   6  11   2          0.30          0.12         1.89 o                         
   7  11   2         32.53         28.28         2.97 o                         
   8  11   2        178.31        222.79         8.93 o                         
   9  11   2        381.50        401.08        22.88 o                         
  -9  12   2         70.11         62.09         6.59 o                         
  -8  12   2        208.63        154.60         6.97 o                         
  -7  12   2         95.18         73.99         3.82 o                         
  -6  12   2       1685.23       1697.38        15.40 o                         
  -5  12   2          1.27          9.14         1.06 o                         
  -4  12   2        227.25        233.83         2.56 o                         
  -3  12   2        129.73        139.81         1.89 o                         
  -2  12   2        854.87        840.94         5.84 o                         
  -1  12   2          9.75         15.31         0.75 o                         
   0  12   2       3373.63       3557.31        37.15 o                         
   1  12   2        356.74        362.20         3.06 o                         
   2  12   2       2711.40       2904.90        22.48 o                         
   3  12   2       2485.97       2510.57        16.48 o                         
   4  12   2        140.27        128.11         2.21 o                         
   5  12   2         10.85         15.60         1.28 o                         
   6  12   2        355.15        373.42         5.78 o                         
   7  12   2          0.32          2.81         2.66 o                         
   8  12   2          0.12         -3.69         3.69 o                         
  -8  13   2         62.35         45.64         5.53 o                         
  -7  13   2        227.52        217.97         6.45 o                         
  -6  13   2          0.31          2.04         1.36 o                         
  -5  13   2         79.52         78.00         1.85 o                         
  -4  13   2        230.66        199.15         2.47 o                         
  -3  13   2         43.80         41.97         1.27 o                         
  -2  13   2       1439.57       1365.66         9.33 o                         
  -1  13   2        128.16        134.17         1.72 o                         
   0  13   2       1264.11       1310.19         9.20 o                         
   1  13   2        239.18        210.48         2.38 o                         
   2  13   2        895.89        922.70         6.68 o                         
   3  13   2         30.94         29.58         1.31 o                         
   4  13   2        457.46        466.54         4.26 o                         
   5  13   2        240.09        248.60         3.29 o                         
   6  13   2        576.24        591.09         9.16 o                         
   7  13   2          6.86          2.31         3.10 o                         
   8  13   2         58.65         44.51         5.37 o                         
  -8  14   2        302.80        297.35         9.66 o                         
  -7  14   2        105.91         79.35         5.56 o                         
  -6  14   2        170.07        168.91         4.02 o                         
  -5  14   2          3.35         -1.01         1.01 o                         
  -4  14   2         20.82         22.32         1.14 o                         
  -3  14   2         96.62         97.45         1.83 o                         
  -2  14   2       1828.65       1801.07        11.45 o                         
  -1  14   2       1237.48       1288.52         8.09 o                         
   0  14   2         12.13          6.23         0.79 o                         
   1  14   2        411.91        442.08         3.78 o                         
   2  14   2         79.11         87.40         1.82 o                         
   3  14   2        203.17        200.02         2.72 o                         
   4  14   2         60.95         66.22         1.97 o                         
   5  14   2        172.70        166.32         3.13 o                         
   6  14   2          9.26          5.48         1.82 o                         
   7  14   2         56.09         49.98         3.95 o                         
   8  14   2        113.45        105.29         8.57 o                         
  -8  15   2         12.36          9.61         5.59 o                         
  -7  15   2         75.59         54.02         7.36 o                         
  -6  15   2        123.13        107.71         3.22 o                         
  -5  15   2          6.94          2.26         1.32 o                         
  -4  15   2          0.38         -0.93         0.93 o                         
  -3  15   2        674.39        662.92         5.64 o                         
  -2  15   2         70.29         88.05         1.69 o                         
  -1  15   2       3000.24       3049.36        18.98 o                         
   0  15   2        614.12        574.67         4.47 o                         
   1  15   2       3038.01       3055.68        22.42 o                         
   2  15   2         66.84         61.12         1.76 o                         
   3  15   2        131.39        116.83         2.37 o                         
   4  15   2        708.44        694.27         5.73 o                         
   5  15   2        177.60        182.06         3.48 o                         
   6  15   2         17.55          9.92         2.10 o                         
   7  15   2        278.97        296.68        10.25 o                         
   8  15   2         78.84         94.58         8.58 o                         
  -8  16   2         56.04         40.68         5.30 o                         
  -7  16   2         95.71         82.14         5.84 o                         
  -6  16   2         12.59         10.63         1.89 o                         
  -5  16   2        112.04        121.88         3.00 o                         
  -4  16   2        799.72        790.93         6.33 o                         
  -3  16   2        271.63        264.48         3.14 o                         
  -2  16   2        258.59        246.71         2.65 o                         
  -1  16   2         61.98         74.37         1.64 o                         
   0  16   2        287.65        280.93         2.75 o                         
   1  16   2       1578.67       1564.40        10.61 o                         
   2  16   2       1150.82       1131.11         8.47 o                         
   3  16   2          2.60          1.49         1.18 o                         
   4  16   2         15.70         11.25         1.36 o                         
   5  16   2        200.97        192.24         3.97 o                         
   6  16   2         23.22         22.22         2.48 o                         
   7  16   2          1.42         -0.81         3.44 o                         
   8  16   2        595.92        592.82        26.39 o                         
  -8  17   2          9.60         -5.05         6.10 o                         
  -7  17   2         15.32          9.66         4.22 o                         
  -6  17   2        101.46        109.06         4.95 o                         
  -5  17   2       1159.83       1133.90        10.64 o                         
  -4  17   2         93.89        101.16         2.49 o                         
  -3  17   2       1154.52       1122.54         8.21 o                         
  -2  17   2         53.88         56.43         1.58 o                         
  -1  17   2       1779.54       1784.50        11.27 o                         
   0  17   2          0.45         -0.59         0.87 o                         
   1  17   2         24.87         21.33         1.14 o                         
   2  17   2        410.97        380.13         3.98 o                         
   3  17   2         99.80         91.39         2.46 o                         
   4  17   2        441.08        439.08         5.44 o                         
   5  17   2        291.28        292.74         4.92 o                         
   6  17   2         18.50          9.66         2.84 o                         
   7  17   2          0.98         -3.36         3.36 o                         
  -7  18   2        326.19        331.48        10.98 o                         
  -6  18   2        202.34        225.85        11.31 o                         
  -5  18   2        214.93        226.71         4.43 o                         
  -4  18   2         32.31         39.95         2.10 o                         
  -3  18   2         45.03         40.19         1.47 o                         
  -2  18   2        629.95        645.23         5.25 o                         
  -1  18   2        610.49        600.08         4.84 o                         
   0  18   2         10.70         13.99         1.09 o                         
   1  18   2         81.14         88.51         2.20 o                         
   2  18   2        674.17        677.80         5.77 o                         
   3  18   2        234.04        226.08         3.24 o                         
   4  18   2          0.81         -1.47         1.47 o                         
   5  18   2        127.56        116.53         3.87 o                         
   6  18   2        177.50        167.30         6.88 o                         
   7  18   2        163.41        165.78         9.92 o                         
  -7  19   2          8.57         15.94         8.90 o                         
  -6  19   2          0.44         -4.03         4.13 o                         
  -5  19   2         45.60         47.88         4.05 o                         
  -4  19   2         82.15         85.94         3.91 o                         
  -3  19   2          2.47         -0.50         1.20 o                         
  -2  19   2       2570.11       2570.01        17.20 o                         
  -1  19   2         43.49         39.41         1.30 o                         
   0  19   2       2485.69       2457.11        16.21 o                         
   1  19   2        163.18        165.00         2.65 o                         
   2  19   2       2422.85       2346.09        16.31 o                         
   3  19   2        300.57        296.65         4.19 o                         
   4  19   2         28.82         26.48         2.02 o                         
   5  19   2         67.53         63.10         6.35 o                         
   6  19   2          4.27          2.72         3.39 o                         
   7  19   2         18.00          8.07         7.38 o                         
  -7  20   2         35.43         29.30         6.12 o                         
  -6  20   2        125.78        123.22        13.31 o                         
  -5  20   2        122.69        128.04         5.35 o                         
  -4  20   2          1.00          5.13         1.92 o                         
  -3  20   2         78.62         72.57         2.65 o                         
  -2  20   2        551.92        553.14         6.34 o                         
  -1  20   2        457.78        460.47         4.44 o                         
   0  20   2        602.64        613.51         5.41 o                         
   1  20   2        123.67        116.20         2.70 o                         
   2  20   2         31.32         33.00         1.67 o                         
   3  20   2         27.40         22.73         1.80 o                         
   4  20   2         43.36         33.30         2.65 o                         
   5  20   2        127.20        111.87         6.40 o                         
   6  20   2         37.82         25.37         4.52 o                         
  -6  21   2        191.72        181.80        14.69 o                         
  -5  21   2         86.57         85.49         5.61 o                         
  -4  21   2       1107.81       1143.43        18.11 o                         
  -3  21   2        567.06        606.35         7.57 o                         
  -2  21   2          0.57          5.03         1.44 o                         
  -1  21   2        128.42        135.86         2.65 o                         
   0  21   2        548.38        513.57         4.69 o                         
   1  21   2          5.40          5.22         1.38 o                         
   2  21   2        109.10        113.76         3.09 o                         
   3  21   2          3.69          4.04         1.84 o                         
   4  21   2        345.99        366.47         9.27 o                         
   5  21   2          8.06         -1.58         3.72 o                         
   6  21   2          8.82         -4.81         4.81 o                         
  -6  22   2        129.65        137.65        12.26 o                         
  -5  22   2        140.39        168.52         8.70 o                         
  -4  22   2        322.49        335.91         6.52 o                         
  -3  22   2        481.38        511.82         7.19 o                         
  -2  22   2        276.25        251.42         3.72 o                         
  -1  22   2         32.49         35.64         1.71 o                         
   0  22   2        278.51        261.69         3.57 o                         
   1  22   2        689.00        690.11         6.47 o                         
   2  22   2         46.31         50.69         2.56 o                         
   3  22   2         13.11          9.64         2.60 o                         
   4  22   2        385.50        401.48        12.54 o                         
   5  22   2         33.98         23.13         4.07 o                         
  -5  23   2         30.82         36.58         7.79 o                         
  -4  23   2        982.83       1032.00        23.45 o                         
  -3  23   2        115.74        125.13         4.69 o                         
  -2  23   2        230.50        247.90         5.52 o                         
  -1  23   2        508.52        509.26         5.97 o                         
   0  23   2        111.92        112.67         4.08 o                         
   1  23   2        572.64        565.12         9.73 o                         
   2  23   2         31.14         34.50         2.75 o                         
   3  23   2         32.19         29.13         3.56 o                         
   4  23   2        280.10        274.96        11.02 o                         
   5  23   2        178.76        184.32        10.58 o                         
  -5  24   2         24.07         33.11         5.33 o                         
  -4  24   2         26.67         43.00         4.35 o                         
  -3  24   2         32.50         27.08         3.69 o                         
  -2  24   2          5.72         11.24         3.67 o                         
  -1  24   2        256.92        254.56         8.06 o                         
   0  24   2         55.18         56.17         4.65 o                         
   1  24   2          0.20         -2.31         2.31 o                         
   2  24   2          5.39         -1.97         2.57 o                         
   3  24   2          0.65         -2.89         3.68 o                         
   4  24   2          1.09         -2.29         4.14 o                         
  -4  25   2        690.97        715.78        15.93 o                         
  -3  25   2          2.51          0.05         3.14 o                         
  -2  25   2        737.33        796.95        16.98 o                         
  -1  25   2         78.49        104.86        10.57 o                         
   0  25   2        115.70        117.56         5.49 o                         
   1  25   2        110.14        105.23         5.95 o                         
   2  25   2        153.32        137.60         8.33 o                         
   3  25   2         26.46         17.71         5.84 o                         
   4  25   2        121.95         92.20         9.98 o                         
  -3  26   2         46.49         52.20         6.44 o                         
  -2  26   2        149.96        174.64         9.25 o                         
  -1  26   2        137.57        139.69         7.52 o                         
   0  26   2         18.87         15.22         3.25 o                         
   1  26   2        239.88        241.54        10.32 o                         
   2  26   2         11.63          9.38         4.36 o                         
   3  26   2         13.65         12.95         7.31 o                         
  -2  27   2         56.01         38.52        11.00 o                         
  -1  27   2          4.62          3.60         5.16 o                         
   0  27   2        113.70        125.37        12.67 o                         
   1  27   2          1.14          1.20         4.32 o                         
   2  27   2          0.26          2.06         5.21 o                         
  -9   0   3          0.03          0.60         4.74 o                         
  -7   0   3        148.95        127.62         9.37 o                         
  -5   0   3       1620.10       1631.82        28.27 o                         
  -3   0   3       1023.37       1039.17        13.93 o                         
  -1   0   3      29074.95      27754.59      1055.70 o                         
   1   0   3        626.69        648.79         6.66 o                         
   3   0   3       2992.23       2620.79       295.66 o                         
   5   0   3        297.00        281.05         4.97 o                         
   7   0   3          0.35         -0.49         3.12 o                         
   9   0   3         43.76         34.99         9.97 o                         
 -10   1   3          9.07          8.48         8.52 o                         
  -9   1   3        198.79        247.12         8.14 o                         
  -8   1   3          2.53          7.86         3.53 o                         
  -7   1   3          6.41          2.60         2.20 o                         
  -6   1   3        112.81        125.28         4.54 o                         
  -5   1   3        393.91        391.64         5.14 o                         
  -4   1   3         60.67         52.22         1.43 o                         
  -3   1   3        245.53        247.56         2.29 o                         
  -2   1   3      13683.74      13338.83       279.63 o                         
  -1   1   3        493.27        451.43         3.16 o                         
   0   1   3        369.65        378.30         3.26 o                         
   1   1   3       7885.35       8113.31       305.59 o                         
   2   1   3        154.11        166.04         1.87 o                         
   3   1   3        442.97        362.17         3.29 o                         
   4   1   3       2081.15       1900.02        13.99 o                         
   5   1   3        668.23        635.49         6.02 o                         
   6   1   3        779.63        765.93         7.55 o                         
   7   1   3        163.11        164.35         4.64 o                         
   8   1   3         23.55         27.55         3.50 o                         
   9   1   3          6.67          8.40         5.22 o                         
 -10   2   3        150.14        140.59        17.25 o                         
  -9   2   3        607.54        637.88        16.36 o                         
  -8   2   3        270.00        290.04         8.02 o                         
  -7   2   3         28.88         22.30         2.63 o                         
  -6   2   3        526.47        527.70         6.43 o                         
  -5   2   3        719.47        756.37         6.53 o                         
  -4   2   3          0.23          0.06         0.65 o                         
  -3   2   3        135.97        156.19         1.71 o                         
  -2   2   3       1487.67       1457.46        17.19 o                         
  -1   2   3        162.77        179.22         1.55 o                         
   0   2   3       1960.42       1866.67       102.32 o                         
   1   2   3       9716.76      10399.87       344.57 o                         
   2   2   3        879.41        838.28         6.25 o                         
   3   2   3          2.09          4.96         0.80 o                         
   4   2   3         36.09         53.25         1.54 o                         
   5   2   3          3.09          6.38         1.27 o                         
   6   2   3       1155.20       1103.31         9.86 o                         
   7   2   3        682.45        667.78        12.97 o                         
   8   2   3        152.72        156.64         5.94 o                         
   9   2   3        115.54        126.34        10.25 o                         
  -9   3   3        103.46        132.99         8.54 o                         
  -8   3   3         10.30          5.80         3.15 o                         
  -7   3   3         29.31         28.74         1.67 o                         
  -6   3   3        476.22        471.89         5.65 o                         
  -5   3   3        682.66        698.45         6.71 o                         
  -4   3   3        585.57        514.83         4.52 o                         
  -3   3   3         17.34         19.19         0.80 o                         
  -2   3   3        792.90        767.07         5.30 o                         
  -1   3   3        239.00        269.56         2.14 o                         
   0   3   3       1808.63       1877.03        58.05 o                         
   1   3   3        469.27        501.37         3.83 o                         
   2   3   3       2107.80       1916.81        18.34 o                         
   3   3   3         74.69         97.26         1.78 o                         
   4   3   3         77.84        105.07         2.06 o                         
   5   3   3        490.67        479.69         4.89 o                         
   6   3   3         10.69         21.74         1.45 o                         
   7   3   3          0.96         -0.22         2.32 o                         
   8   3   3        131.11        132.90         5.94 o                         
   9   3   3         46.43         62.10         7.63 o                         
  -9   4   3        257.94        312.07        13.58 o                         
  -8   4   3         15.09         12.28         2.46 o                         
  -7   4   3         35.79         41.37         1.97 o                         
  -6   4   3        233.33        226.29         3.63 o                         
  -5   4   3        244.11        248.19         4.65 o                         
  -4   4   3          0.66          1.49         0.77 o                         
  -3   4   3       1379.59       1430.12        11.45 o                         
  -2   4   3       1153.89       1046.79         7.32 o                         
  -1   4   3         18.98         18.27         0.64 o                         
   0   4   3      10443.84      10623.69       297.80 o                         
   1   4   3        315.30        246.67         2.20 o                         
   2   4   3          0.07          0.99         0.77 o                         
   3   4   3        431.70        438.03         3.80 o                         
   4   4   3        243.14        264.99         2.98 o                         
   5   4   3         27.92         42.73         1.78 o                         
   6   4   3        146.02        123.40         2.86 o                         
   7   4   3         36.09         34.93         3.02 o                         
   8   4   3         62.05         70.62         7.47 o                         
   9   4   3        139.48        153.04         9.66 o                         
  -9   5   3         38.20         37.44         5.22 o                         
  -8   5   3          2.79          2.12         2.04 o                         
  -7   5   3        354.63        359.61         4.90 o                         
  -6   5   3        342.29        403.00         8.08 o                         
  -5   5   3         57.75         60.42         2.04 o                         
  -4   5   3       1825.71       1847.82        15.38 o                         
  -3   5   3       3843.63       3806.71       132.60 o                         
  -2   5   3       1143.75       1110.43         7.11 o                         
  -1   5   3       1214.49       1216.17         9.43 o                         
   0   5   3      12454.40      13659.18       368.99 o                         
   1   5   3        595.41        562.85         4.27 o                         
   2   5   3        517.78        594.14         4.74 o                         
   3   5   3       3608.10       3466.26        48.13 o                         
   4   5   3       1933.60       1848.42        14.20 o                         
   5   5   3       3934.68       3902.58        31.76 o                         
   6   5   3        321.86        286.81         3.56 o                         
   7   5   3        208.99        192.62         5.14 o                         
   8   5   3          0.04          7.50         5.11 o                         
   9   5   3         13.23         18.06         4.13 o                         
  -9   6   3         70.22         62.63         5.09 o                         
  -8   6   3         53.39         68.25         3.51 o                         
  -7   6   3        143.40        132.70         3.93 o                         
  -6   6   3       3659.09       3633.59        30.68 o                         
  -5   6   3       2129.49       2088.20        16.93 o                         
  -4   6   3       6054.65       6062.38       187.70 o                         
  -3   6   3         33.77         63.31         1.06 o                         
  -2   6   3       1972.07       2074.94        22.98 o                         
  -1   6   3       7876.91       7357.90       272.96 o                         
   0   6   3       2253.38       2231.02        49.87 o                         
   1   6   3        712.58        806.31         5.86 o                         
   2   6   3       3952.96       4113.90       227.38 o                         
   3   6   3         93.24         56.86         1.47 o                         
   4   6   3        110.83        129.90         2.43 o                         
   5   6   3        187.21        179.36         3.13 o                         
   6   6   3         22.77         22.89         1.61 o                         
   7   6   3        304.01        296.70         7.41 o                         
   8   6   3        192.52        199.74         8.83 o                         
   9   6   3         16.43         18.87         8.14 o                         
  -9   7   3         31.05         20.95         4.05 o                         
  -8   7   3        428.56        423.19         8.05 o                         
  -7   7   3        361.05        348.60         5.82 o                         
  -6   7   3        387.21        425.68         5.00 o                         
  -5   7   3          2.97          7.06         1.08 o                         
  -4   7   3         13.00         17.80         0.89 o                         
  -3   7   3        145.76        163.20         1.94 o                         
  -2   7   3       6832.83       7380.35       276.19 o                         
  -1   7   3        218.19        192.72         1.81 o                         
   0   7   3        462.22        593.25         4.23 o                         
   1   7   3       2637.17       2515.74        29.90 o                         
   2   7   3       1363.44       1520.96        11.11 o                         
   3   7   3       1008.11       1031.87         7.63 o                         
   4   7   3        113.14         89.12         1.99 o                         
   5   7   3        701.58        708.98         6.94 o                         
   6   7   3        368.56        384.14         4.53 o                         
   7   7   3         46.32         48.97         3.22 o                         
   8   7   3        202.76        230.30         8.49 o                         
   9   7   3         75.54         81.14         7.99 o                         
  -9   8   3          1.66         -0.42         3.87 o                         
  -8   8   3        878.42        910.78        13.68 o                         
  -7   8   3         11.43         14.00         1.80 o                         
  -6   8   3          8.18         15.28         1.40 o                         
  -5   8   3         15.51         17.64         1.15 o                         
  -4   8   3         81.30        103.03         1.84 o                         
  -3   8   3       3037.79       3043.60        28.76 o                         
  -2   8   3         36.36         44.01         0.99 o                         
  -1   8   3        750.50        769.76         5.23 o                         
   0   8   3       1392.01       1216.22         8.27 o                         
   1   8   3       4845.90       5323.74       294.93 o                         
   2   8   3       1035.56        920.65         6.52 o                         
   3   8   3         39.01         36.45         1.27 o                         
   4   8   3         18.12         19.71         1.24 o                         
   5   8   3         19.46         28.30         1.65 o                         
   6   8   3         25.58         20.05         1.57 o                         
   7   8   3         20.75         22.31         2.63 o                         
   8   8   3        351.89        360.55        13.85 o                         
   9   8   3          5.37         -0.49         4.05 o                         
  -9   9   3         32.23         29.43         4.30 o                         
  -8   9   3       1438.96       1365.10        35.50 o                         
  -7   9   3         41.86         43.90         2.44 o                         
  -6   9   3       2228.89       2257.52        25.24 o                         
  -5   9   3       1529.27       1518.55        11.47 o                         
  -4   9   3         59.09         68.06         1.37 o                         
  -3   9   3          2.23          1.04         0.61 o                         
  -2   9   3       2158.54       2430.77        18.60 o                         
  -1   9   3        166.79        143.64         1.66 o                         
   0   9   3       1666.57       1833.01        12.21 o                         
   1   9   3        339.04        361.98         3.00 o                         
   2   9   3       1382.73       1184.23         7.83 o                         
   3   9   3        492.55        473.45         4.46 o                         
   4   9   3       1282.69       1226.30         9.87 o                         
   5   9   3       2430.25       2348.29        18.27 o                         
   6   9   3        537.69        530.02         5.73 o                         
   7   9   3          2.02          3.49         2.44 o                         
   8   9   3          9.29          7.04         3.76 o                         
   9   9   3          0.43         -3.63         5.34 o                         
  -9  10   3        303.95        304.38        11.50 o                         
  -8  10   3        175.58        176.57         7.26 o                         
  -7  10   3        346.19        331.08         6.27 o                         
  -6  10   3        142.98        143.44         2.92 o                         
  -5  10   3        171.06        188.50         2.83 o                         
  -4  10   3        401.57        365.06         3.48 o                         
  -3  10   3       2586.58       2518.00        17.06 o                         
  -2  10   3       3337.96       3204.56        25.10 o                         
  -1  10   3       1732.81       1888.04        13.56 o                         
   0  10   3       1685.49       1643.72        10.86 o                         
   1  10   3        362.48        370.13         3.14 o                         
   2  10   3          3.31          4.06         0.76 o                         
   3  10   3       1352.34       1385.79         9.33 o                         
   4  10   3        146.22        131.04         2.28 o                         
   5  10   3         23.75         28.33         1.50 o                         
   6  10   3        110.53        129.27         3.48 o                         
   7  10   3          7.85          8.24         2.67 o                         
   8  10   3         54.74         57.42         6.56 o                         
  -9  11   3          9.44          4.88         8.82 o                         
  -8  11   3         15.00         -0.42         3.46 o                         
  -7  11   3         96.01         82.76         4.42 o                         
  -6  11   3        168.97        182.22         3.69 o                         
  -5  11   3        251.74        240.09         3.13 o                         
  -4  11   3         56.53         50.06         1.33 o                         
  -3  11   3        546.05        531.82         4.03 o                         
  -2  11   3        109.29        115.40         1.63 o                         
  -1  11   3         33.93         43.64         1.15 o                         
   0  11   3       4484.94       4229.07        75.58 o                         
   1  11   3       1230.40       1299.68         8.48 o                         
   2  11   3         28.12         37.61         1.17 o                         
   3  11   3        422.18        422.16         3.92 o                         
   4  11   3        457.88        429.41         4.25 o                         
   5  11   3       1507.42       1490.89        11.05 o                         
   6  11   3        215.93        220.70         4.52 o                         
   7  11   3          5.08          5.10         2.98 o                         
   8  11   3         40.18         39.38         5.68 o                         
  -9  12   3         37.85         27.50         6.26 o                         
  -8  12   3         98.41         67.92         5.79 o                         
  -7  12   3          1.26         -2.33         2.43 o                         
  -6  12   3         36.46         49.66         2.32 o                         
  -5  12   3         66.28         60.97         1.87 o                         
  -4  12   3        254.30        256.18         2.77 o                         
  -3  12   3       1423.68       1418.46         9.29 o                         
  -2  12   3       1269.05       1320.62         8.85 o                         
  -1  12   3       3218.34       3045.42        24.81 o                         
   0  12   3        993.79       1002.36         7.36 o                         
   1  12   3       1952.13       1889.56        12.58 o                         
   2  12   3         30.67         33.96         1.14 o                         
   3  12   3       1838.66       1837.73        12.50 o                         
   4  12   3         85.55         69.94         1.88 o                         
   5  12   3        272.55        285.48         3.50 o                         
   6  12   3         15.70         20.01         2.40 o                         
   7  12   3        718.88        770.60        14.66 o                         
   8  12   3         34.74         52.39         5.25 o                         
  -8  13   3         57.43         40.61         4.81 o                         
  -7  13   3         39.06         31.22         5.72 o                         
  -6  13   3          7.46          2.63         1.66 o                         
  -5  13   3         15.58         11.88         1.20 o                         
  -4  13   3          0.23         -0.87         0.87 o                         
  -3  13   3        785.54        767.42         5.62 o                         
  -2  13   3         26.47         40.32         1.24 o                         
  -1  13   3        424.72        457.83         3.72 o                         
   0  13   3        563.10        490.80         3.90 o                         
   1  13   3       1599.55       1653.17        10.72 o                         
   2  13   3       1139.08       1160.54         8.07 o                         
   3  13   3       3490.75       3500.24        23.19 o                         
   4  13   3        546.90        523.01         4.79 o                         
   5  13   3        587.99        556.77         5.33 o                         
   6  13   3        652.08        592.03        11.33 o                         
   7  13   3        587.76        613.40        13.15 o                         
   8  13   3         81.43         44.84         5.47 o                         
  -8  14   3        135.78        131.39         7.68 o                         
  -7  14   3         93.52         84.08         5.77 o                         
  -6  14   3         78.13         72.16         2.70 o                         
  -5  14   3         69.15         54.32         1.83 o                         
  -4  14   3        346.54        346.32         3.50 o                         
  -3  14   3        704.90        676.69         5.17 o                         
  -2  14   3        510.39        530.49         4.31 o                         
  -1  14   3       1032.21       1045.65         7.04 o                         
   0  14   3       1113.81       1103.14         7.80 o                         
   1  14   3        599.34        598.22         4.90 o                         
   2  14   3         71.86         66.38         1.75 o                         
   3  14   3         24.12         29.82         1.28 o                         
   4  14   3         73.27         68.62         1.81 o                         
   5  14   3         10.94          9.34         1.79 o                         
   6  14   3          7.94         13.91         2.23 o                         
   7  14   3         29.32         24.78         3.83 o                         
   8  14   3        247.29        265.78        13.68 o                         
  -8  15   3        209.23        203.25        31.74 o                         
  -7  15   3        191.85        169.99         7.44 o                         
  -6  15   3        114.89        119.30         4.55 o                         
  -5  15   3          1.68         -0.98         1.27 o                         
  -4  15   3        330.15        339.33         3.65 o                         
  -3  15   3         68.65         72.20         1.73 o                         
  -2  15   3         40.59         42.50         1.28 o                         
  -1  15   3        234.60        226.52         2.59 o                         
   0  15   3         29.59         28.44         1.14 o                         
   1  15   3        845.03        845.18         6.58 o                         
   2  15   3       1285.10       1299.72         9.51 o                         
   3  15   3        375.70        384.96         3.87 o                         
   4  15   3        316.08        321.17         3.62 o                         
   5  15   3        179.54        176.29         3.80 o                         
   6  15   3        241.91        268.45         5.99 o                         
   7  15   3          1.87         -1.57         4.18 o                         
   8  15   3        112.36         75.19         9.18 o                         
  -8  16   3         17.19         -4.03         4.03 o                         
  -7  16   3         37.91         27.76         4.27 o                         
  -6  16   3        279.35        259.40         6.84 o                         
  -5  16   3         50.11         41.17         2.23 o                         
  -4  16   3        273.65        246.72         2.98 o                         
  -3  16   3        263.92        263.30         3.11 o                         
  -2  16   3        555.07        584.96         4.78 o                         
  -1  16   3        213.16        200.66         2.40 o                         
   0  16   3       1025.86       1016.51         7.05 o                         
   1  16   3         92.29         86.61         1.95 o                         
   2  16   3        468.62        420.50         3.88 o                         
   3  16   3        170.64        156.30         2.59 o                         
   4  16   3        367.12        321.81         4.44 o                         
   5  16   3          3.48          1.03         1.69 o                         
   6  16   3        438.62        500.98         9.96 o                         
   7  16   3        100.62        104.67         6.15 o                         
  -7  17   3         18.53         10.87         4.31 o                         
  -6  17   3        139.08        146.21         8.03 o                         
  -5  17   3          2.92          0.93         1.49 o                         
  -4  17   3        437.95        435.72         4.56 o                         
  -3  17   3         84.08         75.76         2.03 o                         
  -2  17   3         11.35          7.72         1.05 o                         
  -1  17   3        732.62        686.90         5.13 o                         
   0  17   3       1692.17       1625.89        10.84 o                         
   1  17   3        841.27        832.78         6.55 o                         
   2  17   3        355.97        344.22         3.61 o                         
   3  17   3         84.42         86.69         2.11 o                         
   4  17   3        290.77        266.28         3.94 o                         
   5  17   3         22.51         15.10         2.48 o                         
   6  17   3        292.75        298.27         8.22 o                         
   7  17   3         47.73         41.55         6.15 o                         
  -7  18   3         17.24         21.48         5.32 o                         
  -6  18   3         73.16         59.08         6.97 o                         
  -5  18   3         25.27         22.88         2.27 o                         
  -4  18   3        873.13        858.83         9.14 o                         
  -3  18   3         25.41         32.73         1.84 o                         
  -2  18   3         94.26         76.46         2.00 o                         
  -1  18   3       1134.94       1151.70         7.85 o                         
   0  18   3        159.30        147.65         2.32 o                         
   1  18   3        200.63        195.95         2.76 o                         
   2  18   3         67.95         58.78         1.75 o                         
   3  18   3        403.24        414.86         4.73 o                         
   4  18   3          0.16         -0.23         1.59 o                         
   5  18   3         33.05         28.93         3.82 o                         
   6  18   3        171.21        181.53         6.80 o                         
   7  18   3         15.62          8.19         6.73 o                         
  -7  19   3        225.91        209.33        13.30 o                         
  -6  19   3         53.80         51.06         5.35 o                         
  -5  19   3          0.15          0.79         2.15 o                         
  -4  19   3         82.21         86.43         2.59 o                         
  -3  19   3          3.14          0.04         1.18 o                         
  -2  19   3         63.92         70.85         2.33 o                         
  -1  19   3        103.36        100.76         2.05 o                         
   0  19   3         27.99         30.61         1.33 o                         
   1  19   3        373.97        381.73         3.96 o                         
   2  19   3          0.51         -1.24         1.24 o                         
   3  19   3       1327.66       1374.66        13.23 o                         
   4  19   3        105.35        108.89         3.83 o                         
   5  19   3        438.40        419.32         8.07 o                         
   6  19   3          0.82         -3.69         3.69 o                         
  -6  20   3        140.53        133.41         8.67 o                         
  -5  20   3        118.95        114.58         8.49 o                         
  -4  20   3        284.22        282.61         5.33 o                         
  -3  20   3         25.95         22.56         1.78 o                         
  -2  20   3         82.96         89.83         2.35 o                         
  -1  20   3         42.01         37.68         1.75 o                         
   0  20   3        200.45        185.81         2.90 o                         
   1  20   3        266.83        252.45         3.29 o                         
   2  20   3         15.18         14.49         1.71 o                         
   3  20   3          6.12          4.43         1.55 o                         
   4  20   3        122.67        111.87         5.07 o                         
   5  20   3          0.37         -3.49         3.49 o                         
   6  20   3        397.76        422.93        11.61 o                         
  -6  21   3         42.71         59.03         6.55 o                         
  -5  21   3          3.66          7.00         3.37 o                         
  -4  21   3          4.11          0.54         2.49 o                         
  -3  21   3        164.02        157.36         4.17 o                         
  -2  21   3        286.93        284.70         3.73 o                         
  -1  21   3        415.63        410.17         4.30 o                         
   0  21   3        196.23        185.34         2.90 o                         
   1  21   3        175.17        168.43         3.07 o                         
   2  21   3        476.56        475.89         5.48 o                         
   3  21   3         28.36         33.70         2.60 o                         
   4  21   3        113.02        114.79         5.10 o                         
   5  21   3        139.80        146.12         7.48 o                         
   6  21   3          0.85         -6.07         6.07 o                         
  -6  22   3         32.09         42.17        11.99 o                         
  -5  22   3        184.70        203.75         6.88 o                         
  -4  22   3        247.48        258.90         5.86 o                         
  -3  22   3        132.04        132.63         4.12 o                         
  -2  22   3         32.67         29.99         2.12 o                         
  -1  22   3        400.23        354.95         4.20 o                         
   0  22   3        380.86        391.11         4.34 o                         
   1  22   3          1.97          3.02         1.92 o                         
   2  22   3        159.57        177.33         4.02 o                         
   3  22   3          6.20         11.97         3.08 o                         
   4  22   3        250.39        272.60         8.65 o                         
   5  22   3         84.73         65.41         6.21 o                         
  -5  23   3         22.47         32.22         4.92 o                         
  -4  23   3          0.67          5.37         4.07 o                         
  -3  23   3         13.71          8.18         2.84 o                         
  -2  23   3        395.28        405.07         7.61 o                         
  -1  23   3        330.51        330.33         6.27 o                         
   0  23   3          3.52          4.32         1.94 o                         
   1  23   3         78.26         60.41         4.44 o                         
   2  23   3        567.94        578.25        10.59 o                         
   3  23   3         46.92         48.23         4.36 o                         
   4  23   3       1628.46       1821.17        26.31 o                         
   5  23   3         36.92         28.02         5.47 o                         
  -5  24   3        147.52        162.92         8.81 o                         
  -4  24   3        254.53        302.98         8.59 o                         
  -3  24   3        352.38        370.35        14.31 o                         
  -2  24   3          0.04          0.08         3.87 o                         
  -1  24   3        126.83        150.91         6.09 o                         
   0  24   3          0.48         -2.15         2.40 o                         
   1  24   3         15.87         11.38         3.10 o                         
   2  24   3         32.59         30.94         3.72 o                         
   3  24   3         75.20         45.99         8.21 o                         
   4  24   3         11.01         32.56         6.11 o                         
  -4  25   3        155.57        171.56         9.58 o                         
  -3  25   3         59.68         65.88         5.60 o                         
  -2  25   3         18.99         11.09         4.45 o                         
  -1  25   3          2.70         -2.96         3.83 o                         
   0  25   3        185.94        185.90         7.35 o                         
   1  25   3        222.53        244.73         7.45 o                         
   2  25   3         79.00         71.92         5.48 o                         
   3  25   3        494.32        550.68        15.38 o                         
  -3  26   3         87.71         91.88         7.81 o                         
  -2  26   3        406.16        406.35        12.38 o                         
  -1  26   3        118.68        127.83         7.94 o                         
   0  26   3          0.56          1.41         3.21 o                         
   1  26   3        350.77        409.65        11.26 o                         
   2  26   3        120.24        143.57         8.70 o                         
   3  26   3        221.57        211.62        16.13 o                         
  -2  27   3         31.31         41.84         6.70 o                         
  -1  27   3         98.83         91.49         9.01 o                         
   0  27   3        107.51        125.02         7.71 o                         
   1  27   3         39.13         41.15         4.67 o                         
  -8   0   4        507.17        515.94        13.72 o                         
  -6   0   4       2960.40       3018.23        49.60 o                         
  -4   0   4        208.39        247.23         5.71 o                         
  -2   0   4        472.06        525.36         5.65 o                         
   0   0   4      14833.89      14895.32       544.84 o                         
   2   0   4       1062.73       1081.25        11.01 o                         
   4   0   4       2674.87       2667.65        27.10 o                         
   6   0   4        189.60        175.63         4.81 o                         
   8   0   4         53.54         45.89         6.45 o                         
  -9   1   4          6.65         12.25         4.15 o                         
  -8   1   4        553.22        552.71        10.30 o                         
  -7   1   4       2658.20       2710.26        28.18 o                         
  -6   1   4       1599.62       1536.24        19.78 o                         
  -5   1   4        165.42        160.45         2.90 o                         
  -4   1   4         51.31         56.48         1.29 o                         
  -3   1   4         11.80         36.79         1.15 o                         
  -2   1   4         25.88         30.10         0.74 o                         
  -1   1   4        288.83        262.11         2.09 o                         
   0   1   4         22.86         44.05         1.03 o                         
   1   1   4        382.32        408.21         3.36 o                         
   2   1   4        508.21        508.62         4.18 o                         
   3   1   4       7743.42       8043.66       359.41 o                         
   4   1   4          8.19          7.97         1.10 o                         
   5   1   4        533.58        486.72         5.16 o                         
   6   1   4        579.10        526.92         6.49 o                         
   7   1   4          0.16          2.54         2.33 o                         
   8   1   4        111.80        114.11        10.12 o                         
   9   1   4        325.06        358.33        21.69 o                         
  -9   2   4        182.14        226.55         8.40 o                         
  -8   2   4        573.10        596.33        10.81 o                         
  -7   2   4        756.32        816.33        10.85 o                         
  -6   2   4        165.75        187.52         4.97 o                         
  -5   2   4       1733.18       1761.42        14.64 o                         
  -4   2   4       1751.46       1709.52        13.73 o                         
  -3   2   4        221.97        210.49         2.40 o                         
  -2   2   4        740.54        744.41         5.48 o                         
  -1   2   4       1381.85       1463.78        12.36 o                         
   0   2   4       2137.66       2202.31        48.52 o                         
   1   2   4       1396.63       1453.12        10.81 o                         
   2   2   4         75.67         78.99         1.59 o                         
   3   2   4        321.74        404.12         3.65 o                         
   4   2   4          1.88          5.15         1.13 o                         
   5   2   4       1406.42       1323.25        11.02 o                         
   6   2   4        914.01        861.18         8.10 o                         
   7   2   4        690.28        705.16        14.94 o                         
   8   2   4         24.74         29.88         4.23 o                         
   9   2   4         72.97         66.92        13.64 o                         
  -9   3   4        404.04        431.52        19.49 o                         
  -8   3   4         16.68         17.24         3.04 o                         
  -7   3   4         39.80         36.14         2.75 o                         
  -6   3   4        387.77        411.32         5.06 o                         
  -5   3   4        486.16        518.67         5.22 o                         
  -4   3   4         43.94         30.39         1.28 o                         
  -3   3   4         48.32         61.21         1.25 o                         
  -2   3   4       1203.25       1203.02         8.82 o                         
  -1   3   4       1631.70       1726.32        17.24 o                         
   0   3   4          1.57          2.09         0.58 o                         
   1   3   4          2.19          6.34         0.76 o                         
   2   3   4       3458.55       3431.29       278.37 o                         
   3   3   4        741.03        719.97         5.79 o                         
   4   3   4       3157.62       3247.57        24.36 o                         
   5   3   4        116.13        122.92         2.51 o                         
   6   3   4         51.96         68.52         2.99 o                         
   7   3   4        450.76        427.35        12.35 o                         
   8   3   4        146.91        155.26         7.55 o                         
   9   3   4         38.41         61.48        12.44 o                         
  -9   4   4        262.81        274.83        13.54 o                         
  -8   4   4        368.46        382.44        11.08 o                         
  -7   4   4        274.69        284.37         4.56 o                         
  -6   4   4        298.08        323.30         4.15 o                         
  -5   4   4        245.41        235.51         2.95 o                         
  -4   4   4       3688.59       3550.09       111.75 o                         
  -3   4   4        850.91        902.05         5.93 o                         
  -2   4   4         76.91         87.10         1.26 o                         
  -1   4   4       1897.68       1920.31        21.29 o                         
   0   4   4      13386.04      14181.39       584.81 o                         
   1   4   4        167.69        133.23         1.76 o                         
   2   4   4        910.14        979.60         7.41 o                         
   3   4   4        472.73        457.58         4.28 o                         
   4   4   4        286.09        304.65         3.53 o                         
   5   4   4        253.79        235.37         3.22 o                         
   6   4   4       1794.95       1745.34        16.17 o                         
   7   4   4        203.71        190.91         6.61 o                         
   8   4   4         91.73         66.05         8.45 o                         
   9   4   4        567.49        589.98        29.98 o                         
  -9   5   4          0.68          1.57         4.62 o                         
  -8   5   4        196.66        203.77         8.84 o                         
  -7   5   4        536.35        520.62         6.83 o                         
  -6   5   4       2218.91       2169.61        18.40 o                         
  -5   5   4        380.30        410.21         4.26 o                         
  -4   5   4         22.18         18.66         0.94 o                         
  -3   5   4       2847.92       2930.20        37.08 o                         
  -2   5   4         13.26          6.77         0.55 o                         
  -1   5   4        709.87        730.06         5.15 o                         
   0   5   4        298.30        301.26         2.48 o                         
   1   5   4        164.46        162.28         2.03 o                         
   2   5   4        816.45        836.25         6.44 o                         
   3   5   4       3838.60       3662.26        38.11 o                         
   4   5   4        331.91        364.91         3.84 o                         
   5   5   4        700.34        651.61         5.97 o                         
   6   5   4        595.94        552.11         6.48 o                         
   7   5   4        133.76        121.32         4.79 o                         
   8   5   4         66.01         42.79         7.38 o                         
   9   5   4        211.66        124.23        21.70 o                         
  -9   6   4         37.61         25.31         5.78 o                         
  -8   6   4         11.91          5.82         2.06 o                         
  -7   6   4        286.63        254.23         4.23 o                         
  -6   6   4       2701.13       2799.73        23.09 o                         
  -5   6   4        312.45        287.56         3.93 o                         
  -4   6   4       1462.47       1457.95        11.88 o                         
  -3   6   4        623.83        600.61         4.05 o                         
  -2   6   4        548.61        648.77         4.53 o                         
  -1   6   4         31.09         31.44         0.95 o                         
   0   6   4       2610.50       2765.28        49.70 o                         
   1   6   4        364.25        344.08         3.18 o                         
   2   6   4        160.61        132.85         2.05 o                         
   3   6   4        262.83        266.27         3.00 o                         
   4   6   4       5813.59       5957.63        75.12 o                         
   5   6   4        272.40        270.02         3.59 o                         
   6   6   4        199.60        174.81         3.36 o                         
   7   6   4         26.47         16.79         2.99 o                         
   8   6   4        614.89        611.90        25.92 o                         
   9   6   4          7.79         13.40         5.17 o                         
  -9   7   4        106.11         94.20         6.09 o                         
  -8   7   4          1.09         -0.29         2.30 o                         
  -7   7   4        175.67        166.00         3.94 o                         
  -6   7   4        188.56        182.71         3.24 o                         
  -5   7   4         66.65         77.47         2.16 o                         
  -4   7   4        261.43        315.46         2.99 o                         
  -3   7   4       1051.24       1172.65        10.60 o                         
  -2   7   4        777.75        915.21         6.00 o                         
  -1   7   4       1453.71       1628.28        11.12 o                         
   0   7   4        564.54        575.82         4.54 o                         
   1   7   4       1816.10       1791.96        13.30 o                         
   2   7   4        438.73        482.14         4.33 o                         
   3   7   4        257.70        246.98         2.94 o                         
   4   7   4        145.27        161.76         2.62 o                         
   5   7   4        312.15        309.44         3.87 o                         
   6   7   4        329.00        298.43         4.36 o                         
   7   7   4         49.70         43.97         3.30 o                         
   8   7   4         22.79         23.04         6.05 o                         
   9   7   4         17.60         14.19         5.26 o                         
  -9   8   4         45.92         32.48         4.97 o                         
  -8   8   4        134.85        157.22         7.28 o                         
  -7   8   4        368.66        403.33         6.83 o                         
  -6   8   4          6.94          5.51         1.31 o                         
  -5   8   4       1465.71       1449.13        12.55 o                         
  -4   8   4        858.44        839.36         6.57 o                         
  -3   8   4        297.80        266.33         2.35 o                         
  -2   8   4        516.37        523.56         4.86 o                         
  -1   8   4       4279.48       4490.67       214.35 o                         
   0   8   4       3439.29       4108.32       129.11 o                         
   1   8   4       3422.79       3602.26        56.08 o                         
   2   8   4        823.21        855.85         6.51 o                         
   3   8   4          2.29          0.39         0.98 o                         
   4   8   4         19.56         19.57         1.36 o                         
   5   8   4       2115.73       2070.37        16.09 o                         
   6   8   4        719.15        735.36         8.55 o                         
   7   8   4        221.06        250.76         8.29 o                         
   8   8   4          2.20         -0.17         3.71 o                         
  -9   9   4        445.88        524.67        29.99 o                         
  -8   9   4        119.65        100.40         6.24 o                         
  -7   9   4         20.20         21.23         2.31 o                         
  -6   9   4        338.21        321.95         4.23 o                         
  -5   9   4        196.40        215.18         3.02 o                         
  -4   9   4       1025.83       1039.44         7.52 o                         
  -3   9   4        279.93        238.42         2.28 o                         
  -2   9   4        322.83        331.97         2.70 o                         
  -1   9   4       1449.18       1452.50         9.42 o                         
   0   9   4       2367.44       2353.68        18.65 o                         
   1   9   4       1239.69       1277.10         9.17 o                         
   2   9   4        505.40        485.75         4.12 o                         
   3   9   4          0.86         -0.95         0.95 o                         
   4   9   4        495.58        496.49         4.76 o                         
   5   9   4        496.25        499.58         5.36 o                         
   6   9   4         55.71         60.45         2.72 o                         
   7   9   4        296.69        300.71         6.99 o                         
   8   9   4         35.21         45.87         5.32 o                         
  -9  10   4         52.22         50.56         6.68 o                         
  -8  10   4          9.65         11.43         2.89 o                         
  -7  10   4         23.87         27.00         2.41 o                         
  -6  10   4        226.36        236.20         3.77 o                         
  -5  10   4       2128.64       2108.62        15.57 o                         
  -4  10   4        160.49        156.06         2.13 o                         
  -3  10   4          1.51          1.87         0.63 o                         
  -2  10   4       1006.50       1104.07         7.54 o                         
  -1  10   4       2365.63       2353.36        16.32 o                         
   0  10   4       2533.32       2916.81        22.37 o                         
   1  10   4        552.84        560.27         4.39 o                         
   2  10   4       2500.49       2630.52        19.36 o                         
   3  10   4        638.00        597.41         5.11 o                         
   4  10   4          0.29          1.63         1.24 o                         
   5  10   4        343.82        306.61         3.82 o                         
   6  10   4        630.07        588.55         9.62 o                         
   7  10   4          8.78          9.80         3.35 o                         
   8  10   4         46.81         29.91         4.08 o                         
  -9  11   4        118.59         86.01        11.27 o                         
  -8  11   4         29.88         38.64         4.06 o                         
  -7  11   4         33.96         29.84         2.59 o                         
  -6  11   4         23.49         22.66         1.74 o                         
  -5  11   4        391.95        387.49         4.13 o                         
  -4  11   4        108.25        106.15         1.88 o                         
  -3  11   4        159.18        141.68         1.74 o                         
  -2  11   4        181.46        158.76         1.90 o                         
  -1  11   4        857.60        885.19         6.35 o                         
   0  11   4        131.12        121.19         1.84 o                         
   1  11   4       1104.75       1195.40         8.31 o                         
   2  11   4       1910.32       1833.47        12.34 o                         
   3  11   4        743.44        737.60         5.96 o                         
   4  11   4        189.44        183.90         2.78 o                         
   5  11   4        216.00        220.01         3.12 o                         
   6  11   4          0.43          9.28         2.07 o                         
   7  11   4        189.11        192.79        10.75 o                         
   8  11   4         67.62         60.98         7.28 o                         
  -8  12   4        402.93        369.14        12.52 o                         
  -7  12   4        140.35        137.28         5.27 o                         
  -6  12   4        646.39        658.05        10.08 o                         
  -5  12   4        143.04        135.42         2.17 o                         
  -4  12   4       1676.65       1669.46        11.32 o                         
  -3  12   4       1958.48       1934.13        12.84 o                         
  -2  12   4       1509.49       1535.44        10.62 o                         
  -1  12   4         35.16         36.42         1.12 o                         
   0  12   4        868.08        928.61         6.55 o                         
   1  12   4        114.96        134.38         1.93 o                         
   2  12   4        339.46        308.76         2.98 o                         
   3  12   4        287.54        294.07         3.14 o                         
   4  12   4       1845.25       1763.57        12.53 o                         
   5  12   4        257.34        260.51         3.82 o                         
   6  12   4        425.28        444.91         8.56 o                         
   7  12   4         61.06         70.21         5.02 o                         
   8  12   4        319.37        320.63        10.90 o                         
  -8  13   4        298.27        328.07         9.51 o                         
  -7  13   4         30.81         17.87         4.26 o                         
  -6  13   4          0.32          0.69         1.95 o                         
  -5  13   4        115.60        112.88         2.15 o                         
  -4  13   4        927.44        954.49         7.19 o                         
  -3  13   4        153.60        166.56         2.21 o                         
  -2  13   4        902.80        959.57         6.82 o                         
  -1  13   4        417.74        408.71         3.44 o                         
   0  13   4          0.02          2.38         0.78 o                         
   1  13   4          0.09         -0.67         0.93 o                         
   2  13   4        257.96        243.78         2.82 o                         
   3  13   4         84.44         86.58         1.93 o                         
   4  13   4        143.72        152.48         2.66 o                         
   5  13   4        192.14        202.50         3.46 o                         
   6  13   4        187.55        195.40         5.25 o                         
   7  13   4         67.53         71.48         5.56 o                         
   8  13   4        151.78        193.98        11.38 o                         
  -8  14   4        109.68        103.69         6.83 o                         
  -7  14   4         66.58         64.20         4.88 o                         
  -6  14   4          7.24          6.93         2.37 o                         
  -5  14   4          1.80          1.15         1.18 o                         
  -4  14   4          9.19         13.21         1.05 o                         
  -3  14   4       1848.91       1863.17        12.60 o                         
  -2  14   4        355.40        368.63         3.24 o                         
  -1  14   4         55.77         56.07         1.42 o                         
   0  14   4       1053.98       1058.74         7.46 o                         
   1  14   4        828.63        819.15         6.06 o                         
   2  14   4       1721.51       1690.60        11.19 o                         
   3  14   4        572.00        582.47         5.13 o                         
   4  14   4         40.15         37.44         1.65 o                         
   5  14   4         62.81         71.60         3.44 o                         
   6  14   4         67.58         65.47         6.40 o                         
   7  14   4         30.03         41.48         4.36 o                         
   8  14   4         16.51         19.42         4.39 o                         
  -8  15   4          0.45         -0.86         4.20 o                         
  -7  15   4        256.78        272.36         8.97 o                         
  -6  15   4          0.12         -2.44         2.44 o                         
  -5  15   4         61.39         64.17         2.18 o                         
  -4  15   4       1184.83       1145.16         8.32 o                         
  -3  15   4       1885.05       1874.54        12.48 o                         
  -2  15   4         44.34         37.76         1.23 o                         
  -1  15   4        841.86        833.56         6.08 o                         
   0  15   4        488.25        481.19         3.96 o                         
   1  15   4       1076.24       1035.45         7.34 o                         
   2  15   4        107.99        122.15         2.28 o                         
   3  15   4       1530.49       1484.10        10.55 o                         
   4  15   4        171.03        141.11         2.84 o                         
   5  15   4        156.38        145.21         4.35 o                         
   6  15   4        283.94        280.43         8.09 o                         
   7  15   4        258.27        297.29        12.01 o                         
  -8  16   4         46.45         35.01         5.69 o                         
  -7  16   4          2.45         -2.10         3.57 o                         
  -6  16   4         40.64         38.18         3.63 o                         
  -5  16   4        954.05        983.93         9.33 o                         
  -4  16   4         15.57         19.67         1.43 o                         
  -3  16   4        159.22        170.50         2.41 o                         
  -2  16   4        700.62        673.01         5.20 o                         
  -1  16   4        475.52        483.12         4.04 o                         
   0  16   4        323.75        323.53         3.25 o                         
   1  16   4         52.93         45.13         1.75 o                         
   2  16   4       1267.95       1172.19         8.48 o                         
   3  16   4        112.95        121.75         2.44 o                         
   4  16   4        415.25        432.47         6.07 o                         
   5  16   4        391.40        409.34         6.31 o                         
   6  16   4          6.70          8.27         3.42 o                         
   7  16   4        103.25        114.08         7.32 o                         
  -7  17   4        157.10        160.03         7.64 o                         
  -6  17   4         21.56         14.22         5.32 o                         
  -5  17   4        102.01         99.60         3.02 o                         
  -4  17   4        332.77        318.60         4.09 o                         
  -3  17   4          3.21          0.54         1.08 o                         
  -2  17   4        477.60        447.38         4.01 o                         
  -1  17   4         38.48         47.97         1.67 o                         
   0  17   4         33.12         33.79         1.45 o                         
   1  17   4        309.59        312.42         3.59 o                         
   2  17   4          9.74          8.95         1.31 o                         
   3  17   4        113.68         94.96         2.25 o                         
   4  17   4        191.73        188.04         3.43 o                         
   5  17   4         43.05         50.30         3.54 o                         
   6  17   4        111.99        122.49         6.25 o                         
   7  17   4          9.55          3.65         4.99 o                         
  -7  18   4         59.24         58.14        13.32 o                         
  -6  18   4        329.69        321.09         8.96 o                         
  -5  18   4        106.20        102.32         4.25 o                         
  -4  18   4        873.15        854.47         9.17 o                         
  -3  18   4         20.64         18.21         1.32 o                         
  -2  18   4        199.25        186.06         2.73 o                         
  -1  18   4        112.00        108.43         2.16 o                         
   0  18   4        169.64        139.12         2.52 o                         
   1  18   4       1117.94       1086.23         8.62 o                         
   2  18   4        140.14        133.55         2.70 o                         
   3  18   4          0.00         -1.39         1.39 o                         
   4  18   4        991.60       1008.88        12.84 o                         
   5  18   4         25.72         22.62         3.17 o                         
   6  18   4        212.34        243.77         7.93 o                         
  -7  19   4         16.07         26.22         9.76 o                         
  -6  19   4         32.01         33.74         4.71 o                         
  -5  19   4         16.19         20.13         2.73 o                         
  -4  19   4          0.02          3.21         1.85 o                         
  -3  19   4         77.68         62.26         2.65 o                         
  -2  19   4        798.20        819.03         7.03 o                         
  -1  19   4        114.80         91.86         2.32 o                         
   0  19   4         71.77         70.57         2.03 o                         
   1  19   4         19.03         14.57         1.42 o                         
   2  19   4        192.51        202.75         3.04 o                         
   3  19   4         21.13         15.32         1.72 o                         
   4  19   4         53.01         50.84         2.86 o                         
   5  19   4         41.75         33.98         4.30 o                         
   6  19   4        103.13         94.46         5.95 o                         
  -6  20   4        106.88        101.69         7.87 o                         
  -5  20   4        193.72        206.55         7.94 o                         
  -4  20   4        135.50        145.38         4.12 o                         
  -3  20   4        124.46        127.09         3.40 o                         
  -2  20   4          5.45          7.65         1.51 o                         
  -1  20   4        110.13         93.71         2.39 o                         
   0  20   4         39.65         28.44         1.55 o                         
   1  20   4        474.32        459.32         4.47 o                         
   2  20   4         12.64          6.09         1.61 o                         
   3  20   4          1.87         -1.80         1.80 o                         
   4  20   4         17.56         15.58         2.99 o                         
   5  20   4          5.83          1.41         3.82 o                         
   6  20   4        178.65        175.26         9.30 o                         
  -6  21   4        133.88        153.35        16.82 o                         
  -5  21   4          0.29         -1.32         3.37 o                         
  -4  21   4          1.06         -1.60         2.57 o                         
  -3  21   4          0.85          0.25         1.84 o                         
  -2  21   4        472.17        490.94         5.34 o                         
  -1  21   4          5.89          4.03         1.38 o                         
   0  21   4         48.33         43.50         1.72 o                         
   1  21   4         19.02         16.80         1.62 o                         
   2  21   4        195.98        189.33         4.19 o                         
   3  21   4        112.03        105.81         4.20 o                         
   4  21   4        101.54         98.87         5.35 o                         
   5  21   4         69.91         53.60         5.04 o                         
  -5  22   4        525.47        561.06        11.84 o                         
  -4  22   4          2.43         -3.56         3.56 o                         
  -3  22   4          3.39          4.19         2.30 o                         
  -2  22   4          5.68          8.62         2.18 o                         
  -1  22   4          6.55          1.50         1.56 o                         
   0  22   4         25.04         25.28         1.84 o                         
   1  22   4        673.24        648.74        10.55 o                         
   2  22   4        187.67        175.15         6.79 o                         
   3  22   4        123.96        153.03         8.04 o                         
   4  22   4         25.18          8.85         3.96 o                         
   5  22   4        580.29        650.19        16.79 o                         
  -5  23   4         24.58         27.83         5.09 o                         
  -4  23   4         16.20         17.50         4.23 o                         
  -3  23   4          1.78          1.61         3.33 o                         
  -2  23   4        420.71        427.57         9.05 o                         
  -1  23   4          2.93         -0.55         2.42 o                         
   0  23   4         28.75         10.32         2.60 o                         
   1  23   4        235.75        213.78         5.43 o                         
   2  23   4          0.05         -2.80         2.80 o                         
   3  23   4         38.48         44.27         5.13 o                         
   4  23   4         13.90         15.50         4.45 o                         
  -4  24   4          2.08          7.38         3.71 o                         
  -3  24   4        104.93        106.42         6.86 o                         
  -2  24   4         25.78         36.76         3.59 o                         
  -1  24   4          5.79          3.97         3.23 o                         
   0  24   4         51.34         57.78         4.20 o                         
   1  24   4        141.70        163.50         8.14 o                         
   2  24   4         90.53         81.52         5.68 o                         
   3  24   4         20.52         23.72         9.15 o                         
   4  24   4        171.92        175.50        19.77 o                         
  -4  25   4        537.02        545.62        14.88 o                         
  -3  25   4        138.40        133.94         8.08 o                         
  -2  25   4        103.78        105.22         6.18 o                         
  -1  25   4         50.83         63.02         6.15 o                         
   0  25   4          1.72          1.50         3.42 o                         
   1  25   4         28.67         34.84         7.13 o                         
   2  25   4         20.04         15.05         4.35 o                         
   3  25   4        129.01        140.42        25.50 o                         
  -3  26   4          6.08         -2.87         4.55 o                         
  -2  26   4          5.75         17.61         7.09 o                         
  -1  26   4         25.48         22.55         4.84 o                         
   0  26   4        213.91        232.33        13.89 o                         
   1  26   4          7.13          6.66         5.70 o                         
   2  26   4        122.95         83.95         8.77 o                         
  -1  27   4          0.36         -4.98         4.98 o                         
   0  27   4        101.77         91.75         6.59 o                         
  -9   0   5         80.10         57.16         6.87 o                         
  -7   0   5         69.72         85.25         6.62 o                         
  -5   0   5       1129.66       1165.94        19.35 o                         
  -3   0   5       2860.98       3026.18        65.97 o                         
  -1   0   5       4475.73       3763.09       356.15 o                         
   1   0   5       6374.51       6169.76       404.49 o                         
   3   0   5        552.48        536.91         6.54 o                         
   5   0   5       2060.17       2038.34        23.64 o                         
   7   0   5        104.50         89.24         6.75 o                         
   9   0   5        351.61        442.00        28.99 o                         
  -9   1   5        356.01        353.77        13.86 o                         
  -8   1   5        667.57        699.93        16.03 o                         
  -7   1   5        865.57        840.04        10.03 o                         
  -6   1   5        869.79        832.11        12.38 o                         
  -5   1   5       1151.22       1144.63        12.00 o                         
  -4   1   5        540.34        555.73         4.78 o                         
  -3   1   5        859.65        884.08         6.38 o                         
  -2   1   5       1981.61       1823.22        13.08 o                         
  -1   1   5       3743.86       3792.13       246.08 o                         
   0   1   5       4036.36       4216.28       194.16 o                         
   1   1   5        153.37        155.46         2.11 o                         
   2   1   5       3891.41       3995.77        87.84 o                         
   3   1   5        260.01        270.39         3.06 o                         
   4   1   5          1.10         -1.15         1.15 o                         
   5   1   5        298.15        304.39         4.03 o                         
   6   1   5          6.81         13.33         1.82 o                         
   7   1   5        169.46        173.58         6.37 o                         
   8   1   5       1377.25       1409.82        40.73 o                         
   9   1   5         35.75         50.62         6.50 o                         
  -9   2   5          2.03          0.67         3.64 o                         
  -8   2   5          1.91          0.10         2.32 o                         
  -7   2   5        152.38        147.83         4.72 o                         
  -6   2   5        476.17        423.05         7.14 o                         
  -5   2   5       1727.49       1722.06        15.54 o                         
  -4   2   5          0.07          2.04         0.68 o                         
  -3   2   5       3250.35       3340.29        59.40 o                         
  -2   2   5       1169.10       1180.95         8.55 o                         
  -1   2   5       3196.99       3129.53       297.56 o                         
   0   2   5       8568.12       8845.44       354.46 o                         
   1   2   5       5708.01       5890.82       335.24 o                         
   2   2   5       1706.66       1708.78        12.49 o                         
   3   2   5          4.22          3.35         1.09 o                         
   4   2   5        518.82        535.87         5.09 o                         
   5   2   5        857.37        825.67         7.45 o                         
   6   2   5        114.37        100.78         3.05 o                         
   7   2   5         12.44         16.93         3.22 o                         
   8   2   5         11.08         25.69         6.01 o                         
   9   2   5         13.89         21.36         6.16 o                         
  -9   3   5        145.66        133.45        17.90 o                         
  -8   3   5        223.53        240.78         6.70 o                         
  -7   3   5         44.83         43.10         4.02 o                         
  -6   3   5         50.98         44.34         2.55 o                         
  -5   3   5         24.49         25.45         1.34 o                         
  -4   3   5        683.11        624.41         5.54 o                         
  -3   3   5         10.62          9.93         0.77 o                         
  -2   3   5        368.65        385.15         3.17 o                         
  -1   3   5        597.09        639.31         4.61 o                         
   0   3   5        252.56        422.50         3.46 o                         
   1   3   5        414.46        511.53         4.27 o                         
   2   3   5       1111.95       1349.64        10.12 o                         
   3   3   5       1358.33       1438.81        10.46 o                         
   4   3   5        411.39        445.39         4.53 o                         
   5   3   5          0.93         -1.48         1.48 o                         
   6   3   5        160.02        166.43         3.63 o                         
   7   3   5          3.47          7.05         2.87 o                         
   8   3   5          1.19         -0.71         5.03 o                         
   9   3   5          2.34          6.40         6.31 o                         
  -9   4   5          0.64         -4.59         4.59 o                         
  -8   4   5          0.01         -1.47         2.82 o                         
  -7   4   5         82.71         92.99         4.20 o                         
  -6   4   5         41.59         35.31         2.24 o                         
  -5   4   5        575.51        584.95         5.90 o                         
  -4   4   5        376.00        371.36         3.87 o                         
  -3   4   5         77.58         67.68         1.50 o                         
  -2   4   5        100.32        104.04         1.86 o                         
  -1   4   5        965.66       1108.43         8.40 o                         
   0   4   5       5143.36       5863.51       278.34 o                         
   1   4   5       2270.68       2281.39        17.66 o                         
   2   4   5       3062.43       3251.91        30.78 o                         
   3   4   5        978.11       1039.28         8.23 o                         
   4   4   5       2767.30       2737.78        20.30 o                         
   5   4   5          7.60          4.00         1.47 o                         
   6   4   5        623.20        598.24         9.04 o                         
   7   4   5        233.91        249.45         9.94 o                         
   8   4   5          0.02          2.93         5.15 o                         
   9   4   5         15.80          1.52         7.50 o                         
  -9   5   5         32.64         23.24        13.41 o                         
  -8   5   5        128.05        125.93         6.18 o                         
  -7   5   5        381.55        352.18         5.80 o                         
  -6   5   5       1749.16       1722.32        16.08 o                         
  -5   5   5       3042.94       3057.99        25.87 o                         
  -4   5   5          2.64          5.45         0.80 o                         
  -3   5   5       7773.51       7941.95       297.80 o                         
  -2   5   5       4002.44       3840.94       174.65 o                         
  -1   5   5       2234.89       2236.57        18.22 o                         
   0   5   5       1455.19       1609.81        11.36 o                         
   1   5   5       3472.52       3500.42        44.62 o                         
   2   5   5         22.50         28.79         1.26 o                         
   3   5   5       1428.51       1414.74        12.17 o                         
   4   5   5        572.41        600.10         5.43 o                         
   5   5   5        317.67        305.87         3.91 o                         
   6   5   5        544.24        570.14         8.32 o                         
   7   5   5        487.40        479.09        14.19 o                         
   8   5   5        119.50        106.12         9.67 o                         
  -9   6   5         52.51         46.13        12.75 o                         
  -8   6   5         63.73         61.48         4.28 o                         
  -7   6   5        173.56        158.64         4.44 o                         
  -6   6   5         28.83         36.85         2.23 o                         
  -5   6   5        581.54        591.01         5.98 o                         
  -4   6   5          7.11         11.54         0.93 o                         
  -3   6   5        482.18        474.75         3.59 o                         
  -2   6   5       2549.98       2672.64        25.29 o                         
  -1   6   5       2655.75       2575.33        23.38 o                         
   0   6   5       1208.88       1200.53         8.12 o                         
   1   6   5       5371.91       5147.90       308.30 o                         
   2   6   5        354.85        375.62         3.64 o                         
   3   6   5       1681.65       1773.93        13.01 o                         
   4   6   5        359.38        335.21         3.67 o                         
   5   6   5       1760.60       1674.26        13.81 o                         
   6   6   5        368.98        343.40         5.59 o                         
   7   6   5         37.69         40.40         3.91 o                         
   8   6   5         45.64         31.78         7.40 o                         
  -9   7   5         26.27         21.04         8.28 o                         
  -8   7   5          2.24          0.59         2.82 o                         
  -7   7   5          3.77          5.93         1.99 o                         
  -6   7   5        539.46        573.75         5.94 o                         
  -5   7   5        801.52        783.91         6.95 o                         
  -4   7   5         40.32         51.35         1.39 o                         
  -3   7   5        155.57        178.21         1.88 o                         
  -2   7   5        225.76        179.33         2.03 o                         
  -1   7   5       1927.58       1998.79        13.86 o                         
   0   7   5       2869.14       3101.57        34.43 o                         
   1   7   5         39.77         34.11         1.17 o                         
   2   7   5        669.77        795.49         6.44 o                         
   3   7   5          9.95         13.20         1.28 o                         
   4   7   5         95.37         92.87         2.41 o                         
   5   7   5        101.08         97.93         2.78 o                         
   6   7   5        344.91        351.02         5.52 o                         
   7   7   5        509.05        493.38        12.21 o                         
   8   7   5        179.80        172.60        12.63 o                         
  -9   8   5         61.56         63.63         9.50 o                         
  -8   8   5         16.12          5.37         2.69 o                         
  -7   8   5         99.22         84.08         3.37 o                         
  -6   8   5        363.53        380.05         4.95 o                         
  -5   8   5         13.31         16.99         1.12 o                         
  -4   8   5         48.50         50.29         1.32 o                         
  -3   8   5       1674.58       1599.38        10.28 o                         
  -2   8   5       1345.58       1316.38         9.65 o                         
  -1   8   5        745.21        819.17         6.12 o                         
   0   8   5        545.39        526.61         4.53 o                         
   1   8   5        526.87        510.12         4.32 o                         
   2   8   5       1616.21       1689.64        14.04 o                         
   3   8   5        882.67        888.44         7.39 o                         
   4   8   5         18.24         12.15         1.39 o                         
   5   8   5          0.26         -1.47         1.47 o                         
   6   8   5          7.77          8.37         2.07 o                         
   7   8   5         31.26         34.21         5.25 o                         
   8   8   5          4.99          8.07         7.99 o                         
  -9   9   5        119.16        129.96         8.77 o                         
  -8   9   5         90.88         87.49         5.52 o                         
  -7   9   5          3.21         -0.76         2.11 o                         
  -6   9   5        331.10        320.03         5.50 o                         
  -5   9   5        930.25        924.21         8.03 o                         
  -4   9   5       3497.70       3394.03        22.05 o                         
  -3   9   5        980.69        952.04         6.73 o                         
  -2   9   5       1368.37       1256.35         8.88 o                         
  -1   9   5       1117.29       1161.89         8.58 o                         
   0   9   5       2915.35       2818.92        21.07 o                         
   1   9   5        140.48        123.11         2.01 o                         
   2   9   5        765.59        795.11         6.43 o                         
   3   9   5        621.16        633.93         5.45 o                         
   4   9   5         87.71         74.44         2.36 o                         
   5   9   5          0.10         -1.44         1.44 o                         
   6   9   5          8.85          6.64         2.17 o                         
   7   9   5         16.82         26.91         5.73 o                         
   8   9   5         90.37         84.33         6.48 o                         
  -9  10   5        197.09        214.97        20.94 o                         
  -8  10   5          0.89         -2.87         2.87 o                         
  -7  10   5        267.06        285.94         6.60 o                         
  -6  10   5        469.64        459.78         6.23 o                         
  -5  10   5        148.44        149.26         2.29 o                         
  -4  10   5        130.14        126.33         1.80 o                         
  -3  10   5        413.85        422.16         3.33 o                         
  -2  10   5          0.00          2.13         0.80 o                         
  -1  10   5         11.70         47.20         5.42 o                         
   0  10   5       3125.11       3236.12        29.73 o                         
   1  10   5         34.33         37.58         1.33 o                         
   2  10   5        441.34        437.08         3.98 o                         
   3  10   5       1493.37       1470.36        10.86 o                         
   4  10   5       1075.32       1073.92         8.27 o                         
   5  10   5         80.59         60.93         2.17 o                         
   6  10   5          6.73          4.70         2.37 o                         
   7  10   5        878.80        897.19        23.46 o                         
   8  10   5          9.80          7.44         4.61 o                         
  -8  11   5         17.83          9.26         3.39 o                         
  -7  11   5          0.01         -2.44         2.44 o                         
  -6  11   5        377.75        384.62         6.26 o                         
  -5  11   5       1008.24        990.69         7.95 o                         
  -4  11   5        362.02        370.86         3.21 o                         
  -3  11   5        308.97        304.97         2.78 o                         
  -2  11   5       1077.41       1051.62         7.23 o                         
  -1  11   5        992.02       1014.23         7.49 o                         
   0  11   5        149.26        145.43         2.46 o                         
   1  11   5        416.78        437.13         4.04 o                         
   2  11   5         77.27         71.53         1.86 o                         
   3  11   5          0.18         -0.61         1.20 o                         
   4  11   5        172.99        169.03         2.95 o                         
   5  11   5        104.11        100.40         3.43 o                         
   6  11   5        268.39        249.54         6.70 o                         
   7  11   5          9.34         23.77         4.25 o                         
   8  11   5         14.71         26.15         6.19 o                         
  -8  12   5         27.32         17.22         4.70 o                         
  -7  12   5        583.36        598.54        14.08 o                         
  -6  12   5        157.10        160.03         4.92 o                         
  -5  12   5         11.85         13.28         1.30 o                         
  -4  12   5        280.00        263.45         2.69 o                         
  -3  12   5        557.72        554.53         4.97 o                         
  -2  12   5          8.17         12.65         0.90 o                         
  -1  12   5       6066.75       5881.79        68.83 o                         
   0  12   5        181.40        167.94         2.10 o                         
   1  12   5       1829.45       1798.36        13.33 o                         
   2  12   5        398.12        406.44         3.80 o                         
   3  12   5         68.03         67.33         1.85 o                         
   4  12   5        228.53        213.88         3.22 o                         
   5  12   5          4.41          4.27         1.51 o                         
   6  12   5         17.98         30.39         2.99 o                         
   7  12   5        143.25        152.73         7.11 o                         
   8  12   5         67.75         71.58         6.87 o                         
  -8  13   5         34.27         25.70         5.64 o                         
  -7  13   5        112.22        110.14         5.63 o                         
  -6  13   5         22.50         19.11         3.16 o                         
  -5  13   5        370.71        365.88         3.86 o                         
  -4  13   5       2619.77       2600.47        17.44 o                         
  -3  13   5       2961.31       2823.80        17.68 o                         
  -2  13   5        353.14        343.36         3.21 o                         
  -1  13   5       1652.51       1575.16        10.55 o                         
   0  13   5         69.07         79.94         1.78 o                         
   1  13   5        956.32        970.10         7.30 o                         
   2  13   5        279.44        293.26         3.29 o                         
   3  13   5         57.15         52.98         1.83 o                         
   4  13   5        125.45        136.63         2.63 o                         
   5  13   5         11.13          9.82         1.78 o                         
   6  13   5        330.01        336.19         7.87 o                         
   7  13   5         54.29         51.10         4.46 o                         
  -8  14   5          1.88          0.82         5.48 o                         
  -7  14   5         16.26          9.37         3.81 o                         
  -6  14   5          9.66          7.20         2.86 o                         
  -5  14   5         10.19          9.84         1.44 o                         
  -4  14   5        514.25        493.21         4.23 o                         
  -3  14   5        118.73        133.23         2.04 o                         
  -2  14   5       1369.78       1290.07         8.74 o                         
  -1  14   5          0.03          0.07         0.90 o                         
   0  14   5        319.24        311.75         3.05 o                         
   1  14   5       1171.36       1184.33         8.20 o                         
   2  14   5        708.00        685.78         5.55 o                         
   3  14   5        378.90        373.43         3.93 o                         
   4  14   5        331.97        339.47         3.97 o                         
   5  14   5        439.50        453.86         8.48 o                         
   6  14   5         45.46         46.10         4.18 o                         
   7  14   5        125.98        117.70         9.38 o                         
  -8  15   5         24.56         16.51         5.25 o                         
  -7  15   5         79.28         54.57         6.98 o                         
  -6  15   5         77.22         77.57         6.47 o                         
  -5  15   5         23.42         23.67         1.65 o                         
  -4  15   5        508.18        524.56         4.69 o                         
  -3  15   5        175.85        185.40         2.60 o                         
  -2  15   5        400.38        377.80         3.43 o                         
  -1  15   5        292.63        296.85         3.06 o                         
   0  15   5        259.74        261.66         3.04 o                         
   1  15   5        126.06        123.19         2.35 o                         
   2  15   5          8.52          9.40         1.24 o                         
   3  15   5         54.79         51.95         1.71 o                         
   4  15   5        558.50        512.17         6.74 o                         
   5  15   5        261.35        275.08         5.40 o                         
   6  15   5        106.57        149.17         6.32 o                         
   7  15   5          4.33          4.11         4.49 o                         
  -7  16   5        245.99        238.93         9.14 o                         
  -6  16   5        229.83        248.33         8.97 o                         
  -5  16   5         21.22         14.85         1.67 o                         
  -4  16   5         15.45         11.45         1.40 o                         
  -3  16   5        421.83        394.89         3.77 o                         
  -2  16   5        524.52        480.11         4.18 o                         
  -1  16   5         49.91         48.83         1.78 o                         
   0  16   5       4684.47       4471.45        29.33 o                         
   1  16   5         50.59         43.72         1.60 o                         
   2  16   5         31.76         23.66         1.51 o                         
   3  16   5         79.51         75.06         2.29 o                         
   4  16   5        177.61        157.77         3.80 o                         
   5  16   5        299.88        311.14         6.86 o                         
   6  16   5        433.61        444.98        10.76 o                         
   7  16   5          0.89         -4.00         4.00 o                         
  -7  17   5         92.92         78.98         6.22 o                         
  -6  17   5        474.57        515.34        11.83 o                         
  -5  17   5          0.13          0.65         2.35 o                         
  -4  17   5         79.11         69.50         2.49 o                         
  -3  17   5         73.69         68.79         1.96 o                         
  -2  17   5       1274.54       1198.93         8.28 o                         
  -1  17   5        354.01        343.91         3.57 o                         
   0  17   5       1344.30       1270.97         9.08 o                         
   1  17   5        292.60        267.60         3.17 o                         
   2  17   5         27.52         24.13         1.55 o                         
   3  17   5        468.12        438.41         5.08 o                         
   4  17   5          2.59         -0.36         1.75 o                         
   5  17   5        341.55        375.52         7.57 o                         
   6  17   5        647.29        683.65        12.05 o                         
  -7  18   5        192.53        215.31        11.10 o                         
  -6  18   5         75.94         90.20         5.95 o                         
  -5  18   5          9.70         10.81         3.01 o                         
  -4  18   5         37.05         34.68         1.91 o                         
  -3  18   5        222.56        220.56         3.69 o                         
  -2  18   5          4.62          6.84         1.30 o                         
  -1  18   5       1386.99       1365.88         9.99 o                         
   0  18   5        242.89        228.17         3.04 o                         
   1  18   5        484.03        476.68         5.36 o                         
   2  18   5         96.88        104.64         2.45 o                         
   3  18   5          2.37          3.83         1.65 o                         
   4  18   5        101.97        101.06         4.84 o                         
   5  18   5         27.79         22.21         3.20 o                         
   6  18   5        390.59        438.83        14.86 o                         
  -6  19   5        324.23        302.25         9.70 o                         
  -5  19   5        516.87        543.82         9.13 o                         
  -4  19   5        192.99        202.13         4.67 o                         
  -3  19   5       1598.01       1560.52        13.87 o                         
  -2  19   5          8.63         12.22         1.54 o                         
  -1  19   5        763.44        708.72         6.32 o                         
   0  19   5          4.34          1.18         1.13 o                         
   1  19   5        135.68        117.43         2.53 o                         
   2  19   5         68.67         41.41         2.22 o                         
   3  19   5        716.33        730.15        10.98 o                         
   4  19   5          6.92          6.56         2.91 o                         
   5  19   5         11.27          5.70         3.61 o                         
   6  19   5        253.80        315.04        17.03 o                         
  -6  20   5        132.67        146.65        11.55 o                         
  -5  20   5         92.61        108.75         6.80 o                         
  -4  20   5         37.20         37.00         3.16 o                         
  -3  20   5          7.21          8.85         1.91 o                         
  -2  20   5         54.26         39.09         2.01 o                         
  -1  20   5        119.62        124.99         2.82 o                         
   0  20   5         79.12         64.55         2.20 o                         
   1  20   5        611.03        578.47         6.45 o                         
   2  20   5        289.00        304.05         4.65 o                         
   3  20   5        272.73        258.37         4.97 o                         
   4  20   5         13.46          4.07         3.47 o                         
   5  20   5         37.71         34.89         5.31 o                         
  -6  21   5         21.02         16.56         5.40 o                         
  -5  21   5          0.08         -4.09         4.09 o                         
  -4  21   5        303.80        317.04         8.65 o                         
  -3  21   5        123.33        134.74         4.44 o                         
  -2  21   5         35.94         42.20         2.52 o                         
  -1  21   5        300.18        299.33         5.05 o                         
   0  21   5          2.39         -0.29         1.55 o                         
   1  21   5         63.34         43.29         3.24 o                         
   2  21   5         21.55         12.93         2.21 o                         
   3  21   5         84.21         62.25         5.18 o                         
   4  21   5         78.92         62.16         6.63 o                         
   5  21   5        150.88        145.87        10.13 o                         
  -5  22   5         77.56         60.90         6.78 o                         
  -4  22   5         11.49         11.63         4.69 o                         
  -3  22   5         10.55         10.32         3.28 o                         
  -2  22   5         82.43         89.31         5.79 o                         
  -1  22   5        155.44        131.02         4.45 o                         
   0  22   5        400.81        422.05         7.84 o                         
   1  22   5         45.71         35.14         3.43 o                         
   2  22   5         12.92          2.87         2.78 o                         
   3  22   5         12.82          7.71         4.25 o                         
   4  22   5        286.77        258.53        12.53 o                         
  -5  23   5         13.79          5.78         5.16 o                         
  -4  23   5        568.54        590.24        13.38 o                         
  -3  23   5         36.46         39.46         4.65 o                         
  -2  23   5        827.22        818.70        12.23 o                         
  -1  23   5        313.52        268.08         7.17 o                         
   0  23   5         77.41         57.92         3.96 o                         
   1  23   5         41.42         24.82         4.08 o                         
   2  23   5        149.23        178.56         8.89 o                         
   3  23   5        119.36         98.87         5.68 o                         
   4  23   5          0.68          9.64         7.56 o                         
  -4  24   5          2.13         -3.77         3.77 o                         
  -3  24   5          1.54         -3.94         3.94 o                         
  -2  24   5          0.13         -1.51         2.73 o                         
  -1  24   5         23.30         13.72         3.54 o                         
   0  24   5         12.70         14.04         4.00 o                         
   1  24   5         22.39         19.67         4.98 o                         
   2  24   5        266.37        261.70         9.26 o                         
   3  24   5         89.09        106.23        11.79 o                         
  -3  25   5        113.06        134.30         9.46 o                         
  -2  25   5          6.14          0.84         3.75 o                         
  -1  25   5          0.19         -0.40         4.13 o                         
   0  25   5         52.67         50.05         5.58 o                         
   1  25   5          1.67         -4.68         5.25 o                         
   2  25   5         31.52         30.26         6.18 o                         
  -2  26   5         25.39         20.09         4.77 o                         
  -1  26   5        234.21        274.20        12.43 o                         
   0  26   5         73.02         79.79         6.42 o                         
   1  26   5         64.63         65.16         6.18 o                         
  -8   0   6        541.51        512.41        12.89 o                         
  -6   0   6       1223.97       1231.80        19.85 o                         
  -4   0   6        214.62        184.14         4.79 o                         
  -2   0   6       1889.87       2107.40        20.92 o                         
   0   0   6          3.18         12.26         1.10 o                         
   2   0   6       5558.62       5261.11       385.65 o                         
   4   0   6        402.74        396.28         6.34 o                         
   6   0   6       4314.54       4272.23       147.60 o                         
   8   0   6       1596.03       1716.23        67.82 o                         
  -9   1   6          5.94          5.31         3.86 o                         
  -8   1   6         10.83          5.96         2.96 o                         
  -7   1   6         39.05         32.70         2.77 o                         
  -6   1   6          2.59          3.94         1.79 o                         
  -5   1   6          0.17         -0.75         1.11 o                         
  -4   1   6          6.24         11.94         1.04 o                         
  -3   1   6       4336.83       4556.29       562.02 o                         
  -2   1   6        489.77        540.27         4.19 o                         
  -1   1   6        636.88        541.48         4.20 o                         
   0   1   6         10.36          0.49         0.73 o                         
   1   1   6         42.14         25.80         1.12 o                         
   2   1   6         86.43         70.33         1.90 o                         
   3   1   6       1953.35       1825.42        13.62 o                         
   4   1   6       2411.48       2325.84        17.30 o                         
   5   1   6         18.90         20.91         1.68 o                         
   6   1   6       1019.95       1026.26        15.08 o                         
   7   1   6         40.73         38.80         5.78 o                         
   8   1   6        197.69        285.40        14.33 o                         
  -9   2   6          6.29         -5.60         5.60 o                         
  -8   2   6         10.80         -0.58         2.66 o                         
  -7   2   6          9.45         12.43         2.53 o                         
  -6   2   6        120.63        115.41         3.54 o                         
  -5   2   6        286.80        286.92         3.20 o                         
  -4   2   6        113.32        107.57         1.61 o                         
  -3   2   6         12.56         12.80         0.84 o                         
  -2   2   6        390.39        419.71         3.49 o                         
  -1   2   6       1964.60       1932.78        13.73 o                         
   0   2   6       4206.08       4083.90       126.40 o                         
   1   2   6          0.12         -0.81         0.91 o                         
   2   2   6        853.56        806.77         6.87 o                         
   3   2   6        839.24        902.67         7.64 o                         
   4   2   6        522.73        553.31         5.47 o                         
   5   2   6        837.53        838.03         7.96 o                         
   6   2   6        532.01        562.61        11.52 o                         
   7   2   6         66.89         55.79         4.40 o                         
   8   2   6        117.05         87.35         9.39 o                         
  -9   3   6         69.17        106.87        12.48 o                         
  -8   3   6         23.56         14.13         2.91 o                         
  -7   3   6         14.96         12.26         2.56 o                         
  -6   3   6          0.44          2.90         1.44 o                         
  -5   3   6        140.10        125.42         2.21 o                         
  -4   3   6        202.20        201.94         2.48 o                         
  -2   3   6        479.65        499.12         4.04 o                         
  -1   3   6       3427.48       3649.55        80.94 o                         
   0   3   6       2686.40       2816.75        23.79 o                         
   1   3   6        297.00        215.63         2.76 o                         
   2   3   6         47.72         56.66         1.88 o                         
   3   3   6        182.16        165.54         2.88 o                         
   4   3   6        914.15        930.65         8.13 o                         
   5   3   6       4067.45       3907.57        30.43 o                         
   6   3   6        889.10        876.31        11.15 o                         
   7   3   6        666.34        709.71        15.44 o                         
   8   3   6          2.73         10.84         6.97 o                         
  -9   4   6         22.88         15.19         6.14 o                         
  -8   4   6         26.81         15.81         2.87 o                         
  -7   4   6        211.97        210.40         5.35 o                         
  -6   4   6        189.04        177.12         3.04 o                         
  -5   4   6         57.17         65.28         1.88 o                         
  -4   4   6        875.05        936.90         7.78 o                         
  -3   4   6          4.68          4.68         0.66 o                         
  -2   4   6         83.07        116.04         1.73 o                         
  -1   4   6          6.70         18.20         0.96 o                         
   0   4   6       1650.38       1652.18        11.75 o                         
   1   4   6         11.21          2.66         0.91 o                         
   2   4   6       1143.13       1092.39         9.06 o                         
   3   4   6        586.32        561.26         5.07 o                         
   4   4   6        816.30        840.71         7.18 o                         
   5   4   6        444.72        472.62         6.38 o                         
   6   4   6        448.04        445.34         6.53 o                         
   7   4   6         68.98         68.56         6.70 o                         
   8   4   6        269.21        276.38        14.36 o                         
  -9   5   6          3.78         -5.18         5.55 o                         
  -8   5   6         16.41         10.02         2.80 o                         
  -7   5   6         37.91         36.43         2.98 o                         
  -6   5   6         26.01         21.86         1.59 o                         
  -5   5   6         92.85         90.53         2.01 o                         
  -4   5   6        381.87        396.90         3.65 o                         
  -3   5   6        937.68        874.04         6.38 o                         
  -2   5   6        965.75       1080.88         7.90 o                         
  -1   5   6       4129.80       4262.93       131.28 o                         
   0   5   6       1269.68       1212.84         8.72 o                         
   1   5   6        484.79        494.56         4.37 o                         
   2   5   6       1578.90       1441.63        10.80 o                         
   3   5   6       4080.64       3973.29        31.55 o                         
   4   5   6       2520.34       2418.84        17.47 o                         
   5   5   6        431.46        430.90         7.16 o                         
   6   5   6        443.30        411.28         7.41 o                         
   7   5   6         55.75         73.06         8.55 o                         
   8   5   6        145.40        145.78        13.39 o                         
  -9   6   6         30.94         46.65        10.85 o                         
  -8   6   6         69.52         54.29         5.49 o                         
  -7   6   6        392.35        396.91         5.97 o                         
  -6   6   6        236.56        244.15         4.23 o                         
  -5   6   6          0.11          2.34         1.13 o                         
  -4   6   6          0.47          2.08         0.90 o                         
  -3   6   6         20.42         27.32         1.01 o                         
  -2   6   6       3915.73       4026.79        62.52 o                         
  -1   6   6       1655.00       1624.16        11.01 o                         
   0   6   6        279.03        231.77         2.50 o                         
   1   6   6        207.93        217.83         2.92 o                         
   2   6   6         70.11         71.11         2.06 o                         
   3   6   6        136.80        196.77         3.06 o                         
   4   6   6       1238.39       1198.92         9.28 o                         
   5   6   6          5.79          9.20         1.80 o                         
   6   6   6        979.93        983.70        13.86 o                         
   7   6   6          0.05         -3.51         4.23 o                         
   8   6   6         20.85         18.79         5.68 o                         
  -9   7   6         33.70         42.86        10.85 o                         
  -8   7   6         66.34         59.00         5.49 o                         
  -7   7   6          1.27         -1.83         1.83 o                         
  -6   7   6        541.70        524.62         6.55 o                         
  -5   7   6        242.76        255.82         3.33 o                         
  -4   7   6        712.50        726.72         6.50 o                         
  -3   7   6        670.19        657.67         5.44 o                         
  -2   7   6         88.98         80.68         1.98 o                         
  -1   7   6        133.49         98.35         1.77 o                         
   0   7   6        251.76        310.68         3.17 o                         
   1   7   6        250.75        288.37         3.26 o                         
   2   7   6          7.82          5.80         1.15 o                         
   3   7   6         97.32         95.50         2.49 o                         
   4   7   6        563.54        541.92         5.09 o                         
   5   7   6          0.01         -1.58         1.58 o                         
   6   7   6        214.70        242.99         5.85 o                         
   7   7   6          6.10          0.28         5.03 o                         
   8   7   6         10.13         10.27         8.93 o                         
  -9   8   6          0.66         -3.85         3.85 o                         
  -8   8   6          5.59          6.51         8.14 o                         
  -7   8   6        562.31        576.63         8.63 o                         
  -6   8   6         72.50         83.51         3.43 o                         
  -5   8   6        127.43        131.41         2.64 o                         
  -4   8   6          5.12         10.21         1.32 o                         
  -3   8   6         10.80         17.00         0.90 o                         
  -2   8   6         53.04         50.44         1.37 o                         
  -1   8   6       3961.14       3855.06        40.41 o                         
   0   8   6       2658.08       2674.76        19.11 o                         
   1   8   6         16.15         11.72         1.05 o                         
   2   8   6        336.87        326.18         3.68 o                         
   3   8   6        881.47        879.70         7.36 o                         
   4   8   6        261.92        227.51         3.30 o                         
   5   8   6        164.17        161.02         4.83 o                         
   6   8   6         57.35         57.36         3.26 o                         
   7   8   6        119.68         85.32        10.56 o                         
   8   8   6         10.61         12.86         6.27 o                         
  -9   9   6         67.49         73.53         6.56 o                         
  -8   9   6          2.34          3.85         4.00 o                         
  -7   9   6        277.99        290.59         6.13 o                         
  -6   9   6        442.13        446.86         5.77 o                         
  -5   9   6         41.50         41.61         1.89 o                         
  -4   9   6         36.82         33.39         1.11 o                         
  -3   9   6        234.26        221.67         2.47 o                         
  -2   9   6         47.75         61.76         1.44 o                         
  -1   9   6        293.53        323.16         3.26 o                         
   0   9   6       2148.02       2270.66        16.43 o                         
   1   9   6       3867.18       3659.22        29.00 o                         
   2   9   6        638.76        645.09         5.73 o                         
   3   9   6       2794.92       2732.32        19.40 o                         
   4   9   6        186.47        185.73         3.07 o                         
   5   9   6        613.25        602.69         7.16 o                         
   6   9   6        118.69        131.68         4.89 o                         
   7   9   6         87.73         57.50         7.67 o                         
   8   9   6         51.90         66.11         9.70 o                         
  -8  10   6        120.69        111.41         5.71 o                         
  -7  10   6         21.85         26.33         2.61 o                         
  -6  10   6        640.94        661.10        11.31 o                         
  -5  10   6         23.40         18.21         1.09 o                         
  -4  10   6        365.90        375.35         3.28 o                         
  -3  10   6          7.82          8.73         0.96 o                         
  -2  10   6       1343.98       1297.50         8.92 o                         
  -1  10   6        431.95        415.12         3.85 o                         
   0  10   6         23.11         32.93         1.26 o                         
   1  10   6        771.99        729.30         5.94 o                         
   2  10   6       1084.75       1078.22         8.28 o                         
   3  10   6       2523.51       2409.76        16.97 o                         
   4  10   6        127.42        127.73         2.70 o                         
   5  10   6        140.46        144.85         3.58 o                         
   6  10   6         33.83         33.40         3.94 o                         
   7  10   6        221.04        240.84        13.10 o                         
   8  10   6         63.80         73.18         6.33 o                         
  -8  11   6          0.05          1.07         3.44 o                         
  -7  11   6         27.08         21.54         3.87 o                         
  -6  11   6         64.03         64.02         2.95 o                         
  -5  11   6       1501.08       1472.81        12.05 o                         
  -4  11   6       1058.36       1026.49         6.98 o                         
  -3  11   6          5.35          3.32         0.89 o                         
  -2  11   6        210.77        215.35         2.57 o                         
  -1  11   6        329.08        335.75         3.25 o                         
   0  11   6       1362.77       1368.95         9.97 o                         
   1  11   6        859.48        804.59         6.78 o                         
   2  11   6       1832.09       1787.67        13.18 o                         
   3  11   6        121.35        124.88         2.54 o                         
   4  11   6        174.74        179.11         3.01 o                         
   5  11   6        659.75        645.80         9.09 o                         
   6  11   6        297.39        303.04         9.10 o                         
   7  11   6         24.84         20.93         4.90 o                         
  -8  12   6          0.13         -0.14         3.68 o                         
  -7  12   6         10.09          6.77         2.94 o                         
  -6  12   6         60.47         57.52         3.49 o                         
  -5  12   6          8.76         13.69         1.33 o                         
  -4  12   6        441.51        426.95         3.54 o                         
  -3  12   6        361.95        363.90         3.40 o                         
  -2  12   6       1739.72       1721.17        11.66 o                         
  -1  12   6        472.17        478.74         4.35 o                         
   0  12   6        216.79        252.35         3.51 o                         
   1  12   6        105.59        102.08         2.18 o                         
   2  12   6         63.63         58.34         2.15 o                         
   3  12   6         15.01         22.90         1.54 o                         
   4  12   6        386.50        433.93         5.08 o                         
   5  12   6         15.90         11.43         1.96 o                         
   6  12   6         56.50         65.65        11.12 o                         
   7  12   6          0.78          1.79         3.71 o                         
  -8  13   6        178.96        189.14        15.32 o                         
  -7  13   6         27.07         22.07         3.91 o                         
  -6  13   6         15.62         12.93         2.26 o                         
  -5  13   6         12.16          9.57         1.85 o                         
  -4  13   6        516.35        521.58         4.25 o                         
  -3  13   6          0.15         -0.89         0.94 o                         
  -2  13   6         13.57          6.29         1.14 o                         
  -1  13   6        120.56        114.49         2.24 o                         
   0  13   6       3024.82       2998.21        18.53 o                         
   1  13   6        321.38        339.04         3.71 o                         
   2  13   6       3737.64       3642.63        23.26 o                         
   3  13   6        400.80        425.37         4.49 o                         
   4  13   6       2384.03       2279.92        24.53 o                         
   5  13   6         43.11         55.73         3.08 o                         
   6  13   6        832.55        870.67        13.58 o                         
   7  13   6          1.71          9.11         4.08 o                         
  -8  14   6         47.30         42.95         5.48 o                         
  -7  14   6          0.69         -3.68         3.68 o                         
  -6  14   6          1.22          2.51         2.65 o                         
  -5  14   6         25.24         31.40         1.88 o                         
  -4  14   6         22.31         18.88         1.51 o                         
  -3  14   6         78.30         63.26         1.62 o                         
  -2  14   6        478.36        454.93         4.10 o                         
  -1  14   6          5.97          5.72         1.11 o                         
   0  14   6        294.60        288.88         3.18 o                         
   1  14   6        899.74        923.06         7.00 o                         
   2  14   6       1689.18       1631.98        11.89 o                         
   3  14   6        369.09        337.98         3.79 o                         
   4  14   6        585.04        565.36         6.48 o                         
   5  14   6        223.57        211.23         6.27 o                         
   6  14   6         17.53         18.78         3.90 o                         
   7  14   6        146.45        166.26         9.51 o                         
  -7  15   6          0.92         -2.69         3.92 o                         
  -6  15   6        496.74        498.31        17.99 o                         
  -5  15   6         97.53         96.92         2.78 o                         
  -4  15   6         61.01         64.04         2.09 o                         
  -3  15   6          0.00          3.15         1.01 o                         
  -2  15   6        112.37        119.03         2.07 o                         
  -1  15   6        364.69        366.42         3.85 o                         
   0  15   6          7.82         27.07         1.47 o                         
   1  15   6       3912.00       3897.17        24.80 o                         
   2  15   6         56.89         71.97         2.37 o                         
   3  15   6        143.97        162.50         3.30 o                         
   4  15   6        580.66        564.69         7.38 o                         
   5  15   6          2.44          5.24         3.46 o                         
   6  15   6          1.35          0.67         3.80 o                         
   7  15   6         47.07         37.19         6.49 o                         
  -7  16   6         13.33          5.78         4.85 o                         
  -6  16   6          1.07         -3.06         3.61 o                         
  -5  16   6        391.72        370.61         6.28 o                         
  -4  16   6        107.70         97.40         2.55 o                         
  -3  16   6         14.83         21.10         1.44 o                         
  -2  16   6        420.49        416.08         3.77 o                         
  -1  16   6        118.94        139.65         2.43 o                         
   0  16   6        165.98        169.49         2.67 o                         
   1  16   6        535.03        508.07         4.57 o                         
   2  16   6        206.66        188.86         3.71 o                         
   3  16   6        692.92        659.56         8.43 o                         
   4  16   6          0.39          9.04         1.94 o                         
   5  16   6        110.44        128.36         8.09 o                         
   6  16   6          9.47         11.84         5.05 o                         
  -7  17   6        127.35        119.59         7.71 o                         
  -6  17   6        171.19        183.08         7.59 o                         
  -5  17   6        420.41        430.61         8.82 o                         
  -4  17   6         13.92         17.04         1.65 o                         
  -3  17   6         96.89         64.63         3.29 o                         
  -2  17   6          2.14          0.54         1.23 o                         
  -1  17   6        849.96        760.04         6.99 o                         
   0  17   6         45.37         41.91         1.75 o                         
   1  17   6          9.85         10.87         1.44 o                         
   2  17   6        208.60        221.10         3.42 o                         
   3  17   6        279.56        288.62         6.73 o                         
   4  17   6        566.66        570.56        11.27 o                         
   5  17   6         82.22         96.05         5.39 o                         
   6  17   6         17.49          7.14         4.73 o                         
  -7  18   6        105.94        113.75        14.41 o                         
  -6  18   6        104.66        109.58         7.96 o                         
  -5  18   6        119.31        120.38         6.02 o                         
  -4  18   6          0.02          0.50         2.09 o                         
  -3  18   6        362.78        350.54         4.72 o                         
  -2  18   6        519.20        533.33         5.20 o                         
  -1  18   6         29.32         21.36         1.50 o                         
   0  18   6        353.95        339.69         4.84 o                         
   1  18   6         50.85         44.11         1.78 o                         
   2  18   6        245.00        209.05         3.38 o                         
   3  18   6        120.07        118.13         3.71 o                         
   4  18   6          0.86         11.75         3.50 o                         
   5  18   6         21.91         15.53         4.19 o                         
   6  18   6         66.58         73.25         7.02 o                         
  -6  19   6          3.47          3.29         4.61 o                         
  -5  19   6          0.19         -3.95         3.95 o                         
  -4  19   6         26.86         29.12         3.03 o                         
  -3  19   6          0.03         -1.43         1.82 o                         
  -2  19   6         33.66         37.37         1.95 o                         
  -1  19   6         30.88         29.86         1.82 o                         
   0  19   6       1008.89       1039.58         9.94 o                         
   1  19   6        114.39        117.71         2.87 o                         
   2  19   6       1407.09       1408.87        16.20 o                         
   3  19   6        162.23        163.61         4.78 o                         
   4  19   6        109.19         69.82         5.48 o                         
   5  19   6        272.35        280.81        12.60 o                         
  -6  20   6          2.10          3.47         5.08 o                         
  -5  20   6         75.46         81.37         6.52 o                         
  -4  20   6          6.53          2.87         3.35 o                         
  -3  20   6        193.68        165.94         5.09 o                         
  -2  20   6         26.65         17.33         2.49 o                         
  -1  20   6        191.87        153.65         3.53 o                         
   0  20   6          0.84         -0.28         1.66 o                         
   1  20   6         13.09         19.48         2.06 o                         
   2  20   6          9.86         11.82         2.42 o                         
   3  20   6         29.46         29.26         3.10 o                         
   4  20   6          1.68         -3.54         3.54 o                         
   5  20   6        390.62        390.63        11.28 o                         
  -5  21   6         87.56         87.90         6.76 o                         
  -4  21   6         40.96         42.75         4.41 o                         
  -3  21   6         75.05         76.78         3.82 o                         
  -2  21   6        157.20        145.41         4.90 o                         
  -1  21   6          0.04         -2.15         2.15 o                         
   0  21   6          0.72         -2.07         2.07 o                         
   1  21   6        237.23        250.10         6.54 o                         
   2  21   6         85.30         79.66         4.45 o                         
   3  21   6        127.39        163.87         7.54 o                         
   4  21   6        225.57        234.48        11.41 o                         
  -5  22   6         21.22          3.26         5.37 o                         
  -4  22   6        101.42        123.34         8.30 o                         
  -3  22   6        332.53        373.42         8.24 o                         
  -2  22   6         27.94         22.86         3.07 o                         
  -1  22   6        321.77        328.18         7.40 o                         
   0  22   6        270.27        232.76         6.36 o                         
   1  22   6         20.57         20.77         4.10 o                         
   2  22   6         25.07         14.30         4.04 o                         
   3  22   6        152.45        178.72         8.10 o                         
   4  22   6         83.82         86.81         7.81 o                         
  -4  23   6         93.25         73.92         5.93 o                         
  -3  23   6         63.64         75.99         5.10 o                         
  -2  23   6         61.71         50.77         3.75 o                         
  -1  23   6         63.38         66.44         4.42 o                         
   0  23   6         46.05         41.59         6.73 o                         
   1  23   6        341.79        340.55        11.94 o                         
   2  23   6         24.96         13.97         5.11 o                         
   3  23   6        609.27        690.32        22.87 o                         
  -3  24   6         35.87         40.41         4.51 o                         
  -2  24   6         23.83         27.57         3.71 o                         
  -1  24   6         21.88         22.60         4.03 o                         
   0  24   6          0.20         -4.69         4.69 o                         
   1  24   6          0.09          0.39         4.98 o                         
   2  24   6          0.26         -4.29         4.34 o                         
  -2  25   6         68.08         66.36         6.06 o                         
  -1  25   6         47.94         73.95         7.42 o                         
   0  25   6         40.18         41.53         7.46 o                         
   1  25   6        150.47        116.27         7.14 o                         
  -9   0   7          9.53         -7.05        14.65 o                         
  -7   0   7        789.78        801.91        16.33 o                         
  -5   0   7       1123.14       1107.60        13.34 o                         
  -3   0   7       1796.91       1809.41        18.37 o                         
  -1   0   7       1957.55       2023.65        19.58 o                         
   1   0   7       1124.14       1059.02        12.46 o                         
   3   0   7          4.08         -0.63         1.99 o                         
   5   0   7       1687.29       1680.99        19.74 o                         
   7   0   7         10.92         19.83         8.47 o                         
  -9   1   7        101.07         93.40         7.73 o                         
  -8   1   7         53.35         54.80         3.59 o                         
  -7   1   7        362.64        356.71         7.34 o                         
  -6   1   7        787.82        775.62         8.99 o                         
  -5   1   7        342.87        330.56         3.64 o                         
  -4   1   7        302.22        276.49         2.95 o                         
  -3   1   7       1431.66       1398.24         9.77 o                         
  -2   1   7         18.96         18.94         0.91 o                         
  -1   1   7       1675.06       1549.78        11.07 o                         
   0   1   7       1942.35       2115.47        14.89 o                         
   1   1   7        152.53        130.01         2.26 o                         
   2   1   7        330.66        315.95         3.48 o                         
   3   1   7         82.47         69.50         2.06 o                         
   4   1   7        672.35        612.73         5.98 o                         
   5   1   7        197.27        204.90         3.47 o                         
   6   1   7         25.80         28.62         2.73 o                         
   7   1   7        246.58        269.16        16.84 o                         
   8   1   7         21.74         43.82         8.58 o                         
  -9   2   7        628.61        636.69        35.76 o                         
  -8   2   7        313.05        301.49         8.16 o                         
  -7   2   7         88.98         96.72         4.11 o                         
  -6   2   7        438.69        462.29         6.58 o                         
  -5   2   7        300.85        298.76         3.36 o                         
  -4   2   7        678.46        677.75         5.61 o                         
  -3   2   7        229.59        206.20         2.29 o                         
  -2   2   7        564.90        666.82         5.67 o                         
  -1   2   7         34.81         52.34         1.65 o                         
   0   2   7         78.03         82.64         1.78 o                         
   1   2   7        495.47        479.77         4.62 o                         
   2   2   7        401.95        432.68         4.23 o                         
   3   2   7        471.86        471.19         4.72 o                         
   4   2   7         22.64         32.99         1.90 o                         
   5   2   7         29.14         22.14         1.76 o                         
   6   2   7        120.47        121.51         4.81 o                         
   7   2   7        593.49        586.95        16.24 o                         
   8   2   7         34.66         46.66         9.05 o                         
  -9   3   7          0.03          2.03         6.98 o                         
  -8   3   7          4.74          3.41         3.63 o                         
  -7   3   7         71.17         55.09         3.69 o                         
  -6   3   7        115.15        131.17         3.37 o                         
  -5   3   7        305.60        320.48         3.69 o                         
  -4   3   7       1626.91       1626.80        12.11 o                         
  -3   3   7        306.45        311.80         2.82 o                         
  -1   3   7        305.88        350.33         3.38 o                         
   0   3   7       2774.97       2826.93        20.58 o                         
   1   3   7        306.25        271.62         3.40 o                         
   2   3   7         29.35         31.79         1.45 o                         
   3   3   7        463.81        441.06         4.61 o                         
   4   3   7       1190.10       1127.32         9.11 o                         
   5   3   7         15.42          9.07         1.70 o                         
   6   3   7          0.10         -1.94         2.22 o                         
   7   3   7         51.99         31.94         5.44 o                         
   8   3   7          2.66         12.29         8.51 o                         
  -9   4   7        197.16        216.24        22.43 o                         
  -8   4   7         20.33         12.11         3.48 o                         
  -7   4   7         17.70         14.29         2.91 o                         
  -6   4   7       1228.19       1197.60        13.44 o                         
  -5   4   7        189.11        179.48         2.68 o                         
  -4   4   7        701.11        714.48         5.70 o                         
  -3   4   7        358.99        357.40         3.16 o                         
  -2   4   7        557.68        548.58         4.65 o                         
  -1   4   7        511.88        517.84         4.76 o                         
   0   4   7         53.03         52.03         1.60 o                         
   1   4   7        208.22        201.46         2.80 o                         
   2   4   7        172.19        178.11         3.21 o                         
   3   4   7        854.30        855.70         7.29 o                         
   4   4   7        146.36        138.68         3.02 o                         
   5   4   7        346.15        347.46         5.21 o                         
   6   4   7         25.11         21.95         2.50 o                         
   7   4   7        127.61        108.36        10.01 o                         
   8   4   7         46.98         42.02         8.97 o                         
  -9   5   7        296.53        320.48        14.74 o                         
  -8   5   7        149.98        152.92         9.32 o                         
  -7   5   7          2.48          5.60         2.09 o                         
  -6   5   7        342.85        348.41         4.77 o                         
  -5   5   7       1431.42       1376.68        11.96 o                         
  -4   5   7       1152.04       1174.62         9.03 o                         
  -3   5   7         97.32         67.73         1.61 o                         
  -2   5   7        312.95        339.08         3.29 o                         
  -1   5   7        444.41        439.41         4.04 o                         
   0   5   7        673.90        699.94         6.29 o                         
   1   5   7          0.06          1.11         1.09 o                         
   2   5   7       1094.62       1078.98         8.14 o                         
   3   5   7       1027.24        986.69         8.11 o                         
   4   5   7         41.58         38.47         1.97 o                         
   5   5   7       1103.10       1054.44        11.32 o                         
   6   5   7         10.72         16.19         2.56 o                         
   7   5   7        181.26        186.91        11.33 o                         
   8   5   7        202.75        199.46        20.25 o                         
  -9   6   7          0.11         -3.47         7.32 o                         
  -8   6   7        195.50        213.05         9.80 o                         
  -7   6   7       1255.89       1294.99        23.70 o                         
  -6   6   7          1.78         -0.34         1.46 o                         
  -5   6   7       1857.45       1832.74        15.55 o                         
  -4   6   7       1803.83       1782.80        12.91 o                         
  -3   6   7        738.73        780.19         6.44 o                         
  -2   6   7       1172.56       1171.00         8.83 o                         
  -1   6   7         58.27         70.68         1.68 o                         
   0   6   7         53.75         44.65         1.39 o                         
   1   6   7       3419.10       3364.32        26.61 o                         
   2   6   7       1399.13       1363.13         9.97 o                         
   3   6   7        160.31        164.30         3.12 o                         
   4   6   7        661.08        643.32         6.09 o                         
   5   6   7         66.09         78.54         3.41 o                         
   6   6   7          9.28          3.65         2.70 o                         
   7   6   7        191.31        199.56        14.43 o                         
   8   6   7         39.81         71.80        15.46 o                         
  -9   7   7         18.97         35.26        15.73 o                         
  -8   7   7         23.60         12.23         4.85 o                         
  -7   7   7         75.97         97.34         3.83 o                         
  -6   7   7        298.98        298.55         4.69 o                         
  -5   7   7         39.15         47.34         2.26 o                         
  -4   7   7        135.86        146.74         2.09 o                         
  -3   7   7       4242.52       4131.94        29.46 o                         
  -2   7   7        103.37        118.52         2.11 o                         
  -1   7   7       2892.93       2765.64        18.33 o                         
   0   7   7          4.77          6.75         0.95 o                         
   1   7   7       2524.81       2468.66        17.43 o                         
   2   7   7        877.22        875.69         7.10 o                         
   3   7   7        353.79        318.23         4.12 o                         
   4   7   7        278.12        277.82         3.81 o                         
   5   7   7          1.24          1.62         1.84 o                         
   6   7   7         29.41         20.06         3.61 o                         
   7   7   7         18.76         22.08         5.43 o                         
   8   7   7        131.04        144.28        15.99 o                         
  -8   8   7        592.24        621.44        16.44 o                         
  -7   8   7        171.07        161.80         5.12 o                         
  -6   8   7        488.22        484.32         6.29 o                         
  -5   8   7       1217.81       1240.69        10.97 o                         
  -4   8   7         13.11         12.40         1.01 o                         
  -3   8   7       2030.97       2003.14        13.84 o                         
  -2   8   7        620.27        617.21         5.38 o                         
  -1   8   7        314.03        315.36         3.28 o                         
   0   8   7        946.95        956.83         7.34 o                         
   1   8   7        121.06        130.31         2.33 o                         
   2   8   7        504.25        489.74         4.83 o                         
   3   8   7        252.34        218.68         3.36 o                         
   4   8   7         46.66         41.17         1.93 o                         
   5   8   7        124.87        117.07         3.36 o                         
   6   8   7          6.97         17.74         3.02 o                         
   7   8   7          1.00          5.74         5.07 o                         
  -8   9   7         73.25         82.86         7.18 o                         
  -7   9   7         93.40         90.77         4.37 o                         
  -6   9   7         10.55         14.66         1.69 o                         
  -5   9   7        601.06        608.49         8.47 o                         
  -4   9   7       2209.26       2179.36        14.99 o                         
  -3   9   7        359.58        339.50         3.19 o                         
  -2   9   7         30.09         26.98         1.40 o                         
  -1   9   7          2.32          5.92         1.02 o                         
   0   9   7        761.96        766.24         6.29 o                         
   1   9   7        121.63        121.99         2.35 o                         
   2   9   7         18.12         10.11         1.41 o                         
   3   9   7          0.11         -1.39         1.39 o                         
   4   9   7        135.95        126.17         2.88 o                         
   5   9   7        123.53        124.78         3.58 o                         
   6   9   7       1221.26       1305.88        24.72 o                         
   7   9   7         15.88          6.55         5.34 o                         
  -8  10   7         51.85         58.05         6.62 o                         
  -7  10   7         39.37         35.06         4.11 o                         
  -6  10   7       2103.00       2079.24        24.63 o                         
  -5  10   7        264.58        248.21         3.68 o                         
  -4  10   7        957.59        957.91         7.25 o                         
  -3  10   7        492.39        467.57         4.03 o                         
  -2  10   7        693.01        692.06         5.89 o                         
  -1  10   7        318.05        336.84         3.45 o                         
   0  10   7       1293.68       1286.19         9.31 o                         
   1  10   7          8.65         13.00         1.23 o                         
   2  10   7         72.07         73.35         2.05 o                         
   3  10   7        142.86        130.23         2.76 o                         
   4  10   7          2.35         -1.54         1.54 o                         
   5  10   7        192.39        170.86         4.27 o                         
   6  10   7         12.33         30.12         5.38 o                         
   7  10   7        111.45         97.08         7.49 o                         
  -8  11   7         81.36         92.04         7.88 o                         
  -7  11   7         31.57         47.97         4.75 o                         
  -6  11   7         76.50         93.85         3.85 o                         
  -5  11   7         63.09         64.56         2.13 o                         
  -4  11   7        140.71        152.64         2.20 o                         
  -3  11   7        240.23        236.48         2.77 o                         
  -2  11   7        662.70        672.24         5.44 o                         
  -1  11   7       1674.18       1645.15        11.33 o                         
   0  11   7       3219.85       3103.33        21.60 o                         
   1  11   7       1209.78       1170.34         8.97 o                         
   2  11   7          0.44         -1.28         1.28 o                         
   3  11   7        180.16        172.42         3.03 o                         
   4  11   7        370.69        339.81         4.82 o                         
   5  11   7         54.76         50.95         3.50 o                         
   6  11   7        339.01        372.38        13.68 o                         
   7  11   7         26.44         31.06         7.28 o                         
  -8  12   7          4.96         15.19        11.39 o                         
  -7  12   7        957.12       1044.81        19.08 o                         
  -6  12   7         27.64         29.62         2.55 o                         
  -5  12   7        122.58        121.57         3.27 o                         
  -4  12   7        572.98        577.61         5.01 o                         
  -3  12   7        105.86        109.09         1.94 o                         
  -2  12   7         73.52         74.71         1.80 o                         
  -1  12   7         43.60         43.09         1.46 o                         
   0  12   7       1590.82       1551.04        11.02 o                         
   1  12   7        642.64        651.56         5.79 o                         
   2  12   7        300.06        275.18         3.52 o                         
   3  12   7        585.89        558.97         5.21 o                         
   4  12   7          3.50          6.30         1.64 o                         
   5  12   7         13.03         18.37         2.88 o                         
   6  12   7          3.99          8.61         4.34 o                         
   7  12   7          0.43          4.89         6.19 o                         
  -8  13   7         21.09         18.99        10.58 o                         
  -7  13   7         82.25         90.51         5.42 o                         
  -6  13   7         74.46         71.34         4.73 o                         
  -5  13   7         15.31         19.23         2.09 o                         
  -4  13   7          0.04          5.53         1.44 o                         
  -3  13   7        693.96        671.40         5.28 o                         
  -2  13   7        156.53        136.17         2.37 o                         
  -1  13   7       1657.97       1585.08        11.31 o                         
   0  13   7         22.49         14.69         1.23 o                         
   1  13   7       1368.37       1330.03         9.71 o                         
   2  13   7        412.04        405.27         4.25 o                         
   3  13   7        240.90        223.66         3.40 o                         
   4  13   7        142.31        143.12         3.34 o                         
   5  13   7        248.53        253.45         7.24 o                         
   6  13   7        151.10        148.74         8.39 o                         
   7  13   7         33.18         23.84         6.20 o                         
  -7  14   7          2.20          4.31         3.88 o                         
  -6  14   7        254.19        236.53         6.91 o                         
  -5  14   7        750.18        799.50        10.70 o                         
  -4  14   7        765.88        727.91         6.72 o                         
  -3  14   7        148.01        155.65         2.67 o                         
  -2  14   7          6.18          6.12         1.17 o                         
  -1  14   7         10.18         10.96         1.26 o                         
   0  14   7        435.67        382.35         3.81 o                         
   1  14   7         38.56         42.30         1.72 o                         
   2  14   7        115.92        119.18         2.78 o                         
   3  14   7         21.84          9.50         1.55 o                         
   4  14   7          0.28          0.21         1.84 o                         
   5  14   7        574.78        627.82        15.08 o                         
   6  14   7         16.45         27.98         4.47 o                         
  -7  15   7          4.66         -3.74         5.18 o                         
  -6  15   7        178.95        171.73         8.49 o                         
  -5  15   7        211.40        216.51         5.35 o                         
  -4  15   7        211.87        207.87         3.49 o                         
  -3  15   7         35.44         32.38         1.87 o                         
  -2  15   7        359.44        311.36         3.80 o                         
  -1  15   7        855.05        815.31         6.56 o                         
   0  15   7        126.11        117.48         2.41 o                         
   1  15   7        232.03        212.88         3.23 o                         
   2  15   7        434.21        401.25         4.73 o                         
   3  15   7         26.38         21.60         1.64 o                         
   4  15   7         59.50         43.75         2.60 o                         
   5  15   7          7.78          0.90         3.05 o                         
   6  15   7          4.61          5.35         4.39 o                         
  -7  16   7         74.53         84.73         8.61 o                         
  -6  16   7        794.59        846.14        14.97 o                         
  -5  16   7        350.05        316.27         9.60 o                         
  -4  16   7         33.94         29.33         2.03 o                         
  -3  16   7        354.57        332.71         4.13 o                         
  -2  16   7         19.05         15.85         1.36 o                         
  -1  16   7        125.43        131.72         3.32 o                         
   0  16   7        123.10        126.60         2.55 o                         
   1  16   7         48.37         57.87         1.93 o                         
   2  16   7          8.21          8.42         1.41 o                         
   3  16   7        798.88        819.91        10.95 o                         
   4  16   7         16.22          5.59         2.61 o                         
   5  16   7          4.09          4.17         3.48 o                         
   6  16   7         64.51         50.62         5.32 o                         
  -6  17   7         81.48         78.44         5.88 o                         
  -5  17   7         29.57         10.68         3.68 o                         
  -4  17   7        149.44        158.36         4.11 o                         
  -3  17   7        149.33        129.50         3.28 o                         
  -2  17   7        414.91        401.72         4.93 o                         
  -1  17   7        967.34        934.86         7.84 o                         
   0  17   7       1282.56       1250.08        12.94 o                         
   1  17   7         52.49         31.66         1.67 o                         
   2  17   7          0.16          1.81         1.38 o                         
   3  17   7        118.25        117.91         3.98 o                         
   4  17   7        128.07        120.47         5.28 o                         
   5  17   7          3.61          2.57         4.14 o                         
   6  17   7         61.18         65.63         6.93 o                         
  -6  18   7          0.07         -3.90         6.11 o                         
  -5  18   7         59.52         67.82         5.43 o                         
  -4  18   7        211.58        242.12         7.56 o                         
  -3  18   7         85.51         84.96         2.97 o                         
  -2  18   7         54.51         38.04         2.17 o                         
  -1  18   7        178.85        151.75         3.12 o                         
   0  18   7          0.02          8.84         1.48 o                         
   1  18   7          0.76          0.62         1.49 o                         
   2  18   7        360.52        328.34         4.79 o                         
   3  18   7        110.12        109.09         4.72 o                         
   4  18   7         14.00         36.06         4.30 o                         
   5  18   7         10.73          6.60         4.55 o                         
  -6  19   7          5.02         -5.44         5.44 o                         
  -5  19   7        280.92        294.54         9.15 o                         
  -4  19   7         33.48         39.27         3.98 o                         
  -3  19   7        588.90        597.53        10.03 o                         
  -2  19   7         25.69         18.83         2.40 o                         
  -1  19   7         23.41         19.30         2.20 o                         
   0  19   7         11.60          8.46         1.86 o                         
   1  19   7        226.00        209.16         4.30 o                         
   2  19   7          0.16          8.14         2.56 o                         
   3  19   7         79.94         72.29         4.92 o                         
   4  19   7          7.06          2.89         3.54 o                         
   5  19   7        239.35        244.95        12.42 o                         
  -5  20   7        455.28        543.85        15.05 o                         
  -4  20   7        852.56        890.28        13.11 o                         
  -3  20   7          8.41         16.75         2.92 o                         
  -2  20   7          5.10          2.41         2.32 o                         
  -1  20   7         95.12         83.89         5.69 o                         
   0  20   7          0.36         -2.04         2.04 o                         
   1  20   7          1.20         -1.18         2.36 o                         
   2  20   7        151.99        143.30         4.75 o                         
   3  20   7         11.96          7.42         4.03 o                         
   4  20   7          7.78         -5.15         5.15 o                         
  -5  21   7         22.60          3.99         9.25 o                         
  -4  21   7         20.04         21.48         4.16 o                         
  -3  21   7         67.56         63.61         4.24 o                         
  -2  21   7        216.56        224.51         6.46 o                         
  -1  21   7        866.26        830.29        12.53 o                         
   0  21   7        151.08        119.70         5.80 o                         
   1  21   7         71.22         54.86         4.56 o                         
   2  21   7        144.61        112.96         6.93 o                         
   3  21   7          7.00         -4.20         4.20 o                         
   4  21   7         11.27          9.01         5.82 o                         
  -4  22   7         11.76          1.01         4.38 o                         
  -3  22   7         16.60         16.86         3.44 o                         
  -2  22   7         24.12         17.99         3.47 o                         
  -1  22   7        180.49        197.95         7.69 o                         
   0  22   7         86.12         76.87         6.83 o                         
   1  22   7         95.02         87.09         5.99 o                         
   2  22   7         54.88         68.62         6.09 o                         
   3  22   7          0.04         -1.39         4.21 o                         
  -3  23   7         63.26         76.68         5.35 o                         
  -2  23   7         40.82         33.81         3.65 o                         
  -1  23   7        270.91        332.92         8.04 o                         
   0  23   7         14.73         15.00         5.78 o                         
   1  23   7         52.76         47.77         7.12 o                         
   2  23   7          3.84          3.19         4.68 o                         
  -2  24   7          4.61          6.26         3.39 o                         
  -1  24   7        180.59        217.39         9.67 o                         
   0  24   7         14.25          9.16         7.48 o                         
   1  24   7         55.60         50.25         5.51 o                         
  -8   0   8          1.42         -5.07         5.07 o                         
  -6   0   8        277.26        263.19         9.39 o                         
  -4   0   8        566.28        550.35         6.84 o                         
  -2   0   8       2431.61       2304.55        22.12 o                         
   2   0   8       2595.81       2489.74        25.80 o                         
   4   0   8       1049.86        973.16        12.85 o                         
   6   0   8        124.51        124.87        10.88 o                         
  -9   1   8          0.21         -7.87         7.87 o                         
  -8   1   8         17.66         15.05         4.63 o                         
  -7   1   8        604.73        651.52        12.94 o                         
  -6   1   8         63.58         73.26         3.57 o                         
  -5   1   8          2.67          2.94         0.93 o                         
  -4   1   8        100.05         98.34         1.85 o                         
  -3   1   8        331.25        317.98         3.09 o                         
  -2   1   8        446.85        449.60         3.73 o                         
  -1   1   8       1344.21       1370.83         9.62 o                         
   0   1   8         26.30         53.19         1.64 o                         
   1   1   8          4.63          6.28         1.23 o                         
   2   1   8         20.35         27.28         1.68 o                         
   3   1   8        383.66        367.95         4.38 o                         
   4   1   8         11.11          8.75         1.74 o                         
   5   1   8         76.47         73.75         2.95 o                         
   6   1   8         32.16         39.47         4.84 o                         
   7   1   8         23.04         45.58        10.54 o                         
  -9   2   8         26.53         23.33         7.36 o                         
  -8   2   8         18.15         15.73         3.60 o                         
  -7   2   8        293.02        292.47         7.10 o                         
  -6   2   8        271.17        279.07         5.17 o                         
  -5   2   8        152.14        138.07         2.51 o                         
  -4   2   8        215.38        199.97         2.48 o                         
  -3   2   8        631.20        639.13         5.07 o                         
  -2   2   8         45.76         50.40         1.41 o                         
  -1   2   8       3490.43       3404.53        23.99 o                         
   0   2   8        761.71        717.67         5.70 o                         
   1   2   8       1215.72       1137.64         8.90 o                         
   2   2   8        170.98        153.34         2.81 o                         
   3   2   8        194.59        173.03         3.15 o                         
   4   2   8        161.60        146.55         3.45 o                         
   5   2   8         28.10         19.62         2.12 o                         
   6   2   8        290.69        293.86         8.41 o                         
   7   2   8         71.83         54.30         8.13 o                         
  -8   3   8        122.37        130.94         9.14 o                         
  -7   3   8        141.75        145.13         6.32 o                         
  -6   3   8        769.00        736.28         9.16 o                         
  -5   3   8        261.66        263.54         3.30 o                         
  -4   3   8         79.23         88.26         2.03 o                         
  -3   3   8         20.00         27.64         1.23 o                         
  -2   3   8          0.04          0.41         0.90 o                         
  -1   3   8       2424.16       2296.08        16.46 o                         
   0   3   8        448.33        439.81         4.04 o                         
   1   3   8         20.52         24.25         1.36 o                         
   2   3   8         19.51         10.72         1.42 o                         
   3   3   8        537.71        548.97         5.34 o                         
   4   3   8        173.66        168.83         3.65 o                         
   5   3   8         20.77         22.81         2.24 o                         
   6   3   8        278.34        267.89         7.60 o                         
   7   3   8        112.02         85.70         8.95 o                         
  -8   4   8         16.07         14.11         3.55 o                         
  -7   4   8          5.85          4.01         3.11 o                         
  -6   4   8         29.54         22.55         1.98 o                         
  -5   4   8        378.57        364.49         4.15 o                         
  -4   4   8       2171.30       2100.06        15.82 o                         
  -3   4   8        289.81        290.26         3.26 o                         
  -2   4   8        825.44        796.85         6.34 o                         
  -1   4   8       3588.89       3590.08        25.18 o                         
   0   4   8        496.17        470.74         4.17 o                         
   1   4   8       4785.71       4545.43        36.93 o                         
   2   4   8         99.17         98.74         2.46 o                         
   3   4   8       2689.98       2564.93        19.50 o                         
   4   4   8          1.94          1.37         1.63 o                         
   5   4   8          1.96          3.84         2.08 o                         
   6   4   8        296.39        314.85         7.96 o                         
   7   4   8         34.12         50.26         8.11 o                         
  -8   5   8         13.90          3.01         4.11 o                         
  -7   5   8        373.63        384.26         7.95 o                         
  -6   5   8         75.81         92.53         2.65 o                         
  -5   5   8        230.64        225.79         3.43 o                         
  -4   5   8        260.58        272.85         3.20 o                         
  -3   5   8        403.00        408.46         3.97 o                         
  -2   5   8        530.46        523.07         4.60 o                         
  -1   5   8         26.16         29.60         1.43 o                         
   0   5   8          3.77          9.88         1.23 o                         
   1   5   8          0.49         11.06         1.34 o                         
   2   5   8         89.96        108.68         2.67 o                         
   3   5   8        909.28        914.93         8.09 o                         
   4   5   8        124.45        126.89         3.37 o                         
   5   5   8        178.46        171.20         4.25 o                         
   6   5   8          3.85          2.85         3.79 o                         
   7   5   8         26.85         19.59         6.26 o                         
  -8   6   8        100.30         71.54         7.43 o                         
  -7   6   8         46.80         45.00         4.23 o                         
  -6   6   8         75.09         74.70         2.90 o                         
  -5   6   8         53.69         44.61         2.54 o                         
  -4   6   8        154.02        159.84         2.32 o                         
  -3   6   8          7.01         10.59         1.24 o                         
  -2   6   8       2366.74       2291.46        16.95 o                         
  -1   6   8         49.60         56.14         1.69 o                         
   0   6   8       4095.95       3996.04        27.37 o                         
   1   6   8         73.27         79.10         2.30 o                         
   2   6   8       3193.16       3084.29        22.26 o                         
   3   6   8         52.19         50.14         2.01 o                         
   4   6   8       1505.47       1458.81        17.38 o                         
   5   6   8        420.78        414.07         7.85 o                         
   6   6   8         69.09         64.45         5.92 o                         
   7   6   8          2.90         -0.98         4.91 o                         
  -8   7   8         57.93         59.14         5.19 o                         
  -7   7   8         14.00         12.09         2.97 o                         
  -6   7   8         12.60         12.64         1.64 o                         
  -5   7   8         49.87         45.28         1.98 o                         
  -4   7   8        375.18        389.06         3.47 o                         
  -3   7   8       1083.12       1090.02         8.95 o                         
  -2   7   8       4494.44       4392.35        31.45 o                         
  -1   7   8        817.28        776.19         6.19 o                         
   0   7   8        266.61        264.01         3.10 o                         
   1   7   8        314.77        305.00         3.48 o                         
   2   7   8       1823.57       1828.21        13.24 o                         
   3   7   8          3.66          0.27         1.47 o                         
   4   7   8       2671.62       2615.25        27.15 o                         
   5   7   8        426.16        431.00         6.56 o                         
   6   7   8        716.45        693.57        22.44 o                         
   7   7   8          3.80          1.39         8.17 o                         
  -8   8   8         95.21        113.91         7.01 o                         
  -7   8   8         31.00         31.47         3.41 o                         
  -6   8   8        181.50        182.40         4.64 o                         
  -5   8   8        278.57        275.16         4.06 o                         
  -4   8   8        110.43        106.36         1.88 o                         
  -3   8   8        403.29        382.56         4.03 o                         
  -2   8   8        520.71        508.59         4.67 o                         
  -1   8   8        175.55        193.60         2.72 o                         
   0   8   8       1458.21       1426.87        10.20 o                         
   1   8   8         62.23         74.92         2.30 o                         
   2   8   8       1935.88       1880.08        15.57 o                         
   3   8   8        160.30        161.13         3.24 o                         
   4   8   8        465.48        495.90         5.94 o                         
   5   8   8        369.79        376.68         7.58 o                         
   6   8   8        236.94        275.54        10.00 o                         
   7   8   8         13.99         28.18         7.16 o                         
  -8   9   8        221.22        193.56         8.33 o                         
  -7   9   8          4.10          4.17         4.04 o                         
  -6   9   8        697.50        691.38        10.54 o                         
  -5   9   8        629.72        670.75         7.26 o                         
  -4   9   8        260.10        259.26         2.85 o                         
  -3   9   8       1582.69       1588.51        11.93 o                         
  -2   9   8         24.89         27.85         1.42 o                         
  -1   9   8       1575.02       1562.22        11.06 o                         
   0   9   8       1209.68       1215.08         8.95 o                         
   1   9   8          3.52          5.14         1.28 o                         
   2   9   8          4.62         14.90         1.52 o                         
   3   9   8         71.55         81.34         2.49 o                         
   4   9   8         48.75         42.36         1.94 o                         
   5   9   8        160.30        177.58         6.39 o                         
   6   9   8          3.72          8.92         4.42 o                         
   7   9   8        150.59        217.35        16.36 o                         
  -8  10   8         19.11         31.34         8.03 o                         
  -7  10   8        113.09         98.45         5.29 o                         
  -6  10   8        668.27        690.68        12.40 o                         
  -5  10   8          2.40          0.15         1.46 o                         
  -4  10   8        141.09        135.74         2.72 o                         
  -3  10   8        400.96        402.02         4.10 o                         
  -2  10   8        116.92        106.88         2.30 o                         
  -1  10   8        336.31        353.86         3.70 o                         
   0  10   8       3876.22       3729.35        25.22 o                         
   1  10   8        510.72        515.77         4.85 o                         
   2  10   8       2707.08       2589.70        18.31 o                         
   3  10   8        444.06        443.19         6.20 o                         
   4  10   8         50.00         46.62         2.63 o                         
   5  10   8          6.12         10.26         2.50 o                         
   6  10   8         27.06         33.49         5.54 o                         
   7  10   8         78.44         43.17         7.42 o                         
  -8  11   8          5.74          3.78         8.69 o                         
  -7  11   8         22.07         16.94         4.12 o                         
  -6  11   8          0.84          7.68         2.39 o                         
  -5  11   8          5.08          3.14         1.81 o                         
  -4  11   8         68.70         76.95         2.13 o                         
  -3  11   8       1274.48       1272.08         8.91 o                         
  -2  11   8        653.67        649.84         5.43 o                         
  -1  11   8        248.81        255.26         3.27 o                         
   0  11   8          0.02          6.31         1.09 o                         
   1  11   8       1294.97       1281.84        10.01 o                         
   2  11   8        527.25        502.07         5.11 o                         
   3  11   8       1334.13       1311.28        12.88 o                         
   4  11   8        426.19        414.45         5.69 o                         
   5  11   8       1000.88       1083.13        24.66 o                         
   6  11   8        106.24         74.98         6.90 o                         
   7  11   8          0.34         -7.30         7.30 o                         
  -7  12   8          0.19         -3.76         3.76 o                         
  -6  12   8        186.10        217.95         5.86 o                         
  -5  12   8        119.16        119.74         3.94 o                         
  -4  12   8        217.06        223.15         3.40 o                         
  -3  12   8         35.99         47.05         2.16 o                         
  -2  12   8       1630.80       1635.55        11.34 o                         
  -1  12   8        148.67        142.61         2.60 o                         
   0  12   8        540.40        511.97         4.89 o                         
   1  12   8         11.61          9.36         1.40 o                         
   2  12   8        168.93        162.55         3.36 o                         
   3  12   8        152.21        151.12         3.17 o                         
   4  12   8        381.62        353.03         6.08 o                         
   5  12   8        495.66        563.44        13.40 o                         
   6  12   8         33.18         48.99         7.35 o                         
  -7  13   8         35.82         27.49         4.94 o                         
  -6  13   8        505.64        520.36        10.21 o                         
  -5  13   8        452.85        454.29         6.90 o                         
  -4  13   8        208.49        213.42         3.37 o                         
  -3  13   8        311.18        332.54         4.47 o                         
  -2  13   8         81.47         84.68         2.20 o                         
  -1  13   8        397.44        421.84         4.09 o                         
   0  13   8        341.71        304.53         3.57 o                         
   1  13   8        162.86        143.01         2.87 o                         
   2  13   8        413.25        414.46         5.16 o                         
   3  13   8          1.66         -1.17         1.36 o                         
   4  13   8          7.00          4.64         2.11 o                         
   5  13   8        154.85        169.19        10.36 o                         
   6  13   8        135.27        151.40        11.06 o                         
  -7  14   8         10.39          0.71         5.68 o                         
  -6  14   8          5.59         -3.79         3.79 o                         
  -5  14   8         96.31        112.72         4.18 o                         
  -4  14   8          0.26         -1.51         1.51 o                         
  -3  14   8          0.52          0.60         1.43 o                         
  -2  14   8         29.76         29.22         1.56 o                         
  -1  14   8         17.45          9.72         1.54 o                         
   0  14   8       1134.58       1203.27        14.07 o                         
   1  14   8        129.08        116.28         2.60 o                         
   2  14   8        418.87        393.43         6.05 o                         
   3  14   8         30.73         24.33         1.80 o                         
   4  14   8         31.44         25.06         3.83 o                         
   5  14   8         57.08         72.42         5.36 o                         
   6  14   8          1.41          9.16         4.10 o                         
  -7  15   8         38.19         32.63         5.74 o                         
  -6  15   8         75.61         88.34         5.94 o                         
  -5  15   8        929.32        989.30        13.25 o                         
  -4  15   8         36.15         31.91         2.39 o                         
  -3  15   8         18.74         15.39         1.76 o                         
  -2  15   8         29.35         27.82         1.74 o                         
  -1  15   8          0.00         -1.32         1.32 o                         
   0  15   8        213.92        209.95         3.52 o                         
   1  15   8        218.98        210.35         3.36 o                         
   2  15   8         72.63         65.81         2.55 o                         
   3  15   8        276.61        274.03         4.84 o                         
   4  15   8        157.28        154.15         5.81 o                         
   5  15   8          7.03          6.22         3.57 o                         
   6  15   8         19.42         25.94         5.39 o                         
  -6  16   8          1.65         -2.47         3.94 o                         
  -5  16   8        100.51        110.86         5.38 o                         
  -4  16   8          0.11          0.21         2.41 o                         
  -3  16   8         55.33         52.04         2.36 o                         
  -2  16   8         21.27         16.75         1.71 o                         
  -1  16   8       1006.68        981.83         9.21 o                         
   0  16   8          0.65          1.47         1.53 o                         
   1  16   8          4.66          2.63         1.55 o                         
   2  16   8        133.40        133.47         3.24 o                         
   3  16   8         55.92         68.45         3.56 o                         
   4  16   8        117.92        133.23         6.98 o                         
   5  16   8          6.47         10.40         4.80 o                         
  -6  17   8          0.60         -5.04         5.04 o                         
  -5  17   8         12.50         -3.66         3.66 o                         
  -4  17   8        104.03        131.11         6.59 o                         
  -3  17   8        740.63        732.53         8.81 o                         
  -2  17   8        106.81        114.26         3.40 o                         
  -1  17   8        391.00        374.07         6.77 o                         
   0  17   8          5.95          3.50         1.58 o                         
   1  17   8         21.35         33.88         2.37 o                         
   2  17   8          1.26          0.98         1.99 o                         
   3  17   8        338.46        372.14        10.21 o                         
   4  17   8        347.59        365.68        10.48 o                         
   5  17   8        709.28        789.11        26.01 o                         
  -6  18   8         33.03         45.11         6.70 o                         
  -5  18   8         14.51         13.46         5.62 o                         
  -4  18   8         43.03         44.99         3.53 o                         
  -3  18   8          4.95          3.26         2.66 o                         
  -2  18   8        113.48        124.83         4.01 o                         
  -1  18   8         80.87         95.11         3.97 o                         
   0  18   8         42.04         44.26         2.81 o                         
   1  18   8       1170.98       1165.56        25.33 o                         
   2  18   8          0.13         -2.35         2.35 o                         
   3  18   8         87.17         90.31         6.12 o                         
   4  18   8        441.80        435.40        18.55 o                         
   5  18   8        104.94        125.01         8.61 o                         
  -5  19   8         21.01         18.80         5.68 o                         
  -4  19   8        126.35        142.67         5.82 o                         
  -3  19   8        131.90        143.41         6.86 o                         
  -2  19   8          0.04         -0.90         2.48 o                         
  -1  19   8         26.78         36.13         4.29 o                         
   0  19   8          0.27         -1.81         2.91 o                         
   1  19   8        135.44        156.53         4.94 o                         
   2  19   8        152.76        175.76         5.93 o                         
   3  19   8         91.94         95.33         7.68 o                         
   4  19   8          9.76         23.20         5.20 o                         
  -5  20   8         70.36         74.31         6.57 o                         
  -4  20   8         20.02         18.94         3.60 o                         
  -3  20   8         35.19         39.60         3.68 o                         
  -2  20   8        245.94        278.31         7.17 o                         
  -1  20   8          8.56         12.36         3.22 o                         
   0  20   8        667.95        696.00        14.47 o                         
   1  20   8        784.74        843.48        21.49 o                         
   2  20   8        286.30        299.34         9.28 o                         
   3  20   8          0.82          3.82         4.76 o                         
   4  20   8          7.45         34.52         8.45 o                         
  -4  21   8         15.54         11.74         5.23 o                         
  -3  21   8         20.44         11.86         3.71 o                         
  -2  21   8        777.97        784.15        13.11 o                         
  -1  21   8         52.86         58.94         4.38 o                         
   0  21   8         18.41         12.04         3.49 o                         
   1  21   8         10.52         11.64         4.57 o                         
   2  21   8          5.25          8.50         4.10 o                         
   3  21   8        107.17        160.68        10.80 o                         
  -3  22   8        124.75        133.99         8.70 o                         
  -2  22   8        131.74        137.22         6.30 o                         
  -1  22   8        142.32        168.16         7.02 o                         
   0  22   8        248.15        231.84         9.73 o                         
   1  22   8          8.39         -0.20         4.86 o                         
   2  22   8          6.59          5.59         4.96 o                         
  -2  23   8        214.46        246.12         8.09 o                         
  -1  23   8          9.92         11.95         6.41 o                         
   0  23   8         15.41         19.60         6.79 o                         
   1  23   8          4.46          9.83         6.24 o                         
  -7   0   9        823.02        835.48        43.98 o                         
  -5   0   9       3997.04       3895.23        65.90 o                         
  -3   0   9        394.31        414.35         6.03 o                         
  -1   0   9        788.56        811.79         9.09 o                         
   1   0   9       1123.63       1025.21        10.89 o                         
   3   0   9        569.98        578.70         8.76 o                         
   5   0   9        780.32        701.39        19.74 o                         
   7   0   9        257.52        273.88        31.74 o                         
  -8   1   9         52.42         52.53         5.08 o                         
  -7   1   9        690.59        737.09        26.89 o                         
  -6   1   9         36.47         35.91         3.48 o                         
  -5   1   9        343.79        359.26         6.83 o                         
  -4   1   9         15.13         15.34         1.04 o                         
  -3   1   9        352.61        337.14         3.36 o                         
  -2   1   9       1362.15       1307.39         9.53 o                         
  -1   1   9         24.10         24.21         1.16 o                         
   0   1   9        101.06         93.16         2.00 o                         
   1   1   9        187.67        198.65         2.87 o                         
   2   1   9        574.34        512.35         4.94 o                         
   3   1   9       1197.13       1157.72         9.99 o                         
   4   1   9         81.75         60.89         3.43 o                         
   5   1   9        124.25        110.41         6.19 o                         
   6   1   9          1.06         -1.94         4.89 o                         
   7   1   9         47.63         89.26        13.79 o                         
  -8   2   9        115.29        128.27         9.57 o                         
  -7   2   9         49.06         44.62         4.82 o                         
  -6   2   9        738.39        729.84        14.29 o                         
  -5   2   9        192.20        193.56         2.99 o                         
  -4   2   9        591.46        562.55         4.89 o                         
  -3   2   9        431.19        412.12         3.94 o                         
  -2   2   9        302.86        277.39         3.16 o                         
  -1   2   9          2.70          0.67         0.95 o                         
   0   2   9         53.49         50.72         1.61 o                         
   1   2   9       1006.64        940.48         7.37 o                         
   2   2   9          1.03         -1.34         1.34 o                         
   3   2   9         87.14        104.70         3.02 o                         
   4   2   9         58.98         50.40         2.61 o                         
   5   2   9        134.11        131.61         5.64 o                         
   6   2   9         46.99         49.82         5.84 o                         
   7   2   9         22.26         33.16         8.22 o                         
  -8   3   9        206.38        226.61         8.92 o                         
  -7   3   9        144.94        129.58         5.52 o                         
  -6   3   9         55.62         95.67         7.04 o                         
  -5   3   9         74.05         81.00         2.37 o                         
  -4   3   9        319.43        331.06         3.52 o                         
  -3   3   9        680.90        707.35         5.98 o                         
  -2   3   9        389.44        388.41         3.84 o                         
  -1   3   9          0.23         -0.96         0.96 o                         
   0   3   9       1416.85       1300.68         9.23 o                         
   1   3   9        217.16        199.18         3.12 o                         
   2   3   9        268.77        223.79         3.30 o                         
   3   3   9        319.20        297.06         4.00 o                         
   4   3   9        954.17        917.65        12.18 o                         
   5   3   9        140.43        126.03         5.22 o                         
   6   3   9          2.74          3.02         4.38 o                         
   7   3   9         64.12         55.39        11.51 o                         
  -8   4   9         28.28         15.70         5.33 o                         
  -7   4   9        289.66        272.21        11.30 o                         
  -6   4   9       1120.33       1139.59        18.34 o                         
  -5   4   9        627.31        588.73         6.30 o                         
  -4   4   9       2310.72       2260.96        17.33 o                         
  -3   4   9       4264.04       4203.14        28.70 o                         
  -2   4   9         96.64         92.31         2.21 o                         
  -1   4   9         34.82         34.99         1.39 o                         
   0   4   9         15.97         18.13         1.26 o                         
   1   4   9        133.48        120.38         2.59 o                         
   2   4   9         42.75         30.25         1.74 o                         
   3   4   9         93.29         88.07         2.61 o                         
   4   4   9        255.35        255.45         4.46 o                         
   5   4   9          0.04         -2.54         2.54 o                         
   6   4   9        400.68        408.44        13.07 o                         
   7   4   9          0.48         16.22         8.97 o                         
  -8   5   9         73.51         70.98         8.90 o                         
  -7   5   9        103.75         96.01         6.83 o                         
  -6   5   9        610.96        604.47        10.68 o                         
  -5   5   9        387.95        386.25         5.73 o                         
  -4   5   9        162.53        177.38         3.63 o                         
  -3   5   9       1567.63       1515.38        12.04 o                         
  -2   5   9        210.89        211.64         2.90 o                         
  -1   5   9        830.11        800.76         6.60 o                         
   0   5   9       1478.20       1436.61        10.73 o                         
   1   5   9        313.86        306.63         3.83 o                         
   2   5   9         32.76         29.06         1.69 o                         
   3   5   9       1175.55       1140.20        12.41 o                         
   4   5   9         14.65         14.33         1.95 o                         
   5   5   9          9.87          9.38         2.59 o                         
   6   5   9         13.10         35.63         5.59 o                         
   7   5   9          8.51          3.20        10.65 o                         
  -8   6   9          3.57          4.14         6.60 o                         
  -7   6   9         52.24         45.86         4.53 o                         
  -6   6   9        142.77        140.72         3.60 o                         
  -5   6   9       1280.93       1239.77        12.83 o                         
  -4   6   9          1.78          4.33         1.19 o                         
  -3   6   9          0.32         -0.08         1.25 o                         
  -2   6   9         36.59         43.79         1.68 o                         
  -1   6   9        409.92        388.33         4.03 o                         
   0   6   9        147.41        138.32         2.44 o                         
   1   6   9          0.45         -1.40         1.40 o                         
   2   6   9        292.63        276.78         3.76 o                         
   3   6   9        320.49        323.63         4.85 o                         
   4   6   9          7.38          6.63         1.83 o                         
   5   6   9        370.72        377.84         9.31 o                         
   6   6   9          0.28          9.50         4.29 o                         
   7   6   9          8.84         21.48         9.63 o                         
  -8   7   9          4.68         -6.63         6.63 o                         
  -7   7   9        559.07        574.85        11.66 o                         
  -6   7   9          2.05         -1.82         1.83 o                         
  -5   7   9        593.07        625.89         8.68 o                         
  -4   7   9        541.34        538.25         5.53 o                         
  -3   7   9          1.42         -1.24         1.24 o                         
  -2   7   9         29.92         27.80         1.49 o                         
  -1   7   9         47.44         44.12         1.65 o                         
   0   7   9        339.78        319.84         3.52 o                         
   1   7   9          6.62          0.69         1.39 o                         
   2   7   9        582.67        514.34         5.23 o                         
   3   7   9          0.30         -1.57         1.57 o                         
   4   7   9         30.62         25.09         2.13 o                         
   5   7   9         66.31         69.50         5.26 o                         
   6   7   9         27.82         28.59         6.23 o                         
   7   7   9         92.14         80.40         9.58 o                         
  -8   8   9          0.05         -4.64         4.64 o                         
  -7   8   9          6.23         12.20         4.09 o                         
  -6   8   9          0.11         -1.99         2.30 o                         
  -5   8   9          9.41          9.39         1.60 o                         
  -4   8   9       1118.97       1059.16        10.28 o                         
  -3   8   9        270.72        253.44         3.40 o                         
  -2   8   9       1125.98       1061.43         8.37 o                         
  -1   8   9        868.81        829.59         6.90 o                         
   0   8   9       1455.15       1344.36         9.75 o                         
   1   8   9        106.49        104.97         2.57 o                         
   2   8   9        137.07        131.35         3.01 o                         
   3   8   9        108.09         97.78         3.44 o                         
   4   8   9         29.43         22.21         2.08 o                         
   5   8   9        972.19        987.15        28.19 o                         
   6   8   9         23.94         41.43         6.98 o                         
  -7   9   9        166.92        134.49         6.30 o                         
  -6   9   9        251.59        235.77         8.97 o                         
  -5   9   9        177.48        167.81         3.50 o                         
  -4   9   9        743.48        735.95         7.06 o                         
  -3   9   9         64.77         63.72         2.14 o                         
  -2   9   9        576.82        591.40         5.42 o                         
  -1   9   9        409.09        393.23         4.32 o                         
   0   9   9         17.80         34.63         1.67 o                         
   1   9   9       1673.54       1608.06        11.64 o                         
   2   9   9        310.97        290.05         4.19 o                         
   3   9   9         96.87         83.47         3.74 o                         
   4   9   9        209.61        234.28         5.93 o                         
   5   9   9          1.09         18.58         4.21 o                         
   6   9   9        251.10        255.01        14.91 o                         
  -7  10   9         34.56         41.65         4.36 o                         
  -6  10   9        561.73        576.35         9.11 o                         
  -5  10   9         70.43         61.08         2.97 o                         
  -4  10   9         55.49         54.80         2.05 o                         
  -3  10   9        872.39        852.72         8.21 o                         
  -2  10   9        143.50        156.83         2.88 o                         
  -1  10   9         97.38         96.01         2.50 o                         
   0  10   9         61.86         65.98         2.40 o                         
   1  10   9         88.04        103.18         2.82 o                         
   2  10   9         12.43          6.32         1.60 o                         
   3  10   9        117.49        103.59         3.64 o                         
   4  10   9       1212.26       1210.53        20.05 o                         
   5  10   9          1.63          5.50         3.67 o                         
   6  10   9        312.43        355.58        16.99 o                         
  -7  11   9         19.52         12.95         4.53 o                         
  -6  11   9        764.14        821.76        13.12 o                         
  -5  11   9         53.52         57.04         3.13 o                         
  -4  11   9        260.12        260.24         3.50 o                         
  -3  11   9        561.82        567.83         5.45 o                         
  -2  11   9         67.41         59.24         3.30 o                         
  -1  11   9        273.54        273.76         3.57 o                         
   0  11   9       1240.64       1150.94         9.08 o                         
   1  11   9        629.82        584.20         6.14 o                         
   2  11   9         62.66         74.00         2.73 o                         
   3  11   9         78.26         63.22         3.61 o                         
   4  11   9        118.18        142.22         5.72 o                         
   5  11   9         29.59         32.34         6.19 o                         
   6  11   9         52.55         50.06         7.87 o                         
  -7  12   9          1.88         -5.70         5.70 o                         
  -6  12   9        149.49        155.10         8.55 o                         
  -5  12   9        176.97        166.29         4.98 o                         
  -4  12   9         35.16         33.96         2.06 o                         
  -3  12   9         68.66         56.86         2.53 o                         
  -2  12   9        790.54        773.13         7.88 o                         
  -1  12   9       1138.15       1098.53         9.66 o                         
   0  12   9        491.71        463.77         5.56 o                         
   1  12   9         96.94         78.24         2.95 o                         
   2  12   9         14.94         21.39         1.85 o                         
   3  12   9         39.90         32.15         2.10 o                         
   4  12   9         72.86         68.36         3.66 o                         
   5  12   9         39.36         36.18         5.73 o                         
   6  12   9        372.28        440.90        20.20 o                         
  -7  13   9        268.71        280.31         9.69 o                         
  -6  13   9          0.19         -3.55         4.41 o                         
  -5  13   9          3.21         -1.34         2.37 o                         
  -4  13   9        477.51        474.92         6.30 o                         
  -3  13   9        220.71        220.21         3.45 o                         
  -2  13   9        393.61        385.68         4.59 o                         
  -1  13   9        279.69        264.21         3.60 o                         
   0  13   9        192.46        196.91         4.17 o                         
   1  13   9         86.20         87.78         2.85 o                         
   2  13   9        320.90        304.45         5.65 o                         
   3  13   9        209.02        207.94         5.67 o                         
   4  13   9          0.17         -2.07         2.76 o                         
   5  13   9         59.84         56.18         7.64 o                         
  -6  14   9        205.76        199.90         8.49 o                         
  -5  14   9        574.14        583.72        10.70 o                         
  -4  14   9        313.17        293.58         8.53 o                         
  -3  14   9        406.99        404.93         4.81 o                         
  -2  14   9         35.60         23.64         1.69 o                         
  -1  14   9        351.19        335.25         4.89 o                         
   0  14   9         53.41         48.04         2.14 o                         
   1  14   9          2.99         -1.62         1.62 o                         
   2  14   9          2.27          3.59         1.79 o                         
   3  14   9          3.94          3.23         2.41 o                         
   4  14   9         16.97         19.54         4.78 o                         
   5  14   9        220.81        230.38        10.77 o                         
  -6  15   9         84.85         50.59         8.82 o                         
  -5  15   9          3.98          7.60         3.37 o                         
  -4  15   9         12.08         15.45         4.30 o                         
  -3  15   9        209.35        214.12         4.33 o                         
  -2  15   9        180.37        170.26         4.10 o                         
  -1  15   9        139.92        103.67         3.12 o                         
   0  15   9          9.02          9.02         1.77 o                         
   1  15   9         20.24          9.22         1.98 o                         
   2  15   9          7.31          7.24         2.00 o                         
   3  15   9        290.98        307.86         8.34 o                         
   4  15   9         62.78         56.28         4.77 o                         
   5  15   9          6.78         12.01         6.54 o                         
  -6  16   9          0.06         -4.92         4.92 o                         
  -5  16   9          0.13         -3.65         3.65 o                         
  -4  16   9        242.30        235.19         7.61 o                         
  -3  16   9          1.69          4.89         2.71 o                         
  -2  16   9         19.75         18.84         2.54 o                         
  -1  16   9        655.24        671.27        12.75 o                         
   0  16   9         57.06         53.38         2.82 o                         
   1  16   9         84.12         65.25         3.22 o                         
   2  16   9         74.06         66.22         4.29 o                         
   3  16   9         83.80         86.62         4.92 o                         
   4  16   9        292.85        358.56        14.92 o                         
   5  16   9         21.86         34.12         6.08 o                         
  -5  17   9          3.85         -1.92         3.87 o                         
  -4  17   9        320.52        330.49         8.02 o                         
  -3  17   9        165.24        180.29         7.79 o                         
  -2  17   9          0.75         -2.14         2.56 o                         
  -1  17   9        284.20        303.53        10.50 o                         
   0  17   9        131.15        128.67         4.41 o                         
   1  17   9         25.76         23.48         2.51 o                         
   2  17   9        139.67        158.67         7.25 o                         
   3  17   9         72.98         71.42         5.25 o                         
   4  17   9        126.96         82.24         9.09 o                         
  -5  18   9         27.26         22.04         5.03 o                         
  -4  18   9        272.67        279.87         7.37 o                         
  -3  18   9         30.51         30.27         3.84 o                         
  -2  18   9         11.88          0.12         2.94 o                         
  -1  18   9         91.76         90.41         4.53 o                         
   0  18   9        135.59        116.85         5.29 o                         
   1  18   9         66.93         56.70         3.90 o                         
   2  18   9          0.08         -1.90         3.68 o                         
   3  18   9        136.30        154.99         7.84 o                         
   4  18   9          0.87          2.74         5.18 o                         
  -4  19   9          8.17          7.81         3.61 o                         
  -3  19   9         32.31         29.68         3.82 o                         
  -2  19   9         19.77         10.41         3.78 o                         
  -1  19   9         84.51         84.26         5.21 o                         
   0  19   9          8.34          9.57         3.43 o                         
   1  19   9          1.87          1.01         3.17 o                         
   2  19   9          4.86         -1.37         4.89 o                         
   3  19   9         21.46         23.07         4.89 o                         
  -4  20   9         12.01          1.59         3.93 o                         
  -3  20   9         60.53         58.29         4.67 o                         
  -2  20   9        104.62        118.65         5.54 o                         
  -1  20   9         42.25         26.94         4.09 o                         
   0  20   9        306.93        328.73         8.84 o                         
   1  20   9        182.98        199.35         9.52 o                         
   2  20   9         56.30         64.51         7.26 o                         
   3  20   9          5.29         10.00         5.38 o                         
  -3  21   9          0.15         -3.42         3.42 o                         
  -2  21   9         41.59         38.73         5.30 o                         
  -1  21   9         23.80         16.41         5.14 o                         
   0  21   9         23.14         23.51         4.32 o                         
   1  21   9        233.17        230.89        20.76 o                         
   2  21   9          0.38         -1.28         4.71 o                         
  -2  22   9        235.99        238.53        11.79 o                         
  -1  22   9        112.31        120.28         5.83 o                         
   0  22   9        186.95        163.40        15.50 o                         
   1  22   9         26.38          8.37         8.37 o                         
  -8   0  10        640.01        704.57        35.64 o                         
  -6   0  10       1161.07       1258.02        32.97 o                         
  -4   0  10         88.59         95.11         3.91 o                         
  -2   0  10        116.62        129.92         4.39 o                         
   0   0  10       2243.61       2115.45        20.26 o                         
   2   0  10         14.33         11.55         2.06 o                         
   4   0  10          0.09         -2.50         2.50 o                         
   6   0  10          1.59          0.91         7.46 o                         
  -8   1  10        186.67        165.09        18.64 o                         
  -7   1  10         13.91         16.45         5.17 o                         
  -6   1  10         13.50         20.51         3.85 o                         
  -5   1  10        144.19        134.72         4.66 o                         
  -4   1  10        234.87        225.56         3.26 o                         
  -3   1  10        170.47        167.72         2.65 o                         
  -2   1  10       2620.41       2505.83        17.31 o                         
  -1   1  10       2291.32       2184.48        15.35 o                         
   0   1  10       1918.09       1775.04        12.25 o                         
   1   1  10        473.37        404.84         4.21 o                         
   2   1  10         75.78         57.03         2.15 o                         
   3   1  10       1396.50       1299.88        18.42 o                         
   4   1  10         13.38          7.89         1.88 o                         
   5   1  10        235.72        219.05         7.73 o                         
   6   1  10         25.88         52.63         7.00 o                         
  -8   2  10          4.65         -1.63         4.28 o                         
  -7   2  10        221.02        201.29         8.91 o                         
  -6   2  10         22.75         22.47         3.38 o                         
  -5   2  10         10.25          6.96         1.45 o                         
  -4   2  10        140.03        141.35         2.80 o                         
  -3   2  10         31.39         41.63         1.82 o                         
  -2   2  10          2.50         10.82         1.53 o                         
  -1   2  10         97.25         81.18         2.60 o                         
   0   2  10          5.88          4.85         1.41 o                         
   1   2  10        155.05        174.02         2.93 o                         
   2   2  10        389.19        383.07         4.47 o                         
   3   2  10         66.14         49.77         2.59 o                         
   4   2  10         21.66         22.18         2.17 o                         
   5   2  10          0.63         -3.08         3.61 o                         
   6   2  10        148.06        163.00         9.35 o                         
  -8   3  10         12.57          5.18         5.83 o                         
  -7   3  10        244.89        273.57        11.21 o                         
  -6   3  10         20.51         19.50         2.85 o                         
  -5   3  10        652.63        655.12         8.22 o                         
  -4   3  10         75.26         74.94         2.46 o                         
  -3   3  10       3087.32       3013.97        22.21 o                         
  -2   3  10        136.84        128.41         2.53 o                         
  -1   3  10       2443.82       2271.17        15.88 o                         
   0   3  10        253.97        238.22         3.32 o                         
   1   3  10        437.18        359.56         4.02 o                         
   2   3  10        200.59        199.96         3.62 o                         
   3   3  10        286.30        274.30         4.23 o                         
   4   3  10         79.53         53.03         3.74 o                         
   5   3  10        214.24        206.85        10.67 o                         
   6   3  10          2.34         20.99         5.33 o                         
  -8   4  10         59.29         55.40         6.63 o                         
  -7   4  10        193.39        214.25         8.62 o                         
  -6   4  10        137.14        133.78         4.16 o                         
  -5   4  10          0.50          2.91         1.72 o                         
  -4   4  10          0.26         -0.34         1.35 o                         
  -3   4  10         27.08         33.40         1.81 o                         
  -2   4  10        183.84        182.63         3.02 o                         
  -1   4  10        839.37        858.85         7.16 o                         
   0   4  10         57.18         70.12         2.14 o                         
   1   4  10        106.99        118.79         2.65 o                         
   2   4  10       1204.83       1152.67        10.16 o                         
   3   4  10        131.21        100.70         3.75 o                         
   4   4  10          0.02         -1.93         1.93 o                         
   5   4  10          5.04          8.04         4.76 o                         
   6   4  10         74.52        104.04         7.86 o                         
  -7   5  10        112.05        114.02         5.81 o                         
  -6   5  10         62.91         74.08         4.74 o                         
  -5   5  10        606.07        609.23         9.05 o                         
  -4   5  10        230.47        226.36         3.56 o                         
  -3   5  10        241.13        242.81         3.74 o                         
  -2   5  10        694.58        656.33         6.14 o                         
  -1   5  10        956.37        907.48         7.63 o                         
   0   5  10       1317.38       1234.04         9.63 o                         
   1   5  10         43.00         24.26         1.51 o                         
   2   5  10        696.29        656.27         8.84 o                         
   3   5  10          0.15         -0.31         1.71 o                         
   4   5  10          1.65         -0.14         2.07 o                         
   5   5  10        145.59        147.35         7.61 o                         
   6   5  10          0.08          5.74         5.83 o                         
  -7   6  10          9.57         12.84         4.37 o                         
  -6   6  10          5.49          6.04         3.85 o                         
  -5   6  10         49.11         52.40         3.11 o                         
  -4   6  10        211.93        206.55         3.63 o                         
  -3   6  10         14.25         12.26         1.52 o                         
  -2   6  10        100.91         98.47         2.54 o                         
  -1   6  10        617.92        598.04         5.55 o                         
   0   6  10        799.11        810.61         8.03 o                         
   1   6  10          0.68         -1.33         1.33 o                         
   2   6  10         23.70         22.15         1.72 o                         
   3   6  10        496.86        479.69         6.87 o                         
   4   6  10        414.34        409.90         9.48 o                         
   5   6  10        256.74        284.30        10.31 o                         
   6   6  10          1.57          3.32         5.85 o                         
  -7   7  10          4.38          0.40         4.18 o                         
  -6   7  10        202.29        204.83         8.46 o                         
  -5   7  10         43.96         44.00         2.98 o                         
  -4   7  10       1258.10       1239.90        11.34 o                         
  -3   7  10          8.40          1.06         1.38 o                         
  -2   7  10        631.72        616.93         6.42 o                         
  -1   7  10         64.49         53.86         1.98 o                         
   0   7  10        162.40        149.31         2.67 o                         
   1   7  10         15.28         22.43         1.78 o                         
   2   7  10        472.79        466.95         6.35 o                         
   3   7  10        123.95        119.25         3.63 o                         
   4   7  10        330.59        316.22         7.62 o                         
   5   7  10         14.32         27.88         5.33 o                         
   6   7  10        109.09        126.38        10.42 o                         
  -7   8  10         14.21          5.21         4.23 o                         
  -6   8  10        532.99        559.04        14.07 o                         
  -5   8  10          8.65          7.01         1.89 o                         
  -4   8  10        343.93        333.46         5.22 o                         
  -3   8  10        134.70        126.08         2.81 o                         
  -2   8  10         16.51         16.34         1.68 o                         
  -1   8  10        108.43         97.64         2.47 o                         
   0   8  10          7.94          9.13         1.83 o                         
   1   8  10        674.54        662.78         7.58 o                         
   2   8  10        661.01        664.45         8.85 o                         
   3   8  10        295.52        292.20         4.98 o                         
   4   8  10          0.09          2.73         2.51 o                         
   5   8  10          0.53          9.77         4.65 o                         
   6   8  10        142.14        192.59        11.72 o                         
  -7   9  10         20.75         25.63         5.15 o                         
  -6   9  10         20.42         25.12         4.51 o                         
  -5   9  10        369.80        373.60         6.54 o                         
  -4   9  10         35.82         30.46         1.74 o                         
  -3   9  10          7.57          3.32         1.54 o                         
  -2   9  10         97.30         94.07         2.55 o                         
  -1   9  10        118.41        108.91         3.13 o                         
   0   9  10         12.63         14.77         1.84 o                         
   1   9  10        215.45        204.14         3.85 o                         
   2   9  10        145.48        156.50         3.95 o                         
   3   9  10          1.48          0.27         1.69 o                         
   4   9  10          2.23          5.59         3.27 o                         
   5   9  10        345.04        342.17        12.95 o                         
   6   9  10         22.85         59.90         8.84 o                         
  -7  10  10        407.80        470.01        23.98 o                         
  -6  10  10        131.02        129.54         6.37 o                         
  -5  10  10        286.86        295.86         5.67 o                         
  -4  10  10         54.69         46.92         2.28 o                         
  -3  10  10        199.66        187.07         3.37 o                         
  -2  10  10        197.67        176.37         3.50 o                         
  -1  10  10        583.91        581.25         5.95 o                         
   0  10  10        149.97        148.60         3.48 o                         
   1  10  10        645.87        632.47         8.14 o                         
   2  10  10          0.21         -1.71         1.71 o                         
   3  10  10        224.47        209.02         5.39 o                         
   4  10  10        370.41        363.78         9.08 o                         
   5  10  10          7.04         10.53         4.73 o                         
  -7  11  10         47.10         44.79         6.42 o                         
  -6  11  10         62.70         73.83         6.11 o                         
  -5  11  10        213.85        207.24         6.52 o                         
  -4  11  10         12.10         11.23         2.09 o                         
  -3  11  10        305.00        306.41         4.97 o                         
  -2  11  10        112.61        112.30         2.94 o                         
  -1  11  10        337.91        331.20         5.26 o                         
   0  11  10         38.88         38.70         2.05 o                         
   1  11  10        150.85        147.72         4.41 o                         
   2  11  10        110.65        103.32         5.21 o                         
   3  11  10         25.32         21.77         2.55 o                         
   4  11  10         15.68         33.72         4.35 o                         
   5  11  10          1.02          8.64         5.50 o                         
  -6  12  10        129.28        125.31         7.92 o                         
  -5  12  10        210.95        186.86         6.83 o                         
  -4  12  10        517.72        533.13         9.69 o                         
  -3  12  10        414.61        392.43         5.51 o                         
  -2  12  10        462.60        439.60         5.73 o                         
  -1  12  10        798.47        768.52         9.07 o                         
   0  12  10        182.18        193.88         4.18 o                         
   1  12  10        350.99        331.58         5.63 o                         
   2  12  10        133.14        131.44         4.21 o                         
   3  12  10        130.56        129.71         5.50 o                         
   4  12  10       1029.62       1081.75        19.45 o                         
   5  12  10        216.24        266.97        19.58 o                         
  -6  13  10          8.74         17.52         6.14 o                         
  -5  13  10          0.63         -3.36         3.36 o                         
  -4  13  10        697.78        745.08        12.14 o                         
  -3  13  10          9.32          9.96         2.28 o                         
  -2  13  10        327.95        333.74         6.39 o                         
  -1  13  10          5.24          7.64         1.78 o                         
   0  13  10        352.15        346.45         7.21 o                         
   1  13  10        299.01        289.78         7.11 o                         
   2  13  10         36.46         38.32         2.78 o                         
   3  13  10          7.37          7.94         3.20 o                         
   4  13  10         37.89         52.81         5.80 o                         
   5  13  10          0.15         16.88         6.34 o                         
  -6  14  10        824.28        907.27        20.30 o                         
  -5  14  10        170.09        180.77         7.42 o                         
  -4  14  10        337.01        355.68         9.33 o                         
  -3  14  10          0.57          4.48         2.57 o                         
  -2  14  10          5.03          9.96         2.55 o                         
  -1  14  10          1.01          1.97         1.95 o                         
   0  14  10        432.65        437.39         9.29 o                         
   1  14  10        218.91        249.78         8.34 o                         
   2  14  10        358.35        368.29        10.40 o                         
   3  14  10          0.71          1.45         3.15 o                         
   4  14  10         33.86         22.33         5.04 o                         
  -5  15  10         45.12         40.93         4.62 o                         
  -4  15  10        168.91        167.48         6.20 o                         
  -3  15  10          5.33          8.12         2.91 o                         
  -2  15  10       1070.34       1057.74        16.56 o                         
  -1  15  10         74.68         66.93         6.96 o                         
   0  15  10         12.94         12.18         2.94 o                         
   1  15  10       1207.68       1229.99        20.03 o                         
   2  15  10          0.24         14.21         4.63 o                         
   3  15  10         21.66         31.87         4.25 o                         
   4  15  10         51.57         52.52         6.33 o                         
  -5  16  10        108.55        126.08         7.40 o                         
  -4  16  10        216.10        212.69         6.53 o                         
  -3  16  10        173.54        174.96         6.30 o                         
  -2  16  10         89.71        101.49         5.18 o                         
  -1  16  10         13.49         17.79         3.26 o                         
   0  16  10        109.00        111.94         5.83 o                         
   1  16  10        167.96        175.50         6.50 o                         
   2  16  10         41.62         53.09         4.50 o                         
   3  16  10        143.58        154.25         8.27 o                         
   4  16  10         14.62         14.19         4.81 o                         
  -5  17  10         12.76          3.98         4.29 o                         
  -4  17  10          3.39          2.08         3.70 o                         
  -3  17  10         76.73         76.57         5.03 o                         
  -2  17  10        310.84        322.54         7.77 o                         
  -1  17  10        377.99        360.19         8.58 o                         
   0  17  10        219.08        234.32         6.86 o                         
   1  17  10         65.41         74.02         4.23 o                         
   2  17  10         16.54         22.63         4.13 o                         
   3  17  10        101.21         98.78         6.93 o                         
  -4  18  10        271.26        254.24        11.73 o                         
  -3  18  10        107.43        120.15         5.63 o                         
  -2  18  10         87.52         83.90         5.27 o                         
  -1  18  10        203.81        223.94         8.77 o                         
   0  18  10        178.09        235.04        11.44 o                         
   1  18  10        262.52        281.64         7.56 o                         
   2  18  10        324.26        353.40        11.89 o                         
   3  18  10         47.84         39.22         6.70 o                         
  -3  19  10          0.22         -3.62         3.62 o                         
  -2  19  10        103.18        103.88         5.66 o                         
  -1  19  10         18.15          5.87         3.80 o                         
   0  19  10        625.23        688.95        18.76 o                         
   1  19  10        127.98        133.07         8.37 o                         
   2  19  10        122.53        119.22        10.27 o                         
  -2  20  10         10.84         -4.13         4.13 o                         
  -1  20  10         63.99         72.18         6.08 o                         
   0  20  10          5.22          7.06         4.06 o                         
   1  20  10         39.59         40.77         7.49 o                         
  -1  21  10          0.71        -10.85        15.73 o                         
  -7   0  11        487.02        457.85        23.91 o                         
  -5   0  11         61.19         71.49         5.47 o                         
  -3   0  11       1209.62       1219.43        15.05 o                         
  -1   0  11        651.35        671.20        11.79 o                         
   1   0  11        466.09        450.28         8.30 o                         
   3   0  11        821.26        763.37        18.71 o                         
   5   0  11        335.38        390.75        45.84 o                         
  -7   1  11        325.96        317.28        16.54 o                         
  -6   1  11        267.87        290.24         8.73 o                         
  -5   1  11        130.66        120.31         4.98 o                         
  -4   1  11         20.03         17.48         1.73 o                         
  -3   1  11         10.20         16.43         1.75 o                         
  -2   1  11         81.21         80.12         2.73 o                         
  -1   1  11        495.46        406.26         9.41 o                         
   0   1  11        153.91        145.73         3.33 o                         
   1   1  11       1084.16        917.35         9.24 o                         
   2   1  11         47.45         48.80         2.56 o                         
   3   1  11        257.20        257.39         6.87 o                         
   4   1  11        158.75        161.77         8.05 o                         
   5   1  11        402.41        404.19        40.41 o                         
   6   1  11         12.53         55.83         6.48 o                         
  -7   2  11          0.49          0.73         4.46 o                         
  -6   2  11        122.40        139.36         6.34 o                         
  -5   2  11         35.68         31.59         2.69 o                         
  -4   2  11        295.38        278.02         5.10 o                         
  -3   2  11       1390.51       1376.25        18.47 o                         
  -2   2  11         11.64         12.25         1.84 o                         
  -1   2  11        190.02        181.23         4.14 o                         
   0   2  11        159.04        172.97         4.09 o                         
   1   2  11        370.18        343.02         4.51 o                         
   2   2  11        516.05        493.18         7.37 o                         
   3   2  11         28.56         23.92         2.85 o                         
   4   2  11          0.75          2.23         3.06 o                         
   5   2  11          9.84         22.24        10.36 o                         
   6   2  11        240.42        335.84        13.28 o                         
  -7   3  11          0.98         -4.42         5.25 o                         
  -6   3  11         49.95         56.91         6.05 o                         
  -5   3  11          7.35          6.60         2.24 o                         
  -4   3  11         62.32         50.38         2.66 o                         
  -3   3  11        124.03        125.59         3.80 o                         
  -2   3  11        154.29        164.55         3.31 o                         
  -1   3  11          8.03          9.23         1.97 o                         
   0   3  11        317.20        296.52         5.22 o                         
   1   3  11         71.46         58.66         2.82 o                         
   2   3  11        194.25        177.74         3.42 o                         
   3   3  11        139.28        128.22         4.81 o                         
   4   3  11        123.30        131.00         5.99 o                         
   5   3  11         19.84         40.27         8.97 o                         
   6   3  11         86.72        176.50        12.42 o                         
  -7   4  11         81.97         73.29         4.93 o                         
  -6   4  11         65.06         54.91         4.69 o                         
  -5   4  11        390.56        405.91         9.04 o                         
  -4   4  11        263.04        251.51         4.13 o                         
  -3   4  11         39.59         31.88         2.09 o                         
  -2   4  11        767.16        748.24         7.67 o                         
  -1   4  11        218.24        210.11         3.72 o                         
   0   4  11       1097.94       1050.60        11.65 o                         
   1   4  11         15.04         15.19         1.73 o                         
   2   4  11        276.03        278.18         5.41 o                         
   3   4  11          0.86         12.26         2.07 o                         
   4   4  11         12.12         30.53         5.23 o                         
   5   4  11         16.22         37.44         5.70 o                         
  -7   5  11         27.36         20.23         4.30 o                         
  -6   5  11        200.07        212.09         6.58 o                         
  -5   5  11         82.53         85.12         3.67 o                         
  -4   5  11        447.10        437.67         7.46 o                         
  -3   5  11        226.18        207.10         4.01 o                         
  -2   5  11          0.14          1.04         1.62 o                         
  -1   5  11          2.26          3.29         1.70 o                         
   0   5  11         10.98          9.48         1.67 o                         
   1   5  11         37.08         26.79         2.02 o                         
   2   5  11         13.85          8.63         1.90 o                         
   3   5  11        757.06        727.52        16.86 o                         
   4   5  11        513.74        565.51        13.69 o                         
   5   5  11        598.56        668.18        17.87 o                         
  -7   6  11         13.91          7.96         5.06 o                         
  -6   6  11         40.08         47.66         4.00 o                         
  -5   6  11         12.34         10.69         2.30 o                         
  -4   6  11         97.67         94.04         3.63 o                         
  -3   6  11        132.78        128.99         3.21 o                         
  -2   6  11         13.55          6.62         1.67 o                         
  -1   6  11        277.61        261.30         3.87 o                         
   0   6  11         14.22         10.29         1.78 o                         
   1   6  11        217.68        208.86         3.87 o                         
   2   6  11          3.72         -0.50         1.72 o                         
   3   6  11         91.36         94.21         4.94 o                         
   4   6  11        149.48        199.97        10.91 o                         
   5   6  11        104.88         96.63        14.41 o                         
  -7   7  11          3.60         -2.13         5.12 o                         
  -6   7  11        280.50        295.20         8.73 o                         
  -5   7  11         33.27         34.80         3.10 o                         
  -4   7  11         73.98         85.02         3.75 o                         
  -3   7  11        175.91        163.61         4.04 o                         
  -2   7  11          1.10         -1.60         1.60 o                         
  -1   7  11         32.57         31.45         2.10 o                         
   0   7  11          6.37         12.89         2.04 o                         
   1   7  11        812.14        762.38        10.46 o                         
   2   7  11          6.36          7.65         2.48 o                         
   3   7  11        977.67        912.09        22.50 o                         
   4   7  11         77.52        126.11         7.84 o                         
   5   7  11        631.55        584.77        18.63 o                         
  -6   8  11         74.59         79.33         6.73 o                         
  -5   8  11         12.41         12.46         3.86 o                         
  -4   8  11          6.24          1.91         2.04 o                         
  -3   8  11         16.65         12.68         1.97 o                         
  -2   8  11         37.28         35.04         2.18 o                         
  -1   8  11        922.13        857.76        13.21 o                         
   0   8  11        832.98        759.72        10.24 o                         
   1   8  11        172.98        160.44         3.88 o                         
   2   8  11         45.28         45.56         3.83 o                         
   3   8  11         18.84         29.80         4.76 o                         
   4   8  11         37.54         45.06         9.66 o                         
   5   8  11          1.63         28.05         7.13 o                         
  -6   9  11          0.08         -2.20         4.00 o                         
  -5   9  11        212.80        200.48         6.81 o                         
  -4   9  11         43.88         36.13         2.69 o                         
  -3   9  11          7.50          3.66         2.02 o                         
  -2   9  11        129.59        128.99         3.38 o                         
  -1   9  11         43.67         38.18         2.90 o                         
   0   9  11          4.35          5.79         1.83 o                         
   1   9  11         13.09         12.58         2.18 o                         
   2   9  11        188.94        166.26         5.67 o                         
   3   9  11        122.96        144.86         7.31 o                         
   4   9  11        199.61        184.38        14.64 o                         
   5   9  11         27.01         36.39         8.07 o                         
  -6  10  11          5.90         -2.37         5.20 o                         
  -5  10  11         12.29         17.15         3.95 o                         
  -4  10  11        202.70        207.09         5.12 o                         
  -3  10  11         13.27         11.32         2.20 o                         
  -2  10  11        734.36        758.54        11.63 o                         
  -1  10  11        433.72        407.72         5.58 o                         
   0  10  11         12.56         22.63         2.35 o                         
   1  10  11         24.98         28.18         2.75 o                         
   2  10  11         71.41         59.57         3.76 o                         
   3  10  11         97.40        140.65        10.63 o                         
   4  10  11          2.35         20.55         7.19 o                         
   5  10  11          0.04         35.81         6.54 o                         
  -6  11  11         84.46         87.78         5.70 o                         
  -5  11  11         41.33         40.04         4.10 o                         
  -4  11  11         54.39         60.40         3.60 o                         
  -3  11  11        170.06        171.42         6.02 o                         
  -2  11  11         38.11         50.30         3.19 o                         
  -1  11  11         36.25         38.31         2.86 o                         
   0  11  11        366.78        396.28         7.05 o                         
   1  11  11        107.13        103.18         6.14 o                         
   2  11  11        111.07        114.63         5.15 o                         
   3  11  11       1111.47       1063.86        27.73 o                         
   4  11  11        592.12        603.91        16.97 o                         
  -6  12  11          1.96         -2.82         4.42 o                         
  -5  12  11         30.62         30.99         3.72 o                         
  -4  12  11        104.80        112.76         4.74 o                         
  -3  12  11         46.97         52.58         3.49 o                         
  -2  12  11         11.22         13.19         3.07 o                         
  -1  12  11        229.17        223.03         5.80 o                         
   0  12  11        108.89        109.06         5.75 o                         
   1  12  11        289.49        293.98         7.94 o                         
   2  12  11          5.70          1.80         3.83 o                         
   3  12  11         53.42         71.80         4.91 o                         
   4  12  11        118.54        163.36        15.43 o                         
  -5  13  11        173.64        188.09        12.45 o                         
  -4  13  11        229.43        261.81        10.60 o                         
  -3  13  11         39.51         45.98         3.51 o                         
  -2  13  11        222.45        233.21         6.94 o                         
  -1  13  11          2.91          2.46         3.63 o                         
   0  13  11         69.29         56.57         7.42 o                         
   1  13  11        186.84        233.66         7.29 o                         
   2  13  11          3.21          5.92         6.20 o                         
   3  13  11        159.12        175.83         7.57 o                         
   4  13  11          2.36         21.68         6.14 o                         
  -5  14  11        487.66        513.31        13.96 o                         
  -4  14  11         48.75         43.89         4.20 o                         
  -3  14  11        616.87        602.31        11.57 o                         
  -2  14  11         63.74         71.74         5.02 o                         
  -1  14  11        534.67        586.67        11.61 o                         
   0  14  11        430.34        429.22         9.86 o                         
   1  14  11        133.88        127.12         5.60 o                         
   2  14  11         45.44         54.97         5.86 o                         
   3  14  11         44.50         52.33         6.51 o                         
  -5  15  11         38.21         28.98         4.72 o                         
  -4  15  11        205.47        187.65         7.46 o                         
  -3  15  11          0.14         -0.32         3.33 o                         
  -2  15  11         31.77         47.62         4.06 o                         
  -1  15  11          8.39          8.68         3.88 o                         
   0  15  11          9.26         10.16         3.91 o                         
   1  15  11          0.00          5.94         3.80 o                         
   2  15  11        128.97        166.53         8.16 o                         
   3  15  11          5.98         13.52         5.59 o                         
  -4  16  11         90.65         75.54         4.88 o                         
  -3  16  11         30.83         20.11         3.85 o                         
  -2  16  11         28.85         30.33         4.07 o                         
  -1  16  11         17.38         14.88         4.25 o                         
   0  16  11          1.08          4.41         4.00 o                         
   1  16  11         11.30         22.50         4.20 o                         
   2  16  11        559.14        581.59        16.14 o                         
   3  16  11        304.20        390.13        13.06 o                         
  -3  17  11          2.61          2.46         3.69 o                         
  -2  17  11         68.15         68.69         5.73 o                         
  -1  17  11        119.65        141.15         9.10 o                         
   0  17  11        117.84        152.41         7.56 o                         
   1  17  11        334.58        339.92        12.12 o                         
   2  17  11         40.48         62.74         5.62 o                         
  -3  18  11        105.29        127.81         7.35 o                         
  -2  18  11        167.38        163.45         7.23 o                         
  -1  18  11        189.81        204.98        12.92 o                         
   0  18  11        665.10        707.62        20.87 o                         
   1  18  11        136.99        112.62        11.52 o                         
  -1  19  11         65.87         65.27         5.39 o                         
   0  19  11         46.28         59.44         5.02 o                         
  -6   0  12        226.99        246.00         9.52 o                         
  -4   0  12        184.67        170.35         9.79 o                         
  -2   0  12         96.41         88.77         5.44 o                         
   0   0  12         65.36         62.13         4.34 o                         
   2   0  12        728.04        665.79        24.79 o                         
   4   0  12         44.56         42.86        10.93 o                         
  -6   1  12         46.11         52.28         4.81 o                         
  -5   1  12          0.12          2.54         2.59 o                         
  -4   1  12        146.82        142.58         4.66 o                         
  -3   1  12        347.96        347.94         6.79 o                         
  -2   1  12        105.19        101.43         3.04 o                         
  -1   1  12        614.21        585.50         9.91 o                         
   0   1  12        152.20        161.63         3.90 o                         
   1   1  12         31.16         21.32         2.48 o                         
   2   1  12        118.48        114.84         4.95 o                         
   3   1  12        179.87        157.41         7.65 o                         
   4   1  12          1.18          1.05         4.49 o                         
   5   1  12         45.31         70.54         9.71 o                         
  -6   2  12        116.71        117.22         6.00 o                         
  -5   2  12        360.14        356.35         6.67 o                         
  -4   2  12        382.93        389.71        11.32 o                         
  -3   2  12         14.37         26.42         2.53 o                         
  -2   2  12        140.91        130.99         3.61 o                         
  -1   2  12        120.30         87.59         3.18 o                         
   0   2  12         97.52         85.36         3.89 o                         
   1   2  12        260.51        232.50         6.94 o                         
   2   2  12        389.12        376.83        13.75 o                         
   3   2  12        347.61        342.56        10.25 o                         
   4   2  12         51.54         55.06         6.85 o                         
   5   2  12          4.65         22.59         7.14 o                         
  -6   3  12         36.20         35.10         3.61 o                         
  -5   3  12         25.76         35.74         3.34 o                         
  -4   3  12          5.49         11.85         2.55 o                         
  -3   3  12        141.88        148.14         3.88 o                         
  -2   3  12        128.06        119.60         3.66 o                         
  -1   3  12         40.77         29.43         2.12 o                         
   0   3  12          0.96         -2.10         2.10 o                         
   1   3  12        127.99        127.70         5.02 o                         
   2   3  12          0.84          3.99         2.35 o                         
   3   3  12         83.47         75.55         7.88 o                         
   4   3  12         93.63         95.66         7.54 o                         
   5   3  12          2.97         19.51         6.93 o                         
  -6   4  12         36.05         41.92         3.78 o                         
  -5   4  12        289.67        302.23         9.10 o                         
  -4   4  12        496.39        486.84         9.36 o                         
  -3   4  12          0.50         -1.32         2.01 o                         
  -2   4  12         77.85         79.35         3.52 o                         
  -1   4  12         20.23         19.44         2.16 o                         
   0   4  12          8.68          3.82         2.24 o                         
   1   4  12         27.56         24.00         2.77 o                         
   2   4  12        111.03        131.06         6.18 o                         
   3   4  12        196.81        213.33         6.85 o                         
   4   4  12         67.60         74.94         7.36 o                         
   5   4  12          5.86         27.85         6.95 o                         
  -6   5  12        321.49        374.12         8.80 o                         
  -5   5  12         23.93         31.73         3.63 o                         
  -4   5  12        141.81        149.36         4.87 o                         
  -3   5  12         20.01         23.10         2.43 o                         
  -2   5  12         70.59         80.82         3.85 o                         
  -1   5  12        504.90        486.64         8.00 o                         
   0   5  12         76.72         84.52         3.68 o                         
   1   5  12          1.39         -0.28         2.21 o                         
   2   5  12         30.52         15.23         2.62 o                         
   3   5  12         24.36         47.06         4.26 o                         
   4   5  12        136.86        151.70         9.06 o                         
  -6   6  12        918.89       1029.84        21.24 o                         
  -5   6  12        269.77        280.28         6.85 o                         
  -4   6  12        196.58        202.41         5.21 o                         
  -3   6  12        246.01        242.62         9.10 o                         
  -2   6  12        545.35        514.90        10.67 o                         
  -1   6  12        136.41        147.46         4.08 o                         
   0   6  12         97.41         91.68         4.80 o                         
   1   6  12         28.99         27.27         3.33 o                         
   2   6  12         36.57         39.78         4.09 o                         
   3   6  12          1.87          0.84         3.34 o                         
   4   6  12        116.64        123.59         7.41 o                         
  -6   7  12          8.23         21.82         5.66 o                         
  -5   7  12          3.96          6.91         3.96 o                         
  -4   7  12        141.33        148.18         4.62 o                         
  -3   7  12         15.75         21.67         3.05 o                         
  -2   7  12          0.77          8.59         2.43 o                         
  -1   7  12         72.15         86.95         3.70 o                         
   0   7  12         18.46         29.62         2.98 o                         
   1   7  12         28.10         33.02         3.71 o                         
   2   7  12         37.64         29.34         3.65 o                         
   3   7  12         26.97         41.30         4.31 o                         
   4   7  12         20.93         28.75         4.80 o                         
  -6   8  12        164.25        176.33         9.22 o                         
  -5   8  12        251.50        266.82         7.10 o                         
  -4   8  12        411.02        419.01         7.60 o                         
  -3   8  12        109.62        107.56         4.59 o                         
  -2   8  12          4.85          2.15         2.98 o                         
  -1   8  12          0.48          2.92         2.80 o                         
   0   8  12        143.95        150.02         5.66 o                         
   1   8  12        550.58        604.40        13.83 o                         
   2   8  12         17.15         15.84         3.31 o                         
   3   8  12         74.32         85.30         5.60 o                         
   4   8  12        188.79        210.18        14.55 o                         
  -5   9  12         58.30         67.74         4.65 o                         
  -4   9  12          0.39          3.46         2.68 o                         
  -3   9  12        246.53        240.66         5.93 o                         
  -2   9  12         60.54         69.63         3.58 o                         
  -1   9  12         37.19         37.13         4.50 o                         
   0   9  12        373.76        361.23         9.39 o                         
   1   9  12        142.74        143.97         6.55 o                         
   2   9  12          2.74         -0.65         3.54 o                         
   3   9  12        131.15        119.92        13.00 o                         
   4   9  12          2.11         28.05         9.00 o                         
  -5  10  12        319.36        291.75        16.56 o                         
  -4  10  12         19.63         18.97         3.00 o                         
  -3  10  12        124.11        119.21         5.22 o                         
  -2  10  12         95.92         97.03         4.04 o                         
  -1  10  12          3.70         -2.18         2.93 o                         
   0  10  12         74.67         92.12         5.37 o                         
   1  10  12          1.56         -1.50         3.81 o                         
   2  10  12         43.47         43.25         4.11 o                         
   3  10  12        112.71        136.87         6.78 o                         
   4  10  12         35.52         55.31         6.67 o                         
  -5  11  12        326.74        336.20         8.91 o                         
  -4  11  12          0.40         -0.97         3.04 o                         
  -3  11  12         80.56         81.82         4.86 o                         
  -2  11  12        211.77        219.21         6.96 o                         
  -1  11  12        151.76        148.14         5.41 o                         
   0  11  12         49.10         58.88         4.16 o                         
   1  11  12          0.90         -3.54         3.67 o                         
   2  11  12         85.63         83.67         5.01 o                         
   3  11  12         58.21         73.07         5.73 o                         
  -5  12  12        186.85        202.10         8.79 o                         
  -4  12  12        164.02        175.56         6.74 o                         
  -3  12  12         11.80         20.62         3.69 o                         
  -2  12  12        671.10        665.45        10.65 o                         
  -1  12  12         77.52         90.38         4.84 o                         
   0  12  12          4.66         23.24         3.80 o                         
   1  12  12          0.05         -1.78         3.79 o                         
   2  12  12          9.90         10.25         4.00 o                         
   3  12  12         12.85         18.54         6.20 o                         
  -4  13  12        113.31        126.76         6.23 o                         
  -3  13  12          5.99          7.07         3.91 o                         
  -2  13  12         48.23         54.21         4.13 o                         
  -1  13  12         23.83         29.87         3.85 o                         
   0  13  12        124.50        119.44         6.60 o                         
   1  13  12        295.74        297.08         7.79 o                         
   2  13  12         23.47         22.40         4.78 o                         
   3  13  12          6.31         11.56         5.73 o                         
  -4  14  12         72.72         70.56         4.78 o                         
  -3  14  12          7.31         17.22         6.20 o                         
  -2  14  12          0.07          4.78         4.07 o                         
  -1  14  12         12.13          9.62         4.15 o                         
   0  14  12        354.83        369.98         9.60 o                         
   1  14  12         95.42        111.29         6.19 o                         
   2  14  12         67.83         75.51         6.52 o                         
  -3  15  12        473.65        489.14        15.64 o                         
  -2  15  12          7.60          7.13         5.27 o                         
  -1  15  12        102.42         84.86         6.09 o                         
   0  15  12        157.91        164.22         9.63 o                         
   1  15  12          0.42          1.64         3.78 o                         
   2  15  12          0.28         -9.22        13.56 o                         
  -2  16  12          2.14          6.19         5.09 o                         
  -1  16  12         33.36         26.86         5.02 o                         
   0  16  12         72.65         66.02         5.82 o                         
   1  16  12          1.42          1.26         4.38 o                         
  -5   0  13          3.40          8.91         4.17 o                         
  -3   0  13        274.10        261.98         9.07 o                         
  -1   0  13        570.82        572.87        15.36 o                         
   1   0  13        231.63        224.62        14.11 o                         
   3   0  13        691.75        815.37        21.87 o                         
  -5   1  13        229.05        224.50         6.51 o                         
  -4   1  13        630.59        617.42        10.56 o                         
  -3   1  13        490.76        446.71         9.85 o                         
  -2   1  13        230.86        238.93         7.42 o                         
  -1   1  13        563.67        490.40        10.05 o                         
   0   1  13         14.13         34.56         3.50 o                         
   1   1  13         33.54         40.44         3.80 o                         
   2   1  13         79.73        108.14         7.00 o                         
   3   1  13         37.77         59.75         4.78 o                         
   4   1  13         23.96         70.67        12.64 o                         
  -5   2  13         35.83         38.41         3.68 o                         
  -4   2  13         31.11         44.48         3.79 o                         
  -3   2  13         84.34         68.55         4.12 o                         
  -2   2  13         65.80         51.64         4.26 o                         
  -1   2  13        303.64        297.27         9.20 o                         
   0   2  13        986.57        973.02        16.68 o                         
   1   2  13        939.23        988.77        13.78 o                         
   2   2  13        250.26        282.43        13.05 o                         
   3   2  13         44.27         70.34         6.29 o                         
   4   2  13        582.79        660.00        24.37 o                         
  -5   3  13         43.00         39.78         4.38 o                         
  -4   3  13         73.87         79.78         4.26 o                         
  -3   3  13         42.52         47.45         4.24 o                         
  -2   3  13        160.19        144.09         6.51 o                         
  -1   3  13        125.06        137.18         7.40 o                         
   0   3  13        206.31        222.14         7.29 o                         
   1   3  13         12.61         52.57         4.15 o                         
   2   3  13         22.60         33.74         3.92 o                         
   3   3  13         70.94         76.41         6.39 o                         
   4   3  13         12.95         49.02         9.03 o                         
  -5   4  13         73.08         60.58         4.62 o                         
  -4   4  13          0.66          5.07         3.02 o                         
  -3   4  13        127.43        163.31         7.10 o                         
  -2   4  13         43.36         53.77         4.47 o                         
  -1   4  13         27.15         44.43         4.44 o                         
   0   4  13        229.01        209.40         6.81 o                         
   1   4  13        282.73        275.03         6.91 o                         
   2   4  13        499.92        521.68         9.82 o                         
   3   4  13         10.59         26.90         4.66 o                         
  -5   5  13        432.70        430.43         9.92 o                         
  -4   5  13         25.54         36.92         3.46 o                         
  -3   5  13       1848.65       1785.18        25.78 o                         
  -2   5  13        699.37        708.67        11.94 o                         
  -1   5  13        809.92        851.17        21.26 o                         
   0   5  13          0.34         10.63         3.49 o                         
   1   5  13          5.08         22.98         3.78 o                         
   2   5  13         15.15         26.05         4.95 o                         
   3   5  13         10.91         41.40         6.55 o                         
  -5   6  13          0.16          6.49         3.73 o                         
  -4   6  13          9.90         11.79         3.22 o                         
  -3   6  13          4.06         26.83         3.83 o                         
  -2   6  13         54.05         75.25         4.51 o                         
  -1   6  13        300.15        337.44         8.81 o                         
   0   6  13        310.47        340.10         8.23 o                         
   1   6  13        680.41        695.00        14.42 o                         
   2   6  13          0.02         13.54         3.83 o                         
   3   6  13        968.31       1032.47        26.42 o                         
  -5   7  13        339.39        348.73        12.73 o                         
  -4   7  13         87.27         86.06         5.21 o                         
  -3   7  13        250.14        247.26         7.07 o                         
  -2   7  13         18.53         34.40         4.38 o                         
  -1   7  13        920.24        960.07        13.08 o                         
   0   7  13        315.50        360.25         7.65 o                         
   1   7  13         41.72         61.34         4.10 o                         
   2   7  13          0.07         20.21         3.97 o                         
   3   7  13         14.31         39.97         7.52 o                         
  -5   8  13         65.30         68.66         4.92 o                         
  -4   8  13         27.82         37.47         6.56 o                         
  -3   8  13         25.68         29.37         3.98 o                         
  -2   8  13         60.50         70.79         4.83 o                         
  -1   8  13         46.41         63.64         4.33 o                         
   0   8  13        599.90        643.78        13.33 o                         
   1   8  13        246.93        268.04         6.92 o                         
   2   8  13        282.37        337.45        10.82 o                         
   3   8  13        135.45        208.58        18.56 o                         
  -4   9  13        217.36        218.94         7.88 o                         
  -3   9  13        208.85        206.61         6.97 o                         
  -2   9  13        733.09        752.16        13.29 o                         
  -1   9  13          0.12          7.92         3.58 o                         
   0   9  13        322.13        311.92         7.84 o                         
   1   9  13          1.60         16.54         3.80 o                         
   2   9  13        199.57        254.96         8.25 o                         
   3   9  13          4.69          4.88        15.19 o                         
  -4  10  13          0.02          0.05         3.77 o                         
  -3  10  13         50.19         65.60         6.15 o                         
  -2  10  13         29.56         43.78         4.34 o                         
  -1  10  13          1.88         18.30         3.82 o                         
   0  10  13        242.94        240.72         7.29 o                         
   1  10  13        100.16        146.30         6.51 o                         
   2  10  13        463.97        481.66        17.38 o                         
  -4  11  13         19.58         23.60         4.76 o                         
  -3  11  13        722.19        794.94        16.48 o                         
  -2  11  13        305.37        308.87        12.19 o                         
  -1  11  13        366.86        440.51         9.60 o                         
   0  11  13         21.65         32.03         4.37 o                         
   1  11  13        247.33        287.27        11.94 o                         
   2  11  13         66.37         86.03         6.69 o                         
  -3  12  13         24.78         34.52         4.53 o                         
  -2  12  13          5.81         21.19         4.87 o                         
  -1  12  13        618.54        656.41        19.61 o                         
   0  12  13         66.99         91.29         5.85 o                         
   1  12  13        292.12        297.64        10.74 o                         
  -2  13  13          8.25         13.20         4.55 o                         
  -1  13  13        910.37        909.58        16.90 o                         
   0  13  13         12.30         27.78         5.56 o                         
   1  13  13        136.92        134.56         9.55 o                         
  -1  14  13         12.92         25.28         5.58 o                         
  -4   0  14        104.34        113.65         7.51 o                         
  -2   0  14        111.53        111.27         6.77 o                         
   0   0  14          0.01          5.37         5.44 o                         
   2   0  14          0.61         22.18         6.48 o                         
  -4   1  14         10.91         16.26         3.63 o                         
  -3   1  14        205.94        191.61         6.76 o                         
  -2   1  14          6.05          4.85         3.39 o                         
  -1   1  14         22.23         27.10         3.90 o                         
   0   1  14          8.27         11.28         3.34 o                         
   1   1  14         50.94         59.56         4.56 o                         
   2   1  14         19.43         33.47         4.12 o                         
  -4   2  14        339.09        332.44        12.34 o                         
  -3   2  14        109.58         93.66         5.74 o                         
  -2   2  14         20.50         15.48         3.56 o                         
  -1   2  14         28.39         39.08         4.07 o                         
   0   2  14          0.34         -0.02         3.39 o                         
   1   2  14         40.11         51.63         4.12 o                         
   2   2  14          8.38         26.91         4.66 o                         
  -4   3  14          2.02         12.07         3.40 o                         
  -3   3  14        125.85        120.43         5.74 o                         
  -2   3  14          6.45          4.57         3.35 o                         
  -1   3  14          5.03          5.76         3.56 o                         
   0   3  14          4.45          5.21         3.33 o                         
   1   3  14          0.03          8.28         4.04 o                         
   2   3  14        133.86        164.25         7.75 o                         
  -4   4  14          0.05          1.19         3.82 o                         
  -3   4  14          8.83         16.60         4.87 o                         
  -2   4  14         23.52         25.18         3.87 o                         
  -1   4  14          0.09         -1.00         3.50 o                         
   0   4  14          1.98          4.11         3.51 o                         
   1   4  14         68.85         71.56         5.86 o                         
   2   4  14         85.87        108.40         7.06 o                         
  -4   5  14          2.37          3.89         3.33 o                         
  -3   5  14        180.49        194.37         8.12 o                         
  -2   5  14        210.82        204.33         6.63 o                         
  -1   5  14          1.86          1.06         3.62 o                         
   0   5  14         25.00         23.25         4.02 o                         
   1   5  14          0.64         12.67         4.46 o                         
   2   5  14        236.86        260.87        13.41 o                         
  -3   6  14         43.54         47.65         4.18 o                         
  -2   6  14          3.02          3.44         4.31 o                         
  -1   6  14         90.29         92.76         5.55 o                         
   0   6  14          3.55          7.97         3.87 o                         
   1   6  14        110.12        110.02         6.26 o                         
  -3   7  14         11.93         13.12         3.84 o                         
  -2   7  14         17.78         28.84         8.09 o                         
  -1   7  14        162.26        171.79         7.25 o                         
   0   7  14          0.69          6.28         5.02 o                         
   1   7  14         44.75         47.32         4.12 o                         
  -3   8  14        184.22        183.54         7.76 o                         
  -2   8  14         80.53         95.09         5.87 o                         
  -1   8  14          1.87         -1.21         4.53 o                         
   0   8  14         69.44         68.51         5.10 o                         
   1   8  14         15.31         19.24         3.64 o                         
  -2   9  14         28.27         25.06         4.77 o                         
  -1   9  14          0.06         -4.06         4.06 o                         
   0   9  14         39.48         39.63         5.07 o                         
  -1  10  14         31.15         25.72         4.84 o                         
  -1   0  15          0.59         50.32         6.52 o                         
  -1   1  15       1070.96       1216.59        17.28 o                         
                                                                                
